# Supplementary material for: Knock-down of AHCY and depletion of adenosine induces DNA damage and cell cycle arrest
Source: Sci Rep. 2018 Sep 18;8:14012. doi: 10.1038/s41598-018-32356-8 (PMC6143609; doi:10.1038/s41598-018-32356-8)
Supplement: Supplementary file 2 — RNAseq dataset [file 41598_2018_32356_MOESM2_ESM.csv]

Gene	Status	Mean Count	log2(Fold Change)	Std. err. log2(Fold Change)	q value
LOC100133331	OK	53.6	-0.64	0.293	0.0454
LOC100130417	OK	22.1	-0.879	0.367	0.027
SAMD11	OK	1090	-0.249	0.0829	0.00499
HES4	OK	461	-0.338	0.127	0.0133
ISG15	OK	4710	1.82	0.0335	0
AGRN	OK	4750	0.323	0.043	2.99e-13
RNF223	OK	10.3	2.42	0.464	5.63e-7
TNFRSF18	OK	10.6	2.19	0.452	0.00000361
B3GALT6	OK	761	-0.838	0.0755	1.4e-27
SCNN1D	OK	70.9	-1.2	0.225	3.47e-7
ACAP3	OK	991	-0.278	0.0761	0.000569
CPSF3L	OK	1150	-0.398	0.0589	6.57e-11
DVL1	OK	1720	-0.245	0.0597	0.000104
CCNL2	OK	2370	-0.309	0.0415	4.82e-13
LOC148413	OK	485	-0.329	0.0879	0.000411
MRPL20	OK	1460	0.144	0.0536	0.0127
ATAD3B	OK	951	1.01	0.0727	1.21e-42
SSU72	OK	2810	-0.28	0.0587	0.00000547
C1orf233	OK	201	-0.606	0.132	0.0000127
MIB2	OK	849	-0.234	0.0963	0.0249
SLC35E2B	OK	686	-0.723	0.0749	3.39e-21
SLC35E2	OK	389	-0.279	0.104	0.0125
NADK	OK	1120	-0.838	0.0657	4.06e-36
GNB1	OK	6630	-0.489	0.0278	0
PRKCZ	OK	225	0.667	0.131	0.00000105
C1orf86	OK	721	-0.275	0.0848	0.00234
LOC100129534	OK	11.4	-1.41	0.445	0.00311
RER1	OK	2220	-0.141	0.0426	0.00185
PEX10	OK	388	-0.494	0.1	0.00000227
PANK4	OK	631	0.435	0.0753	2.75e-8
LOC115110	OK	11.1	2.73	0.464	1.55e-8
TNFRSF14	OK	201	5.51	0.311	0
FAM213B	OK	127	0.446	0.173	0.0173
TPRG1L	OK	640	-0.584	0.0812	3.13e-12
TP73-AS1	OK	382	0.438	0.0964	0.0000149
C1orf174	OK	515	-0.4	0.106	0.000363
NPHP4	OK	305	-0.536	0.125	0.0000438
GPR153	OK	341	1.2	0.115	1.93e-24
ACOT7	OK	994	1.42	0.0647	0
HES2	OK	69.8	1.36	0.261	5.58e-7
ESPN	OK	45.8	1.04	0.271	0.000288
PLEKHG5	OK	78.3	0.808	0.218	0.000464
NOL9	OK	974	0.178	0.0685	0.0157
ZBTB48	OK	266	-0.576	0.123	0.00000783
KLHL21	OK	952	-0.369	0.0817	0.0000163
PHF13	OK	378	0.212	0.0965	0.0435
DNAJC11	OK	2040	0.102	0.0428	0.0282
VAMP3	OK	1620	0.191	0.0486	0.00019
PARK7	OK	4480	-0.249	0.0436	3.88e-8
RERE	OK	1410	-0.321	0.0551	2.11e-8
ENO1	OK	73200	-0.117	0.0293	0.000167
GPR157	OK	64.1	0.57	0.247	0.0338
H6PD	OK	684	-0.913	0.075	4.94e-33
SPSB1	OK	328	0.325	0.119	0.0115
TMEM201	OK	704	0.377	0.0817	0.0000108
CTNNBIP1	OK	221	-0.45	0.137	0.00202
LZIC	OK	319	-0.291	0.111	0.0153
NMNAT1	OK	201	-0.497	0.136	0.000595
PGD	OK	6940	0.505	0.0255	0
DFFA	OK	820	0.411	0.0835	0.00000249
TARDBP	OK	4280	0.374	0.0396	2.52e-20
SRM	OK	3070	-0.172	0.0419	0.0000937
EXOSC10	OK	2600	0.499	0.0413	1.62e-32
MTOR	OK	2040	-0.144	0.0428	0.00159
UBIAD1	OK	629	-0.361	0.0761	0.00000594
FBXO2	OK	2640	0.282	0.054	5.7e-7
FBXO44	OK	237	-0.345	0.137	0.0196
MAD2L2	OK	878	0.195	0.071	0.011
MTHFR	OK	278	0.282	0.117	0.0265
KIAA2013	OK	1660	-0.228	0.057	0.000149
PLOD1	OK	4790	0.261	0.0381	3.14e-11
MFN2	OK	3490	0.584	0.038	0
MIIP	OK	693	-0.236	0.0746	0.00309
VPS13D	OK	857	0.288	0.0787	0.000546
DHRS3	OK	482	-0.905	0.0886	1.43e-23
PRDM2	OK	227	0.473	0.128	0.000496
TMEM51	OK	244	0.957	0.128	3.39e-13
EFHD2	OK	1180	0.362	0.0563	5.15e-10
CASP9	OK	1690	0.336	0.0533	1.17e-9
FBLIM1	OK	431	0.242	0.095	0.0186
UQCRHL	OK	469	0.368	0.0891	0.0000913
FLJ37453	OK	105	-1.23	0.206	9e-9
SPEN	OK	1770	0.425	0.0479	4.42e-18
HSPB7	OK	281	1.12	0.13	6.44e-17
RSG1	OK	35.4	-0.913	0.292	0.0035
FBXO42	OK	326	-0.553	0.131	0.0000625
NECAP2	OK	743	-0.181	0.0732	0.0224
NBPF1	OK	314	-1.01	0.109	1.78e-19
MST1P2	OK	52.5	-0.994	0.273	0.000599
MST1L	OK	69.2	-1.06	0.229	0.0000101
CROCC	OK	444	-0.945	0.109	3.12e-17
ATP13A2	OK	934	0.234	0.0704	0.00183
SDHB	OK	2230	0.464	0.049	2.18e-20
RCC2	OK	7200	-0.73	0.0259	0
ARHGEF10L	OK	300	-0.443	0.108	0.000105
ALDH4A1	OK	216	-1.46	0.161	7.15e-19
EMC1	OK	1850	0.194	0.0485	0.000153
MRTO4	OK	1830	0.251	0.0464	2.11e-7
LOC100506730	OK	66.2	-0.749	0.228	0.00207
MINOS1	OK	1230	0.153	0.0563	0.0116
TMCO4	OK	349	-0.235	0.101	0.0317
OTUD3	OK	297	0.608	0.12	0.00000118
CAMK2N1	OK	39.4	1.61	0.344	0.00000858
DDOST	OK	5170	0.593	0.0331	0
SH2D5	OK	102	0.456	0.182	0.0209
HP1BP3	OK	2820	0.0792	0.037	0.0497
EIF4G3	OK	1880	-0.123	0.0465	0.0145
ECE1	OK	3960	0.182	0.0426	0.0000483
RAP1GAP	OK	340	0.456	0.116	0.0002
USP48	OK	1320	0.404	0.0589	3.08e-11
HSPG2	OK	4420	-0.275	0.0391	9.13e-12
LINC00339	OK	275	-1.35	0.12	4.68e-28
CDC42	OK	4090	0.236	0.0347	4.92e-11
ZBTB40	OK	818	0.375	0.0739	0.00000121
EPHB2	OK	240	0.669	0.121	1.12e-7
KDM1A	OK	5760	1	0.0288	0
HTR1D	OK	431	0.521	0.094	1.04e-7
HNRNPR	OK	4890	0.196	0.0311	1.25e-9
C1orf213	OK	58.3	-0.722	0.24	0.00501
E2F2	OK	489	0.567	0.0932	4.47e-9
ID3	OK	8300	-0.0868	0.0276	0.00328
RPL11	OK	15700	-0.359	0.0221	0
TCEB3	OK	1410	0.19	0.0553	0.00123
LOC100506963	OK	75.6	-1.18	0.24	0.00000254
PITHD1	OK	747	-0.2	0.0736	0.0117
LYPLA2	OK	1220	-0.212	0.0564	0.000391
HMGCL	OK	425	-1.28	0.109	2.4e-30
FUCA1	OK	372	1.05	0.105	2.1e-22
IL22RA1	OK	39.9	1.73	0.301	3.11e-8
STPG1	OK	104	-0.996	0.185	2.43e-7
NIPAL3	OK	779	-0.705	0.0691	1.72e-23
RCAN3	OK	197	0.456	0.136	0.00163
CLIC4	OK	3690	-1.06	0.0442	0
SYF2	OK	895	-0.268	0.0687	0.000222
TMEM50A	OK	1670	0.339	0.05	5.42e-11
TMEM57	OK	473	0.236	0.0975	0.0253
LDLRAP1	OK	866	0.368	0.067	1.28e-7
MTFR1L	OK	550	-0.299	0.0874	0.00132
PAQR7	OK	140	-0.998	0.168	1.13e-8
STMN1	OK	5360	0.0765	0.0289	0.0142
PAFAH2	OK	206	-0.827	0.17	0.00000311
ZNF593	OK	743	-0.302	0.0752	0.000143
CEP85	OK	679	0.171	0.0756	0.038
SH3BGRL3	OK	963	0.528	0.0618	8.38e-17
UBXN11	OK	371	0.459	0.114	0.00014
DHDDS	OK	486	0.615	0.0861	4.14e-12
HMGN2	OK	4320	-0.136	0.0358	0.000341
RPS6KA1	OK	1090	0.56	0.06	7.36e-20
PIGV	OK	405	-1.12	0.107	1.09e-24
ZDHHC18	OK	384	-0.394	0.12	0.00216
GPN2	OK	464	-0.276	0.0872	0.00306
GPATCH3	OK	355	0.443	0.115	0.000268
NUDC	OK	4760	0.679	0.0296	0
TRNP1	OK	66.9	1.04	0.224	0.00000928
FAM46B	OK	45	1.67	0.293	3.9e-8
SLC9A1	OK	620	-0.281	0.0795	0.000879
TMEM222	OK	475	-0.519	0.0917	5.33e-8
MAP3K6	OK	340	1.1	0.111	2.24e-22
WASF2	OK	2260	-0.409	0.0465	8.69e-18
AHDC1	OK	288	0.602	0.167	0.00067
IFI6	OK	12300	2.88	0.0496	0
STX12	OK	272	-0.577	0.125	0.0000112
PPP1R8	OK	1010	-0.135	0.0619	0.0446
RPA2	OK	1220	0.165	0.0552	0.00539
SMPDL3B	OK	632	0.191	0.0784	0.0247
XKR8	OK	29.8	-1.08	0.325	0.00189
DNAJC8	OK	2780	0.308	0.0421	1.4e-12
ATPIF1	OK	3580	-0.438	0.0539	2.59e-15
SESN2	OK	1220	-2.86	0.0797	0
PHACTR4	OK	1310	0.233	0.067	0.00107
SNHG3	OK	3300	-0.697	0.0362	0
RCC1	OK	2530	-0.132	0.0427	0.00377
SNHG12	OK	343	-0.579	0.105	1.21e-7
SNORA61	OK	88.8	-0.668	0.196	0.0014
TAF12	OK	529	-1.47	0.0904	0
EPB41	OK	1220	-0.466	0.0574	2.65e-15
PTPRU	OK	417	2.86	0.137	0
MATN1-AS1	OK	23.2	-1.41	0.354	0.000156
SDC3	OK	728	1.2	0.0793	0
SNRNP40	OK	1150	-0.329	0.0638	7.77e-7
FABP3	OK	414	1.45	0.0992	0
SERINC2	OK	2260	-0.716	0.0431	0
TINAGL1	OK	454	1.24	0.0948	3.92e-38
PEF1	OK	1350	-0.531	0.0563	2.97e-20
COL16A1	OK	167	0.578	0.151	0.000288
BAI2	OK	159	1.03	0.174	1e-8
SPOCD1	OK	36.8	1.34	0.309	0.0000348
PTP4A2	OK	15100	0.0996	0.0196	0.00000115
KHDRBS1	OK	5010	0.155	0.0406	0.000303
TMEM39B	OK	803	-0.802	0.069	3.44e-30
KPNA6	OK	4110	-0.078	0.0347	0.0388
TXLNA	OK	4260	-0.654	0.0392	0
CCDC28B	OK	375	-0.233	0.0995	0.0311
IQCC	OK	194	-0.916	0.149	3.19e-9
TMEM234	OK	84.3	0.524	0.23	0.0362
EIF3I	OK	5870	0.285	0.0284	8.4e-23
MTMR9LP	OK	173	-0.369	0.142	0.0163
FAM167B	OK	683	1.35	0.084	0
HDAC1	OK	3120	0.331	0.0404	1.55e-15
MARCKSL1	OK	964	0.36	0.0719	0.00000164
FAM229A	OK	65	-1.05	0.275	0.000314
ZBTB8A	OK	554	0.296	0.0825	0.000733
RBBP4	OK	5240	0.174	0.0285	3.8e-9
SYNC	OK	445	0.817	0.105	3.81e-14
YARS	OK	7950	-1.02	0.0314	0
S100PBP	OK	772	-0.218	0.074	0.00591
TMEM54	OK	831	0.348	0.0735	0.00000629
AK2	OK	10300	-0.128	0.0261	0.0000027
TRIM62	OK	626	1.84	0.115	0
ZNF362	OK	554	-0.217	0.085	0.0183
PHC2	OK	1190	-0.586	0.0695	1.98e-16
GJB5	OK	124	0.551	0.172	0.00268
GJB3	OK	359	1.27	0.136	5.51e-20
ZMYM6NB	OK	229	-1.53	0.139	3.39e-27
SFPQ	OK	7500	0.797	0.0259	0
ZMYM4	OK	1220	0.295	0.0695	0.0000569
KIAA0319L	OK	1610	-0.589	0.0496	1.87e-31
NCDN	OK	594	-0.379	0.101	0.000419
C1orf216	OK	546	0.307	0.0807	0.00032
CLSPN	OK	1770	0.583	0.0472	5.5e-34
AGO4	OK	400	0.387	0.0979	0.000184
AGO1	OK	456	0.209	0.0942	0.0413
AGO3	OK	199	0.443	0.135	0.00209
MAP7D1	OK	1890	0.294	0.0488	6.14e-9
THRAP3	OK	3700	0.153	0.0343	0.0000202
STK40	OK	351	-0.621	0.118	5.06e-7
ZC3H12A	OK	441	0.853	0.106	4.83e-15
MEAF6	OK	1050	-0.627	0.0605	3.52e-24
SNIP1	OK	400	0.456	0.105	0.0000364
GNL2	OK	1840	0.726	0.0581	1.09e-34
C1orf109	OK	398	-0.6	0.0984	4.17e-9
CDCA8	OK	1080	0.285	0.0586	0.0000034
EPHA10	OK	29.4	-1.18	0.324	0.000585
MANEAL	OK	821	-0.636	0.0711	2.55e-18
YRDC	OK	760	-0.405	0.0845	0.0000047
C1orf122	OK	1220	-0.662	0.0731	9.32e-19
MTF1	OK	393	0.298	0.103	0.00718
INPP5B	OK	572	-1.01	0.0936	5.6e-26
SF3A3	OK	4650	0.228	0.0329	2.06e-11
UTP11L	OK	1220	0.627	0.0566	1.62e-27
RRAGC	OK	1140	0.312	0.0626	0.00000183
RHBDL2	OK	49.8	0.958	0.255	0.000387
AKIRIN1	OK	1470	-0.434	0.0516	2.73e-16
NDUFS5	OK	5890	0.539	0.0303	0
PABPC4	OK	5870	-0.073	0.0273	0.0132
MYCL1	OK	110	-1.47	0.217	6.32e-11
MFSD2A	OK	91.5	2.49	0.237	6.36e-25
CAP1	OK	4750	0.0772	0.0298	0.0166
PPT1	OK	4450	-0.254	0.0309	9.97e-16
RLF	OK	563	0.338	0.0798	0.0000567
ZMPSTE24	OK	2250	0.24	0.0563	0.0000516
COL9A2	OK	139	-1.02	0.164	1.93e-9
SMAP2	OK	538	0.32	0.112	0.00748
ZNF684	OK	92.8	0.714	0.195	0.000542
RIMS3	OK	47.8	1.3	0.271	0.0000046
NFYC	OK	1520	0.307	0.0494	2.08e-9
CTPS1	OK	5500	-0.165	0.0349	0.00000651
SLFNL1-AS1	OK	230	-1.48	0.135	5.78e-27
HIVEP3	OK	46.5	1.45	0.272	3.03e-7
PPIH	OK	1060	0.663	0.0593	5.05e-28
YBX1	OK	23500	0.213	0.0299	4.57e-12
LEPRE1	OK	2120	0.397	0.0456	2.05e-17
ERMAP	OK	187	-1.51	0.18	3.19e-16
ZNF691	OK	271	-0.731	0.122	8.85e-9
SLC2A1	OK	2220	0.161	0.0413	0.000231
EBNA1BP2	OK	3380	0.349	0.0425	1.23e-15
CDC20	OK	2740	0.106	0.0373	0.008
ELOVL1	OK	1490	-0.24	0.0505	0.00000558
MED8	OK	1240	-0.263	0.0623	0.0000605
SZT2	OK	730	-0.399	0.0733	1.68e-7
KDM4A	OK	1260	-0.566	0.0557	2.53e-23
KDM4A-AS1	OK	37.4	-0.837	0.295	0.0084
ST3GAL3	OK	325	-1.12	0.111	8.36e-23
DPH2	OK	1160	-0.324	0.0651	0.00000193
ATP6V0B	OK	6140	0.382	0.047	2.29e-15
B4GALT2	OK	2580	0.467	0.0477	8.82e-22
CCDC24	OK	635	0.663	0.0812	1.83e-15
SLC6A9	OK	4030	-1.1	0.0344	0
KLF17	OK	65.3	0.604	0.244	0.0219
DMAP1	OK	1710	-0.819	0.0539	0
ERI3	OK	1390	-0.595	0.0602	4.33e-22
RNF220	OK	1340	-0.413	0.0622	1.41e-10
TMEM53	OK	183	0.665	0.143	0.00000916
KIF2C	OK	2380	-0.204	0.0497	0.0000972
RPS8	OK	26200	-0.641	0.0251	0
SNORD38B	OK	17	-1.19	0.386	0.00405
BEST4	OK	14	-1.03	0.406	0.0192
PTCH2	OK	52	-1.26	0.269	0.0000082
HECTD3	OK	1440	0.221	0.09	0.0233
UROD	OK	2090	0.105	0.0434	0.0262
ZSWIM5	OK	314	-0.234	0.109	0.05
LOC400752	OK	23.2	-1.02	0.353	0.00687
HPDL	OK	989	-0.31	0.0609	0.00000109
MUTYH	OK	368	-1.22	0.107	5.33e-29
MMACHC	OK	319	-0.355	0.107	0.00187
PRDX1	OK	26600	0.47	0.0178	0
AKR1A1	OK	2000	-1.13	0.0585	0
NASP	OK	6100	0.284	0.0265	6.43e-26
GPBP1L1	OK	2560	-0.136	0.0402	0.00154
TMEM69	OK	931	-0.263	0.0677	0.000239
IPP	OK	164	-0.43	0.147	0.00642
MAST2	OK	1930	0.197	0.0454	0.0000355
PIK3R3	OK	705	0.278	0.0726	0.000298
POMGNT1	OK	1710	0.119	0.0532	0.0399
RAD54L	OK	731	0.433	0.0838	7.5e-7
LRRC41	OK	1390	-0.199	0.0542	0.000522
UQCRH	OK	6970	0.144	0.0262	1.26e-7
NSUN4	OK	918	-0.305	0.0751	0.00012
FAAH	OK	25.1	-1.98	0.367	2.15e-7
MKNK1	OK	684	0.356	0.0885	0.000139
MOB3C	OK	228	0.653	0.125	5.81e-7
EFCAB14	OK	1710	0.319	0.0523	3.92e-9
LINC00853	OK	20.4	-0.948	0.375	0.0193
STIL	OK	878	0.425	0.0646	1.96e-10
CMPK1	OK	3210	0.189	0.0414	0.0000137
FOXD2-AS1	OK	154	-0.686	0.155	0.0000242
CDKN2C	OK	1470	0.28	0.0555	0.00000143
TTC39A	OK	66.7	-0.65	0.243	0.0129
EPS15	OK	718	0.49	0.0749	2.49e-10
OSBPL9	OK	1630	0.116	0.0494	0.0307
NRD1	OK	3750	-0.0998	0.0346	0.00719
RAB3B	OK	10.7	1.64	0.44	0.000423
TXNDC12	OK	1250	-1.08	0.0645	0
BTF3L4	OK	1230	-0.391	0.0591	1.56e-10
ZFYVE9	OK	600	-0.315	0.0865	0.000607
ORC1	OK	982	0.328	0.0622	4.2e-7
PRPF38A	OK	1050	0.171	0.0685	0.0209
ZYG11B	OK	447	0.291	0.108	0.0119
ZYG11A	OK	418	0.903	0.0979	2.05e-19
SCP2	OK	786	0.451	0.0719	1.39e-9
CPT2	OK	645	-0.268	0.0792	0.00152
LOC100507564	OK	22.8	-2.05	0.401	9.32e-7
LRP8	OK	848	0.433	0.0668	3.95e-10
TMEM48	OK	1510	0.179	0.0503	0.000789
YIPF1	OK	516	0.319	0.0837	0.000314
HSPB11	OK	761	0.175	0.0687	0.0186
LRRC42	OK	652	0.207	0.0752	0.0104
TMEM59	OK	3820	0.183	0.0496	0.000524
TCEANC2	OK	226	-0.475	0.124	0.000299
MRPL37	OK	2730	-0.202	0.0421	0.00000451
SSBP3	OK	778	-0.159	0.0695	0.0359
DHCR24	OK	3880	-0.298	0.0387	7.76e-14
PCSK9	OK	6670	-1.1	0.0323	0
LOC100507634	OK	13.2	-1.17	0.418	0.00934
PRKAA2	OK	955	0.268	0.0673	0.000158
OMA1	OK	197	-0.779	0.137	4.5e-8
TACSTD2	OK	168	-0.345	0.153	0.0375
MYSM1	OK	219	0.338	0.154	0.044
JUN	OK	1320	-1.45	0.0661	0
HOOK1	OK	223	0.601	0.147	0.000109
NFIA	OK	956	-0.574	0.0635	1e-18
INADL	OK	690	-0.35	0.0731	0.00000469
KANK4	OK	47.1	3.43	0.354	2.29e-21
USP1	OK	2270	0.141	0.058	0.0246
ALG6	OK	220	-0.301	0.136	0.0418
ITGB3BP	OK	769	-0.493	0.0712	2.12e-11
ROR1	OK	57.2	-0.708	0.294	0.0261
JAK1	OK	2560	-0.373	0.0445	3.15e-16
AK4	OK	538	-0.739	0.0988	4.02e-13
DNAJC6	OK	445	0.45	0.0908	0.00000209
LEPROT	OK	999	-0.836	0.0695	2.93e-32
PDE4B	OK	44.6	-1.82	0.294	2.3e-9
WDR78	OK	21.9	-0.973	0.357	0.0114
GADD45A	OK	301	-1.49	0.119	1.45e-34
GNG12	OK	1830	-1.17	0.0523	0
WLS	OK	1340	0.129	0.0533	0.0249
DEPDC1	OK	1030	-0.29	0.0681	0.0000518
LRRC40	OK	343	0.648	0.109	9.39e-9
SRSF11	OK	2260	0.0929	0.0411	0.0376
ANKRD13C	OK	631	0.469	0.0918	9.89e-7
HHLA3	OK	478	-1.13	0.0907	2.95e-34
CTH	OK	2660	0.299	0.038	2.02e-14
ZRANB2	OK	1700	0.271	0.0565	0.00000458
NEGR1	OK	503	-1.42	0.0978	0
CRYZ	OK	608	0.371	0.0767	0.00000384
RABGGTB	OK	1890	0.261	0.0488	2.74e-7
ZZZ3	OK	599	-0.238	0.0807	0.00586
USP33	OK	1090	0.158	0.0601	0.0145
FUBP1	OK	2110	0.727	0.0451	0
DNAJB4	OK	584	0.73	0.0822	4.44e-18
IFI44L	OK	615	3.09	0.134	0
IFI44	OK	1060	2.14	0.0775	0
PRKACB	OK	603	-0.354	0.0838	0.0000611
SAMD13	OK	13.9	-1.03	0.406	0.0194
GNG5	OK	2440	-0.254	0.0577	0.0000282
MCOLN3	OK	146	-1.19	0.16	7.42e-13
SYDE2	OK	45.4	-1.13	0.346	0.00229
BCL10	OK	274	0.514	0.115	0.0000213
DDAH1	OK	556	0.667	0.088	1.74e-13
CYR61	OK	2850	-0.103	0.0476	0.0464
ODF2L	OK	326	1.09	0.108	3.6e-23
SEP15	OK	2000	0.212	0.0454	0.00000807
HS2ST1	OK	865	0.325	0.0686	0.00000587
LOC339524	OK	20.1	0.85	0.358	0.0287
LMO4	OK	1520	-0.953	0.0552	0
PKN2	OK	1240	0.307	0.0842	0.000596
GTF2B	OK	593	0.273	0.079	0.00117
GBP3	OK	132	1.57	0.186	1.9e-16
GBP2	OK	49.2	-2.53	0.323	2.48e-14
LRRC8C	OK	90.5	0.678	0.239	0.00834
LRRC8D	OK	1090	-0.517	0.0584	5.94e-18
GEMIN8P4	OK	32.1	-1.11	0.307	0.000663
ZNF326	OK	652	0.618	0.0825	3.59e-13
ZNF644	OK	719	0.516	0.0931	9.83e-8
TGFBR3	OK	368	1.05	0.107	7.41e-22
GLMN	OK	256	0.467	0.128	0.000567
EVI5	OK	459	0.654	0.0949	2.61e-11
RPL5	OK	20200	-0.65	0.0258	0
FAM69A	OK	81.6	0.697	0.203	0.00123
MTF2	OK	475	0.618	0.0894	2.09e-11
TMED5	OK	1560	0.709	0.0504	1.06e-43
LOC100131564	OK	76	-1.23	0.269	0.0000129
BCAR3	OK	1210	0.6	0.0562	1.02e-25
DNTTIP2	OK	1750	0.811	0.0471	0
GCLM	OK	319	0.548	0.11	0.00000188
ABCA4	OK	20.1	-2.12	0.403	4.94e-7
ABCD3	OK	1030	0.223	0.0648	0.00125
F3	OK	178	0.392	0.14	0.00901
CNN3	OK	41.8	-1.38	0.299	0.0000107
PTBP2	OK	300	1	0.118	8.61e-17
FRRS1	OK	83.8	0.73	0.199	0.000547
AGL	OK	657	0.251	0.0859	0.00646
SLC35A3	OK	312	-0.357	0.111	0.00254
SASS6	OK	445	0.271	0.115	0.0304
RTCA	OK	412	0.266	0.0972	0.0109
SLC30A7	OK	544	0.496	0.0853	2.16e-8
DPH5	OK	511	-0.687	0.101	4.37e-11
PRMT6	OK	422	-0.292	0.0949	0.00399
VAV3	OK	129	1.84	0.216	1.14e-16
SLC25A24	OK	594	0.846	0.0894	2.17e-20
FAM102B	OK	1690	0.496	0.0626	1.23e-14
HENMT1	OK	751	-0.37	0.0708	5.19e-7
PRPF38B	OK	1270	0.294	0.0641	0.0000119
STXBP3	OK	621	0.394	0.0775	0.00000114
GPSM2	OK	701	0.637	0.0997	6.74e-10
TMEM167B	OK	310	-0.777	0.124	1.57e-9
SARS	OK	6880	-1.38	0.0414	0
CELSR2	OK	1250	-0.326	0.0599	1.74e-7
SORT1	OK	1930	-0.282	0.0487	2.64e-8
PSMA5	OK	3030	0.351	0.0442	1.21e-14
SYPL2	OK	198	-1.48	0.148	9.91e-23
AMIGO1	OK	75.8	-1.35	0.22	3.35e-9
GNAI3	OK	1740	0.324	0.0607	3.18e-7
AMPD2	OK	1510	0.454	0.0575	1.46e-14
GSTM4	OK	722	0.552	0.0741	4.98e-13
GSTM1	OK	790	0.386	0.0771	0.00000165
GSTM3	OK	4220	-0.443	0.0339	7.68e-38
CSF1	OK	190	0.426	0.143	0.00553
AHCYL1	OK	8400	-0.0961	0.0276	0.00105
KCNC4	OK	214	0.957	0.14	3.99e-11
RBM15	OK	345	0.372	0.107	0.0011
SLC16A4	OK	54.5	3.33	0.349	9.22e-21
LRIF1	OK	288	0.699	0.129	1.84e-7
DRAM2	OK	749	-0.777	0.0709	6.01e-27
CEPT1	OK	697	-0.487	0.0816	9.17e-9
OVGP1	OK	63.6	-0.689	0.239	0.00727
WDR77	OK	1290	0.685	0.0539	7.46e-36
ATP5F1	OK	2270	-0.223	0.0431	7.3e-7
RAP1A	OK	692	0.331	0.0961	0.00122
DDX20	OK	530	0.509	0.0827	2.91e-9
CTTNBP2NL	OK	683	0.175	0.0752	0.0324
CAPZA1	OK	2280	0.335	0.0467	3.71e-12
SLC16A1	OK	3520	-0.264	0.0337	2.48e-14
PHTF1	OK	482	0.522	0.0891	1.69e-8
RSBN1	OK	195	0.317	0.136	0.032
OLFML3	OK	28.3	-1.44	0.333	0.0000396
TRIM33	OK	1280	0.842	0.0555	0
BCAS2	OK	923	0.923	0.0647	4.2e-45
DENND2C	OK	74	0.818	0.221	0.000491
CSDE1	OK	8290	-0.0696	0.0233	0.00527
SIKE1	OK	709	0.324	0.0727	0.000022
VANGL1	OK	567	0.264	0.12	0.0437
SLC22A15	OK	247	-0.622	0.126	0.0000024
MAB21L3	OK	14.1	1.23	0.417	0.00578
ATP1A1OS	OK	41.2	-1.05	0.277	0.000357
TTF2	OK	581	-0.467	0.0824	4.99e-8
TRIM45	OK	185	-0.809	0.143	4.89e-8
FAM46C	OK	238	0.704	0.144	0.0000028
GDAP2	OK	356	0.599	0.104	2.94e-8
WDR3	OK	1180	-0.464	0.0738	1.33e-9
PHGDH	OK	8840	-1.22	0.0331	0
NOTCH2	OK	1510	0.146	0.0496	0.00607
PDE4DIP	OK	689	0.367	0.0724	0.00000127
SEC22B	OK	1490	0.124	0.0544	0.0364
NOTCH2NL	OK	623	-0.299	0.0764	0.00021
TXNIP	OK	5810	-2.24	0.0437	0
POLR3GL	OK	247	-0.895	0.128	1.33e-11
ANKRD34A	OK	142	-0.753	0.168	0.0000207
RBM8A	OK	2820	-0.321	0.039	1.2e-15
PEX11B	OK	341	-0.716	0.107	8.7e-11
NUDT17	OK	50.2	-0.937	0.258	0.000621
POLR3C	OK	723	0.252	0.0709	0.000812
RNF115	OK	327	0.599	0.107	6.94e-8
PRKAB2	OK	424	-0.316	0.1	0.0032
ACP6	OK	432	-0.559	0.112	0.00000171
NBPF15	OK	54.2	0.609	0.249	0.024
LOC645166	OK	46.5	-0.594	0.257	0.0334
LOC388692	OK	313	-0.665	0.132	0.00000155
FAM91A2	OK	11.7	-1.02	0.44	0.0328
HIST2H2AC	OK	19.8	-0.997	0.433	0.0342
BOLA1	OK	257	-0.857	0.13	1.59e-10
SF3B4	OK	2470	0.222	0.0392	4.89e-8
MTMR11	OK	154	-0.437	0.16	0.0114
VPS45	OK	1170	-0.152	0.0612	0.0213
PLEKHO1	OK	154	0.78	0.157	0.00000201
ANP32E	OK	3080	0.11	0.0374	0.00616
APH1A	OK	2370	-0.561	0.0443	1.34e-35
MRPS21	OK	1540	-0.396	0.0781	0.00000123
PRPF3	OK	1040	0.706	0.0747	2.54e-20
TARS2	OK	1690	-0.224	0.0476	0.00000678
ECM1	OK	489	0.339	0.0929	0.000596
ADAMTSL4	OK	1140	1.08	0.0803	5.44e-40
MCL1	OK	6200	0.408	0.0333	2.59e-33
ENSA	OK	2950	-0.152	0.038	0.000155
GOLPH3L	OK	414	-0.923	0.0965	8.54e-21
ARNT	OK	1040	-0.276	0.0609	0.0000155
SETDB1	OK	1070	-0.435	0.0693	1.36e-9
CERS2	OK	3680	-0.129	0.0348	0.000457
ANXA9	OK	15.9	1.08	0.419	0.0171
C1orf56	OK	331	-0.864	0.106	1.67e-15
CDC42SE1	OK	1400	-0.511	0.0606	2.19e-16
SEMA6C	OK	115	-2	0.198	2.97e-23
LYSMD1	OK	248	0.295	0.124	0.0284
SCNM1	OK	119	-0.526	0.214	0.0232
VPS72	OK	1510	-0.317	0.0533	9.92e-9
PSMD4	OK	3430	0.289	0.0378	1.16e-13
PI4KB	OK	1370	-0.119	0.0526	0.0382
RFX5	OK	1390	-0.306	0.0528	2.47e-8
SELENBP1	OK	958	-0.444	0.0645	2.76e-11
PSMB4	OK	5360	-0.514	0.0319	0
CGN	OK	40.3	3.48	0.379	3.01e-19
SNX27	OK	1140	0.32	0.0627	0.000001
RORC	OK	115	0.796	0.174	0.0000121
THEM4	OK	521	-0.193	0.0891	0.0467
S100A10	OK	2080	0.181	0.0426	0.0000534
S100A11	OK	12200	0.5	0.0237	0
S100A6	OK	13400	-0.214	0.0328	2.75e-10
S100A4	OK	9940	-0.566	0.0231	0
S100A16	OK	1310	0.778	0.0544	4.2e-45
S100A13	OK	1440	0.133	0.0573	0.032
CHTOP	OK	2510	-0.254	0.0434	1.84e-8
SNAPIN	OK	699	-0.637	0.0728	1.46e-17
ILF2	OK	6330	0.2	0.0301	1.24e-10
NPR1	OK	2500	-0.546	0.0443	8.45e-34
INTS3	OK	2230	0.47	0.0428	4.29e-27
SLC27A3	OK	106	-1.04	0.211	0.00000218
GATAD2B	OK	1490	0.251	0.0594	0.0000603
DENND4B	OK	1500	-0.563	0.0547	5.96e-24
CRTC2	OK	947	-0.172	0.0662	0.0159
SLC39A1	OK	4570	0.173	0.0308	6.91e-8
CREB3L4	OK	242	-1.54	0.136	1.22e-28
JTB	OK	3900	-0.409	0.0378	2.86e-26
RAB13	OK	1590	-0.448	0.0621	2.49e-12
RPS27	OK	13900	-0.852	0.0409	0
TPM3	OK	9350	0.649	0.0241	0
C1orf43	OK	5700	-0.598	0.0294	0
UBAP2L	OK	3680	0.636	0.0385	0
HAX1	OK	3110	-0.845	0.0499	0
ATP8B2	OK	153	1.64	0.167	5.28e-22
IL6R	OK	246	1.17	0.14	4.08e-16
ADAR	OK	7120	0.554	0.0248	0
PMVK	OK	836	-0.796	0.0753	3.8e-25
PBXIP1	OK	1100	0.652	0.0631	4.29e-24
PYGO2	OK	1270	-0.57	0.0577	4.56e-22
SHC1	OK	2210	0.26	0.0488	3.25e-7
CKS1B	OK	1780	-0.592	0.0497	1.24e-31
FLAD1	OK	989	-0.411	0.0793	6.77e-7
DCST2	OK	51.4	-1.65	0.282	1.56e-8
LOC100505666	OK	126	-1.36	0.198	3.48e-11
ADAM15	OK	3830	-0.396	0.033	4.5e-32
EFNA3	OK	128	-0.446	0.163	0.011
EFNA1	OK	1700	-0.909	0.049	0
SLC50A1	OK	2020	-1.25	0.0557	0
DPM3	OK	1060	-0.849	0.062	2.04e-41
MUC1	OK	768	1.45	0.0856	0
THBS3	OK	371	-1.21	0.115	4.51e-25
MTX1	OK	681	0.42	0.0773	1.84e-7
GBAP1	OK	175	-0.459	0.146	0.00318
GBA	OK	1930	0.375	0.0619	5.21e-9
FAM189B	OK	1520	-0.834	0.063	8.11e-39
SCAMP3	OK	3270	-0.229	0.0398	3.22e-8
CLK2	OK	993	-0.384	0.0674	4.36e-8
FDPS	OK	8520	-0.323	0.0438	8.42e-13
RUSC1	OK	1080	-0.887	0.0609	0
ASH1L	OK	956	-0.722	0.0631	3.01e-29
MSTO1	OK	106	-0.632	0.199	0.00287
DAP3	OK	3530	-0.43	0.036	8.14e-32
KIAA0907	OK	1230	0.333	0.0608	1.44e-7
ARHGEF2	OK	2100	-1.2	0.0529	0
SSR2	OK	5170	0.429	0.0296	0
LAMTOR2	OK	1110	-0.193	0.0587	0.00199
MEX3A	OK	256	0.584	0.127	0.0000115
LMNA	OK	10400	0.224	0.0321	1.18e-11
SLC25A44	OK	954	-0.187	0.0697	0.0127
PAQR6	OK	303	-1.67	0.122	4.78e-41
SMG5	OK	2240	-0.584	0.0467	7.65e-35
TMEM79	OK	291	-1.87	0.131	1.26e-44
C1orf85	OK	2360	-0.108	0.043	0.0199
CCT3	OK	18100	-0.0652	0.0191	0.0013
TSACC	OK	47.8	-1.48	0.315	0.00000751
MEF2D	OK	1300	-0.46	0.0685	7.8e-11
IQGAP3	OK	1430	-0.169	0.0511	0.00194
APOA1BP	OK	2850	-0.74	0.0401	0
GPATCH4	OK	1760	0.876	0.0518	0
NES	OK	465	1.2	0.0959	7.92e-35
CRABP2	OK	55.3	1.47	0.252	2.14e-8
ISG20L2	OK	858	-0.234	0.071	0.00195
RRNAD1	OK	799	-2.76	0.0903	0
MRPL24	OK	2020	-0.672	0.0492	2.66e-41
HDGF	OK	11400	-0.274	0.0411	1.1e-10
PRCC	OK	1870	-0.308	0.0474	3.56e-10
SH2D2A	OK	614	0.679	0.0999	4.72e-11
IFI16	OK	1730	0.564	0.0642	1.02e-17
DUSP23	OK	282	0.573	0.117	0.0000027
TAGLN2	OK	4490	0.428	0.0485	7.48e-18
PIGM	OK	281	-0.609	0.121	0.00000141
IGSF8	OK	674	1.57	0.0816	0
PEX19	OK	832	-0.156	0.0689	0.0371
COPA	OK	6840	0.0879	0.0281	0.00343
F11R	OK	1650	0.159	0.051	0.0035
TSTD1	OK	253	-1.11	0.124	1.67e-18
KLHDC9	OK	52.1	-1.18	0.305	0.000243
PFDN2	OK	2190	-0.731	0.0448	0
NIT1	OK	775	-0.848	0.111	1.46e-13
UFC1	OK	1980	-0.18	0.0464	0.000249
USP21	OK	540	-0.693	0.0904	9.25e-14
PPOX	OK	385	-0.886	0.0982	1.24e-18
B4GALT3	OK	985	-0.674	0.0651	3.5e-24
NDUFS2	OK	2960	-0.237	0.0466	0.00000108
SDHC	OK	1410	-0.161	0.06	0.0128
ATF6	OK	1840	-0.279	0.0504	1.07e-7
UHMK1	OK	2440	0.65	0.0446	0
UAP1	OK	1450	0.401	0.0518	5.66e-14
DDR2	OK	12.1	-1.98	0.439	0.0000174
NUF2	OK	630	0.194	0.0882	0.0435
PBX1	OK	725	-0.488	0.0724	7.46e-11
MGST3	OK	4290	-0.0881	0.0327	0.0124
TMCO1	OK	2320	0.4	0.05	6.81e-15
POGK	OK	1660	0.121	0.0495	0.0235
POU2F1	OK	767	0.542	0.0752	2.71e-12
MPC2	OK	1160	-0.192	0.0587	0.00212
DCAF6	OK	1430	-0.158	0.0568	0.00954
GPR161	OK	301	0.875	0.129	5.13e-11
ATP1B1	OK	3850	0.452	0.0328	4.27e-42
NME7	OK	479	0.373	0.0875	0.0000516
BLZF1	OK	244	0.471	0.131	0.000688
SLC19A2	OK	518	-0.231	0.0927	0.0214
METTL18	OK	170	-0.418	0.161	0.0166
C1orf112	OK	367	0.32	0.11	0.00668
KIFAP3	OK	626	0.222	0.0909	0.0241
GORAB	OK	286	0.325	0.111	0.00619
TOP1P1	OK	10.4	1.38	0.441	0.00343
PRRC2C	OK	4520	0.362	0.0306	2.31e-31
VAMP4	OK	269	-0.52	0.118	0.0000253
PIGC	OK	792	-0.435	0.085	9.29e-7
SUCO	OK	691	0.636	0.0726	1.29e-17
TNFSF4	OK	16	-1.43	0.404	0.000895
DARS2	OK	792	-0.228	0.0699	0.00224
GAS5	OK	6350	-1.39	0.0306	0
SNORD81	OK	19.4	-1.44	0.377	0.000303
RC3H1	OK	478	0.488	0.104	0.00000828
RABGAP1L	OK	315	0.805	0.116	1.58e-11
CACYBP	OK	4230	0.562	0.0332	0
MRPS14	OK	612	-0.47	0.124	0.000333
KIAA0040	OK	132	0.553	0.166	0.00173
RFWD2	OK	901	-0.235	0.0698	0.00162
RASAL2	OK	371	0.705	0.117	6.97e-9
C1orf220	OK	16.1	-0.876	0.384	0.0359
FAM20B	OK	1740	-0.313	0.0484	4.56e-10
TOR3A	OK	1190	-0.247	0.0661	0.000412
ABL2	OK	1740	0.727	0.0472	0
SOAT1	OK	4230	1.92	0.0429	0
TOR1AIP2	OK	3030	0.103	0.0374	0.0107
TOR1AIP1	OK	1450	0.14	0.0633	0.0428
CEP350	OK	1120	0.463	0.0641	2.32e-12
FLJ23867	OK	95.3	-0.594	0.192	0.00391
XPR1	OK	851	-0.816	0.0735	1.37e-27
STX6	OK	974	0.301	0.0671	0.0000193
MR1	OK	477	-1.01	0.103	1.37e-21
IER5	OK	1230	-0.15	0.0619	0.0248
RNASEL	OK	26	-1.09	0.338	0.00254
RGS16	OK	19.1	-3.01	0.434	1.78e-11
NPL	OK	39.8	-0.878	0.328	0.0131
DHX9	OK	4600	0.555	0.0352	0
LAMC1	OK	3540	-0.321	0.0398	3.97e-15
NMNAT2	OK	693	-0.681	0.0772	7.86e-18
NCF2	OK	143	1.62	0.172	2.84e-20
ARPC5	OK	3880	0.339	0.0321	4.74e-25
RGL1	OK	98.1	0.912	0.238	0.000287
GLT25D2	OK	26.5	-1.94	0.401	0.00000388
TSEN15	OK	696	-1.06	0.079	1.04e-39
C1orf21	OK	378	-0.318	0.0962	0.00197
FAM129A	OK	2200	-1.89	0.0598	0
IVNS1ABP	OK	2610	-0.394	0.0412	7.93e-21
PRG4	OK	1350	6.39	0.174	0
TPR	OK	4260	0.373	0.0343	1.41e-26
C1orf27	OK	860	0.368	0.0816	0.0000172
OCLM	OK	11.5	1.11	0.429	0.0169
PTGS2	OK	554	1.21	0.0951	8.77e-36
PLA2G4A	OK	487	0.576	0.0877	2.23e-10
RGS2	OK	2190	1.69	0.0459	0
UCHL5	OK	1700	0.495	0.0502	4.85e-22
CFH	OK	167	-3.29	0.213	0
ASPM	OK	1790	0.793	0.0551	1.4e-45
C1orf53	OK	116	0.463	0.171	0.0121
NEK7	OK	1320	0.364	0.0611	9.66e-9
ZNF281	OK	284	0.515	0.124	0.0000807
KIF14	OK	594	0.754	0.082	2.6e-19
DDX59	OK	661	-0.456	0.0754	5.29e-9
CAMSAP2	OK	1240	0.308	0.0575	2.91e-7
KIF21B	OK	116	-1.17	0.195	7.18e-9
TMEM9	OK	2250	-0.524	0.0559	5.08e-20
IGFN1	OK	165	6.08	0.376	0
PHLDA3	OK	660	-0.267	0.0749	0.000785
RPS10P7	OK	113	-1.25	0.187	1.15e-10
NAV1	OK	550	-0.681	0.0901	2.12e-13
IPO9	OK	3210	0.184	0.0348	4.11e-7
SHISA4	OK	117	-0.53	0.213	0.0214
TIMM17A	OK	2140	0.425	0.047	1.09e-18
RNPEP	OK	4410	0.166	0.0341	0.00000348
ELF3	OK	559	1.15	0.0866	7.13e-39
ARL8A	OK	711	-0.429	0.0901	0.00000549
UBE2T	OK	1240	0.371	0.0567	2.54e-10
PPP1R12B	OK	403	0.487	0.0964	0.00000129
LOC148709	OK	17.4	-1.16	0.385	0.00493
RABIF	OK	676	0.245	0.0814	0.00506
KLHL12	OK	655	-0.553	0.084	1.98e-10
ADIPOR1	OK	2800	-0.296	0.0404	1.07e-12
PPFIA4	OK	36.5	1.92	0.326	1.51e-8
ADORA1	OK	35.8	0.77	0.292	0.0147
BTG2	OK	259	-0.558	0.144	0.000237
ATP2B4	OK	1040	0.877	0.0604	0
ZC3H11A	OK	3460	-0.241	0.037	3.34e-10
SNRPE	OK	2570	-0.146	0.0459	0.00292
SOX13	OK	844	0.37	0.0728	0.00000112
GOLT1A	OK	42.3	-3.11	0.351	5.8e-18
PPP1R15B	OK	5270	0.338	0.0387	1.71e-17
PIK3C2B	OK	1570	0.352	0.0486	2.05e-12
LRRN2	OK	277	-0.454	0.118	0.000269
RBBP5	OK	666	0.297	0.0793	0.000397
DSTYK	OK	765	0.319	0.0928	0.00125
CDK18	OK	376	0.85	0.101	2.54e-16
RAB7L1	OK	1050	-0.293	0.0621	0.00000697
IKBKE	OK	147	0.726	0.156	0.00000969
RASSF5	OK	938	0.246	0.0644	0.000302
EIF2D	OK	1400	-0.646	0.0573	2.02e-28
DYRK3	OK	207	0.532	0.148	0.000702
MAPKAPK2	OK	2390	-0.39	0.0441	6.28e-18
FAIM3	OK	15.2	1.5	0.417	0.000718
YOD1	OK	502	0.961	0.0992	2.49e-21
PFKFB2	OK	824	0.186	0.0735	0.0191
C4BPB	OK	3190	-0.0974	0.0386	0.0196
CD55	OK	17800	0.549	0.0199	0
CD46	OK	5860	0.771	0.0329	0
PLXNA2	OK	207	0.635	0.132	0.00000473
LAMB3	OK	3090	-0.762	0.0362	0
DIEXF	OK	956	-0.215	0.0625	0.00122
SERTAD4-AS1	OK	188	-1.09	0.152	2.9e-12
HHAT	OK	144	-0.447	0.169	0.0145
TRAF5	OK	440	0.434	0.092	0.00000661
LINC00467	OK	143	-1.85	0.177	1.53e-24
INTS7	OK	1360	0.721	0.0601	5.08e-32
DTL	OK	1670	0.242	0.0483	0.00000159
PPP2R5A	OK	1020	0.242	0.0783	0.00394
NENF	OK	1160	-0.123	0.0564	0.0464
ATF3	OK	465	-1.78	0.0989	0
BATF3	OK	32.9	-1.17	0.311	0.000398
NSL1	OK	1070	0.239	0.0801	0.00534
TATDN3	OK	461	-0.456	0.106	0.0000406
FLVCR1-AS1	OK	143	-0.912	0.164	9.78e-8
FLVCR1	OK	634	0.345	0.0763	0.0000166
VASH2	OK	142	0.668	0.158	0.0000572
ANGEL2	OK	567	-0.235	0.0849	0.0102
RPS6KC1	OK	622	0.739	0.0768	4.88e-21
SMYD2	OK	879	-0.22	0.0681	0.00247
PTPN14	OK	1240	-0.591	0.0581	2.15e-23
CENPF	OK	5620	0.578	0.0354	0
KCTD3	OK	2240	-0.173	0.0446	0.000256
ESRRG	OK	96.4	0.749	0.21	0.000781
RRP15	OK	676	0.161	0.0739	0.0458
LYPLAL1	OK	134	-0.64	0.175	0.000567
EPRS	OK	6080	-0.713	0.0306	0
IARS2	OK	3050	-0.176	0.0387	0.000015
RAB3GAP2	OK	780	0.154	0.0704	0.0441
MARK1	OK	243	0.341	0.121	0.00899
MARC2	OK	394	-0.279	0.107	0.0153
MARC1	OK	5260	-0.671	0.0354	0
DUSP10	OK	139	1.39	0.165	2.48e-16
MIA3	OK	862	0.196	0.0669	0.00618
DISP1	OK	489	-0.316	0.102	0.00372
CAPN2	OK	2220	0.395	0.0415	1.42e-20
FBXO28	OK	760	0.458	0.0694	1.86e-10
DEGS1	OK	2310	0.419	0.0548	1.07e-13
NVL	OK	973	0.164	0.0625	0.015
CNIH4	OK	972	-0.311	0.0626	0.00000202
DNAH14	OK	294	-0.291	0.12	0.0255
LBR	OK	1020	0.281	0.0661	0.0000538
ENAH	OK	1480	0.665	0.052	2.6e-36
EPHX1	OK	3050	0.208	0.058	0.000715
TMEM63A	OK	802	0.187	0.0697	0.0129
PYCR2	OK	2180	-0.615	0.0528	2.91e-30
SDE2	OK	522	0.214	0.0965	0.0416
ACBD3	OK	1760	0.244	0.0557	0.0000305
LIN9	OK	434	0.355	0.106	0.00165
ITPKB	OK	1150	0.428	0.0622	2.52e-11
PSEN2	OK	919	1.08	0.0674	0
ADCK3	OK	1020	-0.652	0.0611	1.27e-25
CDC42BPA	OK	1730	-0.413	0.0499	7.85e-16
JMJD4	OK	300	-0.705	0.125	5.35e-8
SNAP47	OK	907	-0.24	0.0755	0.00289
ARF1	OK	10100	-0.218	0.0298	1.31e-12
C1orf35	OK	963	-0.533	0.0673	1.3e-14
MRPL55	OK	645	-0.285	0.0788	0.000669
GUK1	OK	2960	-0.192	0.0361	3.59e-7
C1orf145	OK	144	-1.04	0.211	0.00000251
OBSCN	OK	2150	-0.601	0.0532	1.47e-28
TRIM11	OK	990	-0.541	0.0645	3.19e-16
HIST3H2A	OK	130	-1.1	0.169	2.69e-10
RNF187	OK	7210	-1.74	0.0383	0
RAB4A	OK	477	-0.253	0.0925	0.0112
CCSAP	OK	447	0.607	0.0899	6.71e-11
NUP133	OK	1270	0.253	0.064	0.000188
TAF5L	OK	640	0.255	0.0803	0.003
GALNT2	OK	7590	1.03	0.0274	0
PGBD5	OK	205	0.467	0.144	0.00235
FAM89A	OK	102	0.661	0.181	0.000583
GNPAT	OK	1000	-0.202	0.0691	0.00643
EXOC8	OK	485	0.441	0.0959	0.0000118
SPRTN	OK	368	0.494	0.0983	0.00000147
EGLN1	OK	1750	0.107	0.0485	0.0429
NTPCR	OK	541	-0.56	0.0863	3.65e-10
PCNXL2	OK	275	-0.49	0.125	0.0002
COA6	OK	1150	0.405	0.0564	3.25e-12
IRF2BP2	OK	4180	-0.488	0.0374	8.27e-38
TOMM20	OK	6340	-0.423	0.0293	1.4e-45
RBM34	OK	1540	0.339	0.0547	2.31e-9
ARID4B	OK	683	0.332	0.0735	0.0000172
TBCE	OK	841	-0.174	0.0741	0.0306
B3GALNT2	OK	991	-0.164	0.0625	0.0153
GNG4	OK	53.8	0.984	0.248	0.000169
LYST	OK	217	0.378	0.137	0.0103
GPR137B	OK	240	0.527	0.134	0.000189
ERO1LB	OK	186	1.41	0.159	4.9e-18
LGALS8	OK	1240	0.676	0.0559	1.17e-32
HEATR1	OK	2140	0.227	0.0588	0.000258
LOC339535	OK	133	-0.715	0.172	0.000077
FH	OK	3840	-0.196	0.033	1.11e-8
OPN3	OK	1580	-0.294	0.0672	0.0000317
CHML	OK	480	1.08	0.092	1.31e-30
EXO1	OK	1150	0.208	0.0623	0.00172
ADSS	OK	1800	0.545	0.0544	1.11e-22
DESI2	OK	665	-0.733	0.0931	1.95e-14
COX20	OK	1320	-0.221	0.0848	0.0157
EFCAB2	OK	190	0.466	0.146	0.00278
CNST	OK	620	-0.54	0.0849	8.23e-10
SCCPDH	OK	6320	-0.0843	0.0284	0.00564
LOC149134	OK	57.8	-1.11	0.27	0.0000903
ZNF669	OK	41.1	0.807	0.281	0.00741
ZNF124	OK	68.1	0.57	0.223	0.0179
ZNF496	OK	244	-0.456	0.177	0.0168
ZNF672	OK	905	0.267	0.0909	0.00617
ZNF692	OK	784	-0.404	0.0722	7.69e-8
PGBD2	OK	208	0.417	0.153	0.0111
GTPBP4	OK	2960	0.214	0.0407	4.46e-7
IDI1	OK	4010	0.175	0.0413	0.0000604
WDR37	OK	530	0.664	0.0833	8.65e-15
ADARB2	OK	800	-1.66	0.0749	0
PFKP	OK	4380	0.511	0.0343	0
PITRM1	OK	979	0.566	0.0614	2.26e-19
KLF6	OK	666	1.07	0.112	1.11e-20
AKR1C1	OK	1260	-0.478	0.065	9.38e-13
AKR1C2	OK	486	-0.998	0.0928	5.09e-26
AKR1C3	OK	1270	0.564	0.0568	2.39e-22
NET1	OK	1000	0.22	0.0606	0.000611
ASB13	OK	687	-0.358	0.0957	0.00041
FAM208B	OK	1470	0.261	0.0599	0.0000342
IL15RA	OK	110	-0.569	0.191	0.00555
RBM17	OK	1800	0.231	0.0478	0.00000407
PFKFB3	OK	335	0.251	0.109	0.035
LINC00707	OK	33.6	1.88	0.321	1.89e-8
SFMBT2	OK	274	0.433	0.153	0.0086
GATA3	OK	29.5	-0.985	0.334	0.00594
PROSER2	OK	359	0.309	0.101	0.00437
UPF2	OK	1060	0.289	0.0679	0.0000513
DHTKD1	OK	1250	-0.653	0.0604	3.19e-26
SEC61A2	OK	185	0.923	0.149	2.26e-9
NUDT5	OK	2700	-0.153	0.0388	0.000177
CDC123	OK	2900	0.238	0.0373	7.82e-10
CAMK1D	OK	144	0.463	0.158	0.0061
OPTN	OK	1340	0.621	0.0611	2.12e-23
MCM10	OK	864	0.66	0.0819	4.06e-15
SEPHS1	OK	1900	-0.685	0.0725	2.46e-20
FAM107B	OK	986	0.369	0.0742	0.00000189
CDNF	OK	20.2	-1.6	0.448	0.000771
HSPA14	OK	521	0.212	0.0841	0.0196
SUV39H2	OK	462	0.441	0.112	0.000209
RPP38	OK	433	0.285	0.0947	0.00495
NMT2	OK	139	0.912	0.188	0.00000366
FAM188A	OK	903	1.43	0.0709	0
PTER	OK	301	-0.704	0.15	0.00000803
VIM	OK	24500	0.193	0.0158	4.1e-33
STAM	OK	682	0.796	0.0866	2.59e-19
PLXDC2	OK	89.2	-0.648	0.195	0.00183
MLLT10	OK	660	0.387	0.0759	0.00000104
DNAJC1	OK	1220	0.506	0.0568	3.41e-18
COMMD3	OK	363	-0.421	0.101	0.0000687
MSRB2	OK	777	-0.963	0.0736	5.28e-38
OTUD1	OK	740	0.904	0.0897	5.49e-23
KIAA1217	OK	128	1.03	0.209	0.00000225
THNSL1	OK	177	-0.708	0.151	0.00000809
PDSS1	OK	183	0.836	0.142	1.35e-8
LINC00202-1	OK	11.4	-1.3	0.43	0.00481
ANKRD26	OK	245	0.45	0.131	0.00121
MASTL	OK	734	0.521	0.0705	7.6e-13
ACBD5	OK	1350	0.286	0.0742	0.000275
RAB18	OK	1500	0.388	0.0501	4.73e-14
MKX	OK	286	-0.407	0.131	0.00366
ARMC4	OK	285	-1.8	0.129	3.6e-43
MPP7	OK	1040	-0.559	0.0693	3.84e-15
WAC-AS1	OK	584	-0.593	0.0794	4.24e-13
WAC	OK	2840	-0.413	0.0433	1.05e-20
BAMBI	OK	256	1.8	0.13	2.24e-42
SVIL	OK	1990	0.159	0.0451	0.000921
MAP3K8	OK	230	2.24	0.158	2.66e-44
ZEB1-AS1	OK	74.5	-0.663	0.218	0.00442
ZEB1	OK	317	0.555	0.125	0.0000247
ARHGAP12	OK	460	0.491	0.0902	1.71e-7
KIF5B	OK	3820	0.328	0.0357	2.37e-19
NRP1	OK	22.4	-1.04	0.354	0.00598
CREM	OK	2870	0.464	0.0417	8.79e-28
CCNY	OK	1040	-0.546	0.0621	9.17e-18
FZD8	OK	316	-0.251	0.116	0.0475
ZNF248	OK	315	0.416	0.137	0.00455
ZNF33A	OK	593	0.338	0.0821	0.0000934
ZNF37A	OK	397	0.716	0.111	5.3e-10
ZNF37BP	OK	236	0.778	0.147	3.97e-7
ZNF33B	OK	297	0.617	0.111	8.88e-8
BMS1	OK	1930	0.6	0.0693	2.9e-17
RASGEF1A	OK	23.8	2.85	0.407	1.07e-11
HNRNPF	OK	4960	0.248	0.0294	2.47e-16
ZNF239	OK	77.9	-0.553	0.212	0.0158
MARCH8	OK	105	0.497	0.194	0.0176
FAM21C	OK	307	0.314	0.111	0.00848
PPYR1	OK	225	-1.59	0.136	1.53e-30
LINC00842	OK	24	0.861	0.372	0.0331
HNRNPA1P33	OK	87.5	0.778	0.203	0.000297
ANXA8L2	OK	66.8	0.72	0.273	0.0148
ERCC6	OK	303	0.743	0.114	2.94e-10
PGBD3	OK	174	0.819	0.15	1.5e-7
MSMB	OK	37.9	3.91	0.411	1.42e-20
NCOA4	OK	3990	0.354	0.0355	1.84e-22
TIMM23	OK	1070	0.543	0.0599	8.27e-19
AGAP6	OK	275	-0.506	0.128	0.000191
FAM21A	OK	49.8	0.802	0.272	0.00606
SGMS1	OK	899	-0.231	0.0639	0.000657
ZWINT	OK	1550	0.578	0.0545	2.91e-25
IPMK	OK	328	0.383	0.118	0.00236
CISD1	OK	1560	-0.296	0.0505	1.67e-8
UBE2D1	OK	352	0.427	0.131	0.00219
SLC16A9	OK	81.7	0.496	0.213	0.0321
CCDC6	OK	1160	-0.204	0.0564	0.000656
ANK3	OK	44.8	1.2	0.271	0.0000264
CDK1	OK	2330	0.739	0.0542	3.71e-41
RHOBTB1	OK	346	-0.368	0.11	0.00173
RTKN2	OK	89.7	0.916	0.204	0.0000199
JMJD1C	OK	852	0.433	0.0923	0.00000778
REEP3	OK	1180	0.674	0.0576	1.17e-30
DNAJC12	OK	1160	0.835	0.067	1.48e-34
MYPN	OK	2980	0.114	0.0362	0.00328
HNRNPH3	OK	5280	-0.138	0.04	0.00122
RUFY2	OK	167	0.682	0.144	0.00000595
DNA2	OK	312	0.381	0.132	0.00701
SLC25A16	OK	440	1.89	0.101	0
CCAR1	OK	1980	0.356	0.0479	5.09e-13
STOX1	OK	94.5	0.8	0.2	0.000154
DDX50	OK	836	-0.371	0.0678	1.43e-7
DDX21	OK	4460	-0.431	0.0331	1.26e-37
KIAA1279	OK	1150	0.373	0.0643	2.46e-8
HKDC1	OK	90.3	1.45	0.231	1.18e-9
TSPAN15	OK	130	-0.646	0.171	0.000361
AIFM2	OK	662	0.46	0.0782	1.45e-8
TYSND1	OK	799	-0.538	0.094	3.65e-8
SAR1A	OK	3640	0.615	0.0458	6.32e-40
PPA1	OK	3340	0.372	0.0614	5.36e-9
EIF4EBP2	OK	1760	0.296	0.0535	1.14e-7
SGPL1	OK	1050	-0.878	0.0606	0
PCBD1	OK	907	-0.367	0.0762	0.00000406
UNC5B	OK	336	-4.99	0.227	0
C10orf54	OK	122	1.64	0.183	2.09e-18
PSAP	OK	35600	0.21	0.0243	3.4e-17
CHST3	OK	884	-0.252	0.0812	0.00372
ANAPC16	OK	1880	-0.99	0.0473	0
DDIT4	OK	6820	-2.2	0.0313	0
DNAJB12	OK	1190	-0.201	0.0578	0.00106
MICU1	OK	1610	0.311	0.0565	1.19e-7
P4HA1	OK	1610	0.327	0.0592	1.13e-7
ECD	OK	581	0.669	0.0825	2.96e-15
FAM149B1	OK	219	-0.835	0.148	5.84e-8
MRPS16	OK	1860	-0.576	0.0477	1.41e-32
ANXA7	OK	2070	-0.369	0.0441	3.89e-16
PPP3CB	OK	378	-0.869	0.106	1.68e-15
USP54	OK	363	-0.286	0.0994	0.00744
MYOZ1	OK	15.3	-2.58	0.439	1.53e-8
FUT11	OK	240	0.524	0.128	0.000105
ZSWIM8	OK	1280	-0.289	0.0563	8.7e-7
ZSWIM8-AS1	OK	23.1	-1.47	0.406	0.000639
NDST2	OK	192	-0.323	0.14	0.0342
VCL	OK	2950	0.271	0.0424	6.86e-10
ADK	OK	1630	0.563	0.0507	1.25e-27
SAMD8	OK	538	0.309	0.0925	0.00173
VDAC2	OK	2710	0.0899	0.0404	0.041
COMTD1	OK	736	-0.547	0.081	6.35e-11
DLG5	OK	1210	0.329	0.0595	1.13e-7
DLG5-AS1	OK	10.7	-1.18	0.445	0.0137
POLR3A	OK	894	0.168	0.0656	0.0181
RPS24	OK	21200	-0.138	0.0163	1.27e-16
ZMIZ1	OK	701	0.357	0.0748	0.00000525
PPIF	OK	3130	0.445	0.0402	1.55e-27
TMEM254-AS1	OK	28.5	-1.26	0.324	0.000228
TMEM254	OK	263	-1.15	0.133	3.49e-17
ANXA11	OK	2620	0.14	0.0384	0.000569
LINC00857	OK	119	-0.386	0.175	0.0421
FAM213A	OK	1890	0.82	0.0532	0
TSPAN14	OK	733	1.27	0.0759	0
GHITM	OK	5440	-0.264	0.0424	1.98e-9
WAPAL	OK	1440	0.165	0.0551	0.00506
SNCG	OK	1750	-0.334	0.0715	0.00000836
ADIRF	OK	73.9	0.692	0.219	0.00314
GLUD1	OK	2290	-0.309	0.0428	2.47e-12
LOC439994	OK	22.6	-0.999	0.374	0.0134
MINPP1	OK	561	0.304	0.0882	0.0012
ATAD1	OK	1790	-0.133	0.0456	0.00653
STAMBPL1	OK	1490	0.354	0.0502	8.76e-12
ACTA2	OK	232	-2.25	0.155	0
FAS	OK	310	0.551	0.107	7.52e-7
LIPA	OK	2210	0.74	0.042	0
IFIT2	OK	2240	0.774	0.0427	0
IFIT3	OK	2860	1.95	0.0454	0
IFIT1	OK	3000	2.03	0.0412	0
IFIT5	OK	596	0.486	0.0796	4.02e-9
PANK1	OK	250	-0.575	0.119	0.00000417
FLJ37201	OK	10.1	-1.37	0.44	0.00363
KIF20B	OK	836	0.491	0.0841	1.99e-8
PCGF5	OK	814	0.161	0.0753	0.0499
PPP1R3C	OK	395	-1.23	0.106	2.23e-30
TNKS2	OK	955	0.196	0.0657	0.00542
BTAF1	OK	1140	0.26	0.0679	0.000289
IDE	OK	960	0.409	0.0707	2.64e-8
KIF11	OK	1390	0.607	0.0597	2.25e-23
EXOC6	OK	411	0.423	0.145	0.00634
MYOF	OK	3640	-0.306	0.0372	1.29e-15
CEP55	OK	786	0.408	0.0692	1.29e-8
FRA10AC1	OK	512	-0.653	0.0881	6.06e-13
SLC35G1	OK	133	0.351	0.158	0.0419
PLCE1	OK	68.5	-1.93	0.251	9.79e-14
NOC3L	OK	637	0.474	0.0835	4.85e-8
TBC1D12	OK	224	-0.308	0.127	0.0255
HELLS	OK	595	0.939	0.0903	2.23e-24
SORBS1	OK	20.1	1.48	0.369	0.000139
ALDH18A1	OK	2150	-0.412	0.0508	2.97e-15
ENTPD1	OK	10.7	1.77	0.446	0.000173
LOC728558	OK	23.5	0.794	0.366	0.0469
CCNJ	OK	159	0.53	0.154	0.00121
ZNF518A	OK	226	0.313	0.124	0.0189
TM9SF3	OK	3210	0.136	0.0374	0.000611
LCOR	OK	308	0.969	0.117	7.6e-16
ARHGAP19	OK	151	-0.667	0.152	0.0000303
FRAT1	OK	99.8	-1.03	0.193	3.16e-7
FRAT2	OK	724	-0.266	0.0773	0.00121
PGAM1	OK	3180	0.387	0.0429	1.13e-18
EXOSC1	OK	910	-0.226	0.0634	0.000785
MMS19	OK	1410	-0.302	0.0572	4e-7
MORN4	OK	174	-0.929	0.155	8.05e-9
AVPI1	OK	5930	-0.616	0.0489	2.62e-35
MARVELD1	OK	1460	-0.915	0.0638	2.8e-45
ZFYVE27	OK	577	-0.317	0.0828	0.000304
PYROXD2	OK	174	-1.51	0.165	3.17e-19
GOT1	OK	1720	-1.12	0.0695	0
SLC25A28	OK	455	0.266	0.0982	0.012
ENTPD7	OK	251	0.567	0.12	0.00000677
COX15	OK	874	-0.497	0.0813	3.8e-9
CUTC	OK	601	-0.705	0.0782	1.32e-18
ABCC2	OK	2050	0.784	0.0462	0
DNMBP	OK	609	0.562	0.0939	7.89e-9
ERLIN1	OK	1240	-0.529	0.0665	1.09e-14
CWF19L1	OK	549	0.189	0.0818	0.0336
SCD	OK	59000	-1	0.0131	0
LINC00263	OK	686	-1.16	0.0768	0
SEC31B	OK	83.4	-0.653	0.199	0.00211
NDUFB8	OK	2120	-0.136	0.052	0.0152
FAM178A	OK	736	0.301	0.0704	0.0000505
MRPL43	OK	1180	-0.32	0.0596	2.58e-7
C10orf2	OK	744	-0.506	0.0731	1.95e-11
LZTS2	OK	976	0.174	0.0622	0.00913
PDZD7	OK	19.1	1.17	0.417	0.00912
SFXN3	OK	806	0.381	0.0726	4.89e-7
KAZALD1	OK	451	-0.47	0.0894	4.71e-7
BTRC	OK	749	0.968	0.0718	3.07e-40
POLL	OK	413	-0.492	0.11	0.0000224
FBXW4	OK	592	-1.28	0.0876	0
NPM3	OK	1020	-0.509	0.0773	1.99e-10
LOC100289509	OK	12	-1.03	0.416	0.0215
KCNIP2	OK	22.4	-1.01	0.377	0.0132
C10orf76	OK	438	0.411	0.0943	0.0000336
NOLC1	OK	5290	-0.613	0.0293	0
ELOVL3	OK	64	2.78	0.28	2.31e-22
NFKB2	OK	1150	0.248	0.115	0.0478
FBXL15	OK	438	-0.721	0.128	5.86e-8
CUEDC2	OK	1410	-0.893	0.0536	0
LOC100505761	OK	216	-0.81	0.153	3.99e-7
TRIM8	OK	1030	-0.384	0.0654	1.58e-8
WBP1L	OK	571	-0.236	0.0813	0.00679
C10orf32	OK	233	0.544	0.131	0.0000825
CNNM2	OK	490	0.361	0.101	0.000805
NT5C2	OK	2060	0.739	0.0436	0
PDCD11	OK	1590	0.295	0.0511	2.8e-8
CALHM2	OK	32.8	0.976	0.318	0.0041
NEURL	OK	766	-0.417	0.0777	2.69e-7
SH3PXD2A	OK	2920	-0.715	0.0402	0
SLK	OK	1300	0.71	0.0586	1.1e-32
GSTO1	OK	1690	-0.128	0.0585	0.045
GSTO2	OK	285	-0.678	0.121	7.63e-8
ITPRIP	OK	2440	-0.241	0.06	0.000144
CCDC147	OK	25.4	-0.857	0.387	0.0421
XPNPEP1	OK	1070	0.355	0.0661	2.43e-7
ADD3	OK	758	0.47	0.0694	5.83e-11
SMNDC1	OK	701	0.388	0.0715	1.87e-7
DUSP5	OK	298	1.06	0.149	6.75e-12
LOC282997	OK	264	-1.91	0.137	7.58e-43
PDCD4	OK	4330	-0.627	0.0352	0
BBIP1	OK	332	-0.545	0.105	5.76e-7
SHOC2	OK	798	-0.467	0.0979	0.00000523
GPAM	OK	304	0.335	0.117	0.00759
ZDHHC6	OK	1120	0.237	0.0734	0.00247
TCF7L2	OK	548	-0.484	0.0816	1.09e-8
CASP7	OK	584	1.01	0.086	6.58e-31
DCLRE1A	OK	516	0.362	0.0842	0.0000428
ADRB1	OK	29.7	-0.805	0.369	0.0455
ABLIM1	OK	2140	-0.43	0.0564	1.43e-13
HSPA12A	OK	131	0.46	0.161	0.00798
RAB11FIP2	OK	440	0.429	0.0964	0.0000222
NANOS1	OK	55.4	-1.8	0.282	8.16e-10
EIF3A	OK	7170	-0.112	0.0269	0.0000798
SFXN4	OK	630	-0.532	0.0782	4.52e-11
GRK5	OK	222	1.17	0.145	3.23e-15
TIAL1	OK	2110	0.24	0.0443	1.97e-7
BAG3	OK	1990	1.04	0.0462	0
INPP5F	OK	262	0.327	0.128	0.018
MCMBP	OK	2170	0.197	0.0418	0.00000724
WDR11	OK	923	-0.242	0.0754	0.00271
NSMCE4A	OK	501	0.327	0.0844	0.000256
BTBD16	OK	11.1	-1.67	0.443	0.000361
PLEKHA1	OK	696	0.569	0.0732	4.29e-14
HTRA1	OK	3900	0.222	0.0462	0.00000448
DMBT1	OK	30	-1.09	0.317	0.0013
FAM24B	OK	121	-0.588	0.184	0.00271
C10orf88	OK	232	0.346	0.132	0.0151
PSTK	OK	93.1	0.509	0.188	0.012
ACADSB	OK	122	-0.403	0.175	0.0341
LHPP	OK	502	-0.714	0.0932	1.02e-13
FAM175B	OK	522	0.379	0.097	0.000219
CTBP2	OK	1310	-0.197	0.0563	0.00103
FLJ37035	OK	16.7	-1.1	0.417	0.0141
C10orf137	OK	520	0.552	0.0847	3.02e-10
BCCIP	OK	1450	0.419	0.0527	1.12e-14
DHX32	OK	1330	0.299	0.0529	5.49e-8
FANK1	OK	20.2	1.28	0.39	0.00214
MKI67	OK	4440	1.35	0.0373	0
MGMT	OK	288	-0.493	0.12	0.000103
GLRX3	OK	1920	0.612	0.046	2.82e-39
PPP2R2D	OK	735	0.359	0.0832	0.0000417
BNIP3	OK	897	0.487	0.0651	3.69e-13
STK32C	OK	225	-0.291	0.128	0.0358
LRRC27	OK	98.7	-0.777	0.214	0.00064
PWWP2B	OK	362	0.356	0.0982	0.000633
TUBGCP2	OK	1330	0.473	0.0544	2.14e-17
ECHS1	OK	2360	-0.266	0.0408	3.14e-10
MTG1	OK	665	0.212	0.0731	0.00686
BET1L	OK	1310	-0.644	0.0567	5.78e-29
SIRT3	OK	368	-0.326	0.098	0.0018
PSMD13	OK	2380	0.493	0.0424	3.01e-30
IFITM2	OK	4480	0.713	0.0393	0
IFITM1	OK	6950	1.91	0.0473	0
IFITM3	OK	19900	1.28	0.0229	0
B4GALNT4	OK	135	0.783	0.19	0.0000899
ANO9	OK	48.3	2.51	0.34	8.29e-13
HRAS	OK	996	0.502	0.0742	5.76e-11
PHRF1	OK	1330	0.422	0.0556	1.83e-13
IRF7	OK	194	1.64	0.145	7.76e-29
TMEM80	OK	193	-1.56	0.153	2.66e-23
EPS8L2	OK	1500	0.457	0.0902	0.00000124
TALDO1	OK	6090	-0.0827	0.0292	0.00832
PDDC1	OK	761	-0.231	0.0758	0.00435
SLC25A22	OK	724	0.409	0.0751	1.63e-7
PIDD	OK	329	-0.434	0.108	0.000141
RPLP2	OK	19000	-0.379	0.0367	4.17e-24
PNPLA2	OK	3040	-0.379	0.0479	1.3e-14
POLR2L	OK	2480	0.179	0.041	0.0000334
TSPAN4	OK	1840	-0.373	0.0488	1.1e-13
AP2A2	OK	2540	0.631	0.0433	0
LOC255512	OK	25.8	-1.79	0.361	0.00000216
BRSK2	OK	284	1.4	0.13	2.93e-26
IFITM10	OK	426	0.647	0.115	5.77e-8
CTSD	OK	28100	0.634	0.032	0
LSP1	OK	14.4	0.862	0.399	0.0478
MRPL23	OK	1150	0.819	0.0574	5.61e-45
H19	OK	1800	3.9	0.0971	0
KCNQ1	OK	87	1.83	0.231	1.44e-14
CDKN1C	OK	304	0.676	0.117	2.78e-8
SLC22A18	OK	537	0.492	0.0943	5.87e-7
PHLDA2	OK	1530	0.225	0.0513	0.00003
CARS	OK	2520	-0.934	0.0422	0
OSBPL5	OK	2130	0.139	0.057	0.0245
ZNF195	OK	2590	0.459	0.0388	2.76e-31
PGAP2	OK	5750	-0.331	0.0364	6.23e-19
RHOG	OK	9000	-0.53	0.0244	0
STIM1	OK	1070	-0.574	0.0657	1.5e-17
RRM1	OK	27000	0.0818	0.0189	0.000039
TRIM21	OK	400	1.8	0.105	0
TRIM68	OK	1720	-0.488	0.0468	1.76e-24
TRIM5	OK	214	1.26	0.138	5.25e-19
TRIM22	OK	11.7	1.47	0.448	0.00208
PRKCDBP	OK	1120	0.271	0.058	0.00000842
SMPD1	OK	1240	0.193	0.0562	0.0013
TRIM3	OK	301	0.365	0.136	0.013
ARFIP2	OK	1730	-0.119	0.0493	0.0254
DNHD1	OK	605	-1.4	0.098	2.8e-45
TAF10	OK	1080	-0.562	0.0677	6.1e-16
TPP1	OK	4950	0.135	0.0473	0.00798
OLFML1	OK	203	-0.64	0.16	0.000158
EIF3F	OK	2890	-0.252	0.0372	5.27e-11
TRIM66	OK	190	-0.994	0.139	3.49e-12
RPL27A	OK	20300	-0.572	0.0172	0
ST5	OK	371	-0.364	0.112	0.0022
AKIP1	OK	774	-0.307	0.0726	0.0000594
TMEM9B	OK	953	0.205	0.0768	0.0135
TMEM9B-AS1	OK	72	-0.888	0.219	0.000117
IPO7	OK	8470	0.0952	0.0427	0.0407
WEE1	OK	965	-0.317	0.0646	0.00000265
SWAP70	OK	1310	0.824	0.0704	1.33e-30
LOC440028	OK	21.6	-2.04	0.395	7.39e-7
SBF2-AS1	OK	216	-1.3	0.136	9.87e-21
ADM	OK	445	0.429	0.0984	0.0000335
AMPD3	OK	128	0.961	0.169	4.76e-8
RNF141	OK	319	-0.91	0.111	1.29e-15
CTR9	OK	1440	0.687	0.0518	5.54e-39
EIF4G2	OK	12300	0.379	0.0297	2.51e-36
ZBED5	OK	630	0.299	0.0858	0.00105
USP47	OK	1460	0.175	0.059	0.0055
DKK3	OK	92.9	-0.898	0.206	0.0000354
MICAL2	OK	52.4	1.21	0.259	0.00000838
TEAD1	OK	5320	-0.225	0.0459	0.00000282
BTBD10	OK	613	0.26	0.0874	0.00541
RRAS2	OK	592	0.36	0.0921	0.000217
COPB1	OK	3650	0.42	0.036	2.18e-30
PSMA1	OK	3800	0.262	0.0354	6.82e-13
PDE3B	OK	555	-0.67	0.084	7.93e-15
SOX6	OK	154	-0.593	0.154	0.000268
C11orf58	OK	3160	-0.113	0.0369	0.00409
PLEKHA7	OK	435	1.13	0.104	1.76e-26
OR7E14P	OK	117	0.492	0.176	0.00941
RPS13	OK	13600	-0.32	0.0238	5.7e-40
PIK3C2A	OK	1420	0.209	0.0627	0.00173
NUCB2	OK	1840	1.12	0.0479	0
NCR3LG1	OK	594	1.28	0.0871	0
USH1C	OK	95.8	-0.919	0.221	0.0000817
SERGEF	OK	257	0.387	0.133	0.0067
HPS5	OK	1280	0.465	0.0538	3.42e-17
GTF2H1	OK	1340	0.2	0.0597	0.00168
LDHA	OK	40800	0.325	0.0135	0
TSG101	OK	1850	-0.226	0.0459	0.00000261
UEVLD	OK	215	0.339	0.146	0.0326
SPTY2D1	OK	766	0.348	0.0745	0.00000839
TMEM86A	OK	35.4	0.884	0.299	0.00579
E2F8	OK	62.5	2.89	0.306	2.15e-20
NAV2	OK	1170	-0.358	0.0566	1.04e-9
HTATIP2	OK	2910	0.246	0.0388	8.67e-10
PRMT3	OK	1050	-0.904	0.0889	2.46e-23
FANCF	OK	281	-0.287	0.113	0.0191
SVIP	OK	466	0.547	0.0905	5.92e-9
FIBIN	OK	20	-2.93	0.426	2.67e-11
CCDC34	OK	721	0.389	0.0734	3.65e-7
LGR4	OK	859	0.472	0.0887	3.35e-7
KIF18A	OK	406	0.516	0.0933	1.09e-7
METTL15	OK	292	-0.697	0.145	0.00000463
IMMP1L	OK	272	0.25	0.114	0.0445
RCN1	OK	8190	-0.0973	0.0233	0.0000748
PRRG4	OK	629	0.606	0.0768	1.64e-14
DEPDC7	OK	440	0.322	0.0975	0.00193
LINC00294	OK	718	-0.187	0.0771	0.0255
CSTF3	OK	916	0.193	0.0634	0.00455
HIPK3	OK	271	0.39	0.116	0.00168
CD59	OK	10200	0.366	0.0229	0
CAPRIN1	OK	6320	0.548	0.0266	0
NAT10	OK	2320	-0.238	0.0514	0.0000102
ABTB2	OK	1130	0.237	0.0571	0.0000813
EHF	OK	182	2.4	0.182	1.52e-38
APIP	OK	290	-0.461	0.117	0.000201
PDHX	OK	1080	0.41	0.0749	1.46e-7
CD44	OK	5140	0.391	0.0289	1.24e-40
FJX1	OK	300	-1.09	0.128	1.03e-16
TRIM44	OK	897	0.25	0.0827	0.00469
LDLRAD3	OK	255	-0.51	0.131	0.000217
COMMD9	OK	1630	0.534	0.0489	8.96e-27
PRR5L	OK	1550	-0.649	0.0666	1.36e-21
TRAF6	OK	448	0.753	0.112	9.2e-11
TTC17	OK	1040	-0.586	0.0782	3.45e-13
HSD17B12	OK	636	0.204	0.0787	0.0165
ALKBH3	OK	424	-1.16	0.0989	1.01e-30
ACCS	OK	128	-1	0.183	1.36e-7
CD82	OK	622	-0.693	0.0769	1.35e-18
PRDM11	OK	72.3	-0.534	0.219	0.0244
SLC35C1	OK	248	-0.342	0.144	0.0286
MAPK8IP1	OK	51	-0.982	0.262	0.000411
PEX16	OK	389	-0.422	0.1	0.0000683
PHF21A	OK	802	-0.679	0.0689	5.26e-22
DGKZ	OK	759	-0.234	0.0948	0.0225
AMBRA1	OK	642	-0.344	0.0757	0.0000147
HARBI1	OK	66.3	-1.14	0.229	0.00000172
ATG13	OK	1910	-0.59	0.0479	9.5e-34
ARHGAP1	OK	1340	-1.25	0.071	0
ZNF408	OK	308	-0.549	0.112	0.00000283
CKAP5	OK	3500	-0.338	0.0348	2.09e-21
LRP4	OK	673	-0.501	0.0749	9.8e-11
C11orf49	OK	746	-0.708	0.0782	9.8e-19
ARFGAP2	OK	1070	-0.666	0.0615	2.37e-26
PACSIN3	OK	1870	-0.664	0.0471	7.43e-44
DDB2	OK	896	-0.994	0.0912	1.07e-26
ACP2	OK	1150	-0.183	0.0658	0.00994
NR1H3	OK	675	-0.568	0.0928	3.52e-9
MADD	OK	2000	-0.481	0.048	1.05e-22
SLC39A13	OK	596	-1.06	0.135	2.02e-14
PSMC3	OK	4100	-0.342	0.0331	5.2e-24
CELF1	OK	3150	-0.435	0.0358	6.37e-33
PTPMT1	OK	1800	-0.6	0.0464	3.44e-37
KBTBD4	OK	298	-0.53	0.116	0.0000136
NDUFS3	OK	1810	-0.294	0.0488	6.88e-9
MTCH2	OK	2620	-0.308	0.0433	5.25e-12
NUP160	OK	2010	0.154	0.0439	0.000992
PTPRJ	OK	1100	-0.703	0.0594	2.67e-31
FOLH1	OK	13.6	-2.75	0.454	5.12e-9
TNKS1BP1	OK	1780	-0.16	0.0525	0.00442
SSRP1	OK	6660	-0.3	0.0446	8.16e-11
PRG2	OK	30.3	-0.702	0.315	0.0408
SLC43A3	OK	7740	0.148	0.0356	0.0000821
RTN4RL2	OK	279	0.858	0.114	3.12e-13
SLC43A1	OK	372	-2.63	0.148	0
TIMM10	OK	620	-0.242	0.0946	0.0177
UBE2L6	OK	241	3.15	0.172	0
SERPING1	OK	119	0.737	0.172	0.0000448
YPEL4	OK	10.4	-1.07	0.438	0.0242
ZDHHC5	OK	2070	-0.289	0.0501	2.8e-8
TMX2	OK	1930	0.103	0.0483	0.05
C11orf31	OK	783	-0.869	0.0869	1.17e-22
FAM111B	OK	727	1.65	0.077	0
FAM111A	OK	435	1.55	0.1	0
OSBP	OK	1560	-0.179	0.0633	0.00833
PATL1	OK	1190	0.244	0.0559	0.0000336
STX3	OK	632	0.578	0.0766	2.51e-13
CCDC86	OK	1400	0.14	0.0582	0.0269
TMEM109	OK	1390	-0.597	0.052	1.97e-29
TMEM132A	OK	1310	-0.352	0.0705	0.00000172
SLC15A3	OK	15.5	2.07	0.429	0.00000392
VPS37C	OK	334	-0.368	0.114	0.00239
DDB1	OK	5010	0.307	0.0435	8.01e-12
DAK	OK	1060	-1.05	0.0625	0
CYBASC3	OK	1250	-0.925	0.0561	0
TMEM138	OK	590	-0.476	0.0934	0.00000107
TMEM216	OK	213	-0.688	0.153	0.0000172
CPSF7	OK	1860	-0.443	0.0552	5.77e-15
MYRF	OK	19.9	2.31	0.398	2.36e-8
TMEM258	OK	1140	-0.365	0.0567	5.08e-10
FEN1	OK	4140	0.341	0.0313	1.02e-26
FADS1	OK	3050	-0.555	0.0569	1.41e-21
FADS2	OK	1100	-0.739	0.0738	1.17e-22
FADS3	OK	693	0.203	0.0748	0.0118
RAB3IL1	OK	509	-0.291	0.0906	0.00268
BEST1	OK	10.1	-1.93	0.461	0.0000741
FTH1	OK	206000	-0.699	0.0279	0
INCENP	OK	523	0.219	0.0921	0.0286
ASRGL1	OK	543	0.412	0.0971	0.0000568
AHNAK	OK	4150	-0.135	0.0372	0.000621
EEF1G	OK	23300	-0.791	0.0353	0
TUT1	OK	441	-0.577	0.0938	3.01e-9
EML3	OK	843	-0.166	0.0653	0.0186
B3GAT3	OK	896	-0.175	0.0651	0.0126
GANAB	OK	9120	-0.0975	0.034	0.00752
INTS5	OK	649	-0.405	0.0755	2.65e-7
C11orf83	OK	532	-0.816	0.089	3.12e-19
UBXN1	OK	1320	-0.738	0.0555	3.44e-39
HNRNPUL2	OK	697	0.474	0.094	0.00000144
TTC9C	OK	297	0.539	0.112	0.00000414
POLR2G	OK	930	-1.15	0.074	0
TMEM179B	OK	608	-0.739	0.0876	1.97e-16
TMEM223	OK	493	-0.711	0.109	2.93e-10
NXF1	OK	2000	0.23	0.0519	0.0000254
STX5	OK	945	-0.239	0.0646	0.000471
WDR74	OK	1540	-0.16	0.0523	0.00422
SNHG1	OK	2180	-0.522	0.0427	2.93e-33
SNORD30	OK	11.5	-1.1	0.436	0.0195
SLC3A2	OK	21200	-1.6	0.0192	0
RARRES3	OK	411	1.92	0.106	0
HRASLS2	OK	68.1	2.23	0.253	6.55e-18
PLA2G16	OK	3740	0.363	0.044	8.68e-16
ATL3	OK	566	0.349	0.0876	0.000164
RTN3	OK	6200	-0.422	0.0285	0
MARK2	OK	867	-0.161	0.0646	0.0213
RCOR2	OK	43.4	0.961	0.271	0.000829
NAA40	OK	327	0.598	0.132	0.0000156
OTUB1	OK	1270	0.24	0.0625	0.000283
MACROD1	OK	1050	-0.606	0.0696	2.02e-17
STIP1	OK	6010	0.805	0.0443	0
TRPT1	OK	246	-0.384	0.133	0.00714
DNAJC4	OK	217	-1.25	0.169	7.44e-13
VEGFB	OK	1410	-0.157	0.0564	0.0096
FKBP2	OK	721	0.51	0.0723	8.13e-12
PPP1R14B	OK	2710	-0.411	0.0598	2.84e-11
PLCB3	OK	1120	0.512	0.073	1.09e-11
BAD	OK	307	0.527	0.124	0.000058
ESRRA	OK	1080	-0.495	0.061	2.78e-15
TRMT112	OK	3470	-0.337	0.0362	1.03e-19
CCDC88B	OK	96.1	0.77	0.213	0.000649
SF1	OK	4140	0.282	0.0367	8.97e-14
MAP4K2	OK	290	0.699	0.111	1.18e-9
CDC42BPG	OK	51.8	1.38	0.261	4.33e-7
EHD1	OK	673	0.445	0.0742	7.87e-9
ATG2A	OK	953	0.241	0.0743	0.00233
ARL2	OK	1190	-0.885	0.0661	9.98e-40
SAC3D1	OK	697	-0.316	0.083	0.000316
CDCA5	OK	1580	-0.335	0.0538	1.88e-9
ZFPL1	OK	668	-0.937	0.0796	6.29e-31
VPS51	OK	1370	-0.35	0.0634	1.2e-7
TM7SF2	OK	134	-1.18	0.178	1.3e-10
ZNHIT2	OK	393	-0.436	0.0979	0.0000224
FAU	OK	6940	-0.408	0.0295	3.38e-42
MRPL49	OK	1240	-0.361	0.0679	3.35e-7
CAPN1	OK	1540	0.363	0.0658	1.2e-7
CDC42EP2	OK	299	-0.653	0.112	1.99e-8
SLC25A45	OK	185	-0.79	0.139	5.21e-8
FRMD8	OK	756	0.293	0.0722	0.00012
NEAT1	OK	19600	-0.351	0.0179	0
MALAT1	OK	34500	0.402	0.0188	0
SCYL1	OK	1700	0.106	0.048	0.0422
LTBP3	OK	394	0.527	0.113	0.00000892
SSSCA1	OK	227	0.829	0.138	6.36e-9
EHBP1L1	OK	976	0.589	0.0679	2.39e-17
PCNXL3	OK	1480	-0.35	0.0554	1.13e-9
SIPA1	OK	627	0.463	0.104	0.0000232
RELA	OK	1500	0.161	0.0516	0.00347
KAT5	OK	834	-0.367	0.0679	2.17e-7
RNASEH2C	OK	916	0.279	0.0629	0.0000248
AP5B1	OK	1250	0.698	0.058	2.61e-32
CFL1	OK	16600	0.374	0.0199	0
MUS81	OK	674	-0.505	0.0884	3.88e-8
CCDC85B	OK	615	-1.17	0.12	1.16e-21
C11orf68	OK	351	-1.17	0.11	2.47e-25
SART1	OK	1360	0.442	0.0647	3.72e-11
EIF1AD	OK	594	0.238	0.0773	0.00394
BANF1	OK	2320	-0.412	0.0411	1.08e-22
SF3B2	OK	5450	0.161	0.0319	0.00000142
PACS1	OK	3090	0.257	0.0418	2.92e-9
RAB1B	OK	2170	-0.7	0.0672	1.85e-24
YIF1A	OK	1150	-0.541	0.066	1.46e-15
TMEM151A	OK	17.4	1.78	0.439	0.000119
BRMS1	OK	874	0.203	0.0646	0.00336
B3GNT1	OK	537	0.325	0.0815	0.000159
SLC29A2	OK	654	-1.38	0.12	1.58e-29
DPP3	OK	601	0.556	0.0776	3.59e-12
CTSF	OK	359	-1.11	0.104	1.84e-25
CCS	OK	239	-0.405	0.129	0.00344
RBM14	OK	2210	0.675	0.0445	0
SPTBN2	OK	1280	-0.442	0.0541	1.83e-15
RCE1	OK	366	-0.305	0.102	0.00517
PC	OK	1580	-0.98	0.0502	0
C11orf86	OK	848	1.61	0.0803	0
SYT12	OK	926	0.376	0.0714	4.52e-7
KDM2A	OK	1490	0.3	0.0508	1.34e-8
SSH3	OK	343	0.231	0.103	0.0391
POLD4	OK	365	-0.997	0.102	1.21e-21
CLCF1	OK	138	0.721	0.179	0.000141
TMEM134	OK	265	-0.84	0.117	3.49e-12
AIP	OK	1200	-0.221	0.0653	0.00144
CDK2AP2	OK	1080	0.146	0.0675	0.0469
NDUFV1	OK	2850	-0.209	0.0399	4.92e-7
FAM86C2P	OK	86.7	-1.03	0.221	0.00000952
ALDH3B1	OK	4070	-1.07	0.0378	0
NDUFS8	OK	2920	-0.535	0.0394	9.98e-41
TCIRG1	OK	657	-0.246	0.0769	0.00278
SUV420H1	OK	578	-0.419	0.0794	4.27e-7
GAL	OK	1460	-0.151	0.0548	0.0104
MTL5	OK	69.9	-1.8	0.249	2.92e-12
CPT1A	OK	2190	-0.14	0.0421	0.00178
MRPL21	OK	817	-0.245	0.0736	0.00177
CCND1	OK	1560	1.13	0.0673	0
ORAOV1	OK	245	-0.331	0.145	0.0357
PPFIA1	OK	1180	0.14	0.0559	0.0204
CTTN	OK	4360	0.728	0.0347	0
DHCR7	OK	2220	-0.67	0.0504	3.67e-39
NADSYN1	OK	415	-0.217	0.0944	0.0339
FAM86C1	OK	243	-0.506	0.131	0.00025
RNF121	OK	470	-0.57	0.0894	7.52e-10
NUMA1	OK	3690	0.146	0.0386	0.000368
LRTOMT	OK	65.6	-0.87	0.3	0.00693
LAMTOR1	OK	1210	-0.161	0.0555	0.00672
INPPL1	OK	2310	-0.393	0.0417	3.49e-20
STARD10	OK	313	0.336	0.123	0.0114
ATG16L2	OK	136	-0.647	0.226	0.00759
P2RY2	OK	24.7	1.18	0.342	0.00122
P2RY6	OK	437	0.946	0.0935	3.85e-23
ARHGEF17	OK	540	-0.613	0.0825	5.71e-13
MRPL48	OK	722	-0.197	0.0733	0.0125
COA4	OK	978	-0.528	0.0642	1.17e-15
PAAF1	OK	205	-1.01	0.144	1.23e-11
PPME1	OK	1860	0.102	0.0456	0.0399
PGM2L1	OK	208	1.07	0.136	1.28e-14
RNF169	OK	562	0.467	0.0847	1.19e-7
SPCS2	OK	1040	0.217	0.0628	0.00117
ARRB1	OK	663	0.807	0.0805	9.16e-23
RPS3	OK	20300	-0.672	0.0384	0
KLHL35	OK	155	-1.55	0.161	4.71e-21
SERPINH1	OK	5040	0.121	0.0314	0.000256
DGAT2	OK	146	-0.448	0.169	0.0141
UVRAG	OK	783	0.285	0.0678	0.0000639
PRKRIR	OK	782	0.303	0.0707	0.0000484
TSKU	OK	2530	0.228	0.0449	0.00000111
ACER3	OK	175	0.552	0.144	0.000282
CAPN5	OK	34.2	2.03	0.323	1.19e-9
MYO7A	OK	24.6	-1.34	0.346	0.00024
PAK1	OK	521	-0.23	0.0822	0.00917
CLNS1A	OK	2200	-0.237	0.0456	5.83e-7
RSF1	OK	421	-0.24	0.0962	0.0211
ALG8	OK	3730	0.276	0.0337	1.62e-15
KCTD21	OK	412	0.349	0.0936	0.000439
USP35	OK	244	0.312	0.122	0.0183
GAB2	OK	566	-0.573	0.0872	2.12e-10
NARS2	OK	866	-0.261	0.0733	0.000801
PRCP	OK	1290	0.325	0.0626	6.37e-7
RAB30	OK	106	0.951	0.186	0.00000104
LOC100506233	OK	119	-0.5	0.178	0.00889
CCDC90B	OK	498	-0.408	0.092	0.0000244
TMEM126A	OK	402	-0.409	0.138	0.00581
SYTL2	OK	43.6	-0.639	0.264	0.0257
PICALM	OK	2110	0.639	0.0502	4.83e-36
ME3	OK	21.6	-2.48	0.406	3.93e-9
PRSS23	OK	4790	1.71	0.0322	0
FZD4	OK	909	0.17	0.0732	0.0323
CTSC	OK	1870	0.213	0.0452	0.00000654
CHORDC1	OK	1410	0.745	0.0607	1.54e-33
SLC36A4	OK	474	0.248	0.0884	0.00906
C11orf75	OK	265	-0.652	0.126	6.41e-7
KIAA1731	OK	454	0.533	0.0966	1.16e-7
TAF1D	OK	589	-0.312	0.0958	0.00226
C11orf54	OK	287	-0.8	0.122	2.11e-10
MRE11A	OK	499	0.313	0.0859	0.000599
AMOTL1	OK	336	0.261	0.103	0.0191
CWC15	OK	888	-0.175	0.0807	0.0467
SRSF8	OK	481	-0.613	0.0912	7.87e-11
CEP57	OK	1220	-0.405	0.0565	3.37e-12
MAML2	OK	31.9	-0.937	0.328	0.00783
ARHGAP42	OK	85.9	0.759	0.199	0.000305
TMEM133	OK	91.2	0.659	0.24	0.0107
KIAA1377	OK	1180	0.412	0.0695	1.13e-8
YAP1	OK	12100	-0.0865	0.0277	0.00354
BIRC3	OK	345	1.27	0.117	3.61e-26
BIRC2	OK	1120	0.303	0.0568	3.08e-7
DYNC2H1	OK	117	0.705	0.176	0.000153
CASP4	OK	1540	0.526	0.0578	6.39e-19
CASP1	OK	190	0.417	0.157	0.014
MSANTD4	OK	466	0.525	0.0961	1.58e-7
GUCY1A2	OK	85.6	-0.694	0.207	0.00161
ALKBH8	OK	179	0.414	0.169	0.0235
SLC35F2	OK	1290	-0.255	0.0616	0.0000838
ACAT1	OK	2200	-0.271	0.0575	0.00000659
NPAT	OK	406	0.399	0.0948	0.0000637
EXPH5	OK	185	0.607	0.182	0.0018
DDX10	OK	956	0.239	0.0616	0.000239
RDX	OK	1840	0.353	0.0465	1.62e-13
FDX1	OK	678	0.36	0.0787	0.0000133
C11orf53	OK	26.4	-0.839	0.326	0.0173
PPP2R1B	OK	2510	0.101	0.0408	0.0223
ALG9	OK	2460	0.694	0.045	0
FDXACB1	OK	59.1	-0.592	0.235	0.0196
C11orf1	OK	150	-0.889	0.157	5.63e-8
CRYAB	OK	464	1.56	0.109	1.4e-45
DIXDC1	OK	550	0.909	0.0827	4.11e-27
DLAT	OK	1640	0.729	0.0503	0
TIMM8B	OK	923	-0.187	0.0751	0.0216
IL18	OK	2500	0.116	0.0403	0.00721
PTS	OK	1960	0.294	0.0755	0.000233
TTC12	OK	172	0.321	0.141	0.0365
ZW10	OK	613	0.656	0.0801	1.45e-15
USP28	OK	778	-0.471	0.0685	2.73e-11
NNMT	OK	6680	0.822	0.0268	0
C11orf71	OK	82.4	-1.66	0.218	1.49e-13
REXO2	OK	2110	-0.682	0.0468	0
SIK3	OK	452	0.221	0.0889	0.0217
SIDT2	OK	683	-0.847	0.0869	1.5e-21
LOC100652768	OK	13.5	-0.914	0.405	0.0383
TAGLN	OK	55.6	-0.714	0.244	0.00638
PCSK7	OK	965	0.316	0.062	0.0000011
RNF214	OK	373	-0.409	0.129	0.00294
BACE1	OK	1060	-0.358	0.0633	5.38e-8
MPZL2	OK	331	1.07	0.109	6.29e-22
UBE4A	OK	1240	0.327	0.0602	1.79e-7
MLL	OK	1170	0.222	0.0634	0.001
ARCN1	OK	3440	-0.0997	0.0343	0.00679
DDX6	OK	2140	0.281	0.0679	0.0000869
BCL9L	OK	2400	0.312	0.0443	8.52e-12
RPS25	OK	10000	-0.323	0.0333	2.36e-21
SLC37A4	OK	639	-0.631	0.0804	2.18e-14
HYOU1	OK	6580	0.122	0.0266	0.0000127
VPS11	OK	1110	0.309	0.0597	6.85e-7
HMBS	OK	951	-0.382	0.0773	0.00000226
H2AFX	OK	1550	-0.309	0.0505	3.67e-9
DPAGT1	OK	1460	-0.18	0.0508	0.000847
C2CD2L	OK	325	-0.765	0.11	1.39e-11
HINFP	OK	307	-0.43	0.115	0.000417
NLRX1	OK	457	-1.1	0.0991	1.93e-27
CCDC153	OK	44.8	0.675	0.275	0.0233
CBL	OK	780	-0.397	0.0703	5.67e-8
MCAM	OK	10400	-0.171	0.0218	2.34e-14
USP2	OK	247	1.89	0.137	1.65e-42
TRIM29	OK	4560	0.343	0.0481	4.37e-12
TMEM136	OK	502	-0.302	0.107	0.00848
SORL1	OK	504	-6.37	0.277	0
MIR100HG	OK	139	-0.352	0.159	0.0418
UBASH3B	OK	541	2.36	0.124	0
HSPA8	OK	33400	1.31	0.0202	0
CLMP	OK	700	0.384	0.0734	5.54e-7
GRAMD1B	OK	1360	1.2	0.0594	0
VWA5A	OK	996	1.18	0.0818	0
TBRG1	OK	755	-0.506	0.0716	7.74e-12
SIAE	OK	839	-0.234	0.0745	0.00333
NRGN	OK	275	0.735	0.124	1.25e-8
ROBO3	OK	12.3	-1.15	0.443	0.0166
CCDC15	OK	52.6	-0.859	0.249	0.00119
SLC37A2	OK	13.2	-0.979	0.412	0.0285
TMEM218	OK	231	-1.04	0.133	3.14e-14
EI24	OK	2900	-0.126	0.0494	0.0183
STT3A	OK	4120	0.1	0.0313	0.00275
CHEK1	OK	1230	0.132	0.0554	0.0279
CDON	OK	492	-0.245	0.094	0.0157
RPUSD4	OK	863	0.433	0.0683	8.91e-10
SRPR	OK	2570	-0.224	0.0405	1.02e-7
FOXRED1	OK	627	-0.457	0.0794	3.11e-8
TIRAP	OK	73.1	-0.548	0.213	0.0171
FLJ39051	OK	210	-0.606	0.138	0.0000291
ST3GAL4	OK	2150	-0.278	0.0459	5.45e-9
ETS1	OK	300	-0.435	0.11	0.000178
C11orf45	OK	34.7	0.845	0.295	0.00772
ARHGAP32	OK	332	0.327	0.104	0.00323
PRDM10	OK	188	0.383	0.135	0.00859
APLP2	OK	12100	-0.0935	0.0224	0.0000743
ST14	OK	53.3	2.64	0.303	1.87e-17
ZBTB44	OK	888	0.179	0.0685	0.0154
SNX19	OK	579	-0.503	0.0826	4.3e-9
VPS26B	OK	800	-0.186	0.0761	0.0236
ACAD8	OK	403	0.405	0.0934	0.0000386
SLC6A12	OK	318	5.13	0.234	0
CCDC77	OK	805	0.177	0.0682	0.0166
NINJ2	OK	84.7	-0.872	0.202	0.0000407
WNK1	OK	4900	0.234	0.0447	5.38e-7
RAD52	OK	206	-0.293	0.132	0.0419
FBXL14	OK	111	-0.452	0.184	0.0227
DCP1B	OK	46.1	-0.622	0.265	0.0307
FKBP4	OK	4750	0.199	0.0346	2.92e-8
LOC100507424	OK	47	-0.771	0.272	0.00839
FOXM1	OK	3210	0.241	0.0412	1.94e-8
RHNO1	OK	702	-0.466	0.0728	6.01e-10
TEAD4	OK	682	0.222	0.0763	0.00675
C12orf5	OK	472	0.291	0.091	0.00277
C12orf4	OK	287	0.535	0.115	0.00000958
DYRK4	OK	256	-0.607	0.121	0.00000159
ANO2	OK	136	0.87	0.179	0.00000341
CD9	OK	2000	1.03	0.0465	0
TNFRSF1A	OK	2790	0.101	0.0423	0.0273
SCNN1A	OK	374	-1.52	0.106	1.4e-45
CD27-AS1	OK	39	-1.21	0.287	0.0000661
MRPL51	OK	2220	-0.277	0.0459	5.8e-9
NCAPD2	OK	2980	-0.115	0.0381	0.00487
GAPDH	OK	87100	0.172	0.0133	3.66e-37
NOP2	OK	2160	0.514	0.0455	1.44e-28
CHD4	OK	6600	0.658	0.0289	0
LPAR5	OK	73.5	0.845	0.219	0.000275
ING4	OK	348	-1.04	0.108	4.11e-21
ZNF384	OK	829	-0.18	0.0667	0.0122
COPS7A	OK	1130	-0.838	0.0594	7.01e-44
MLF2	OK	2590	0.177	0.0387	0.0000132
CDCA3	OK	424	0.263	0.094	0.00929
TPI1	OK	12400	0.13	0.0388	0.00173
SPSB2	OK	123	-1.15	0.174	1.4e-10
LRRC23	OK	61.7	-0.929	0.256	0.000617
ENO2	OK	698	0.26	0.0827	0.0032
ATN1	OK	3220	-0.179	0.0624	0.00758
C12orf57	OK	3020	-0.458	0.049	6.68e-20
LPCAT3	OK	1140	0.277	0.0675	0.000102
C1S	OK	386	0.458	0.0965	0.00000581
C1R	OK	391	0.517	0.113	0.0000128
C1RL	OK	430	-0.491	0.103	0.00000473
CLSTN3	OK	323	-0.267	0.104	0.0172
PEX5	OK	556	-0.425	0.0919	0.0000103
SLC2A3	OK	797	-0.868	0.0905	7.08e-21
FOXJ2	OK	380	0.353	0.101	0.00099
NECAP1	OK	421	-0.466	0.12	0.000233
RIMKLB	OK	3050	1.02	0.0367	0
M6PR	OK	2100	0.359	0.0453	1.28e-14
A2M-AS1	OK	38.2	-0.806	0.324	0.0214
A2M	OK	17.3	1.14	0.395	0.00694
LOC100499405	OK	70.6	-0.634	0.228	0.00982
LOC374443	OK	90.1	-0.676	0.193	0.00096
CLEC2D	OK	51.8	-0.699	0.284	0.0231
CLEC2B	OK	1630	1.07	0.0577	0
OLR1	OK	745	1.35	0.0883	0
GABARAPL1	OK	1430	0.156	0.0557	0.00909
KLRC2	OK	67.2	1.32	0.295	0.0000214
STYK1	OK	44.3	1.01	0.267	0.000367
CSDA	OK	4900	-0.31	0.0345	1.57e-18
LOC100129361	OK	904	-0.593	0.0814	1.55e-12
MANSC1	OK	187	0.68	0.139	0.00000316
DUSP16	OK	1730	1.32	0.0515	0
CREBL2	OK	922	0.298	0.0823	0.000651
APOLD1	OK	133	-1.79	0.184	1.61e-21
DDX47	OK	1320	0.301	0.0557	2.17e-7
RPL13AP20	OK	18.7	0.855	0.365	0.0312
GPRC5A	OK	1670	1.43	0.0532	0
HEBP1	OK	681	-0.524	0.0801	2.6e-10
LOC100506314	OK	55.8	-0.69	0.289	0.0277
ATF7IP	OK	407	0.803	0.0946	1.29e-16
PLBD1	OK	348	0.703	0.135	5.69e-7
H2AFJ	OK	1360	-0.904	0.0544	0
WBP11	OK	2320	0.203	0.0466	0.0000327
MGP	OK	22.2	-0.832	0.354	0.0303
ARHGDIB	OK	24	1.73	0.377	0.0000127
RERG	OK	640	0.905	0.0922	7.85e-22
EPS8	OK	420	0.751	0.0962	3.11e-14
DERA	OK	759	-0.468	0.0725	4.62e-10
MGST1	OK	5200	0.275	0.0464	1.13e-8
PDE3A	OK	2310	0.127	0.0419	0.00471
SLCO1C1	OK	18.8	1.87	0.427	0.0000313
SLCO1B3	OK	181	-0.527	0.146	0.000701
RECQL	OK	1110	0.538	0.0748	3e-12
LDHB	OK	19100	0.105	0.0207	0.00000127
CMAS	OK	616	0.435	0.0837	6.24e-7
ETNK1	OK	590	0.257	0.0836	0.00406
BCAT1	OK	1680	-0.927	0.0754	1.25e-33
LYRM5	OK	169	-0.974	0.154	1.05e-9
KRAS	OK	609	0.202	0.0876	0.0335
LOC100506451	OK	37.4	0.658	0.293	0.0388
RASSF8	OK	993	0.854	0.0681	5.8e-35
ASUN	OK	1070	0.304	0.0618	0.00000263
FGFR1OP2	OK	455	0.411	0.108	0.000339
PPFIBP1	OK	1480	-0.402	0.0526	1.17e-13
MRPS35	OK	1560	0.149	0.0635	0.0313
KLHL42	OK	690	0.495	0.0803	2.75e-9
FAR2	OK	46.5	1.16	0.264	0.0000311
ERGIC2	OK	777	0.448	0.106	0.0000598
TMTC1	OK	124	1.74	0.207	3.15e-16
DDX11-AS1	OK	53.3	-1.01	0.25	0.000116
DDX11	OK	1410	-0.255	0.0759	0.00162
FAM60A	OK	1470	-0.625	0.0657	1.44e-20
DENND5B	OK	598	0.476	0.0779	3.89e-9
KIAA1551	OK	193	0.894	0.153	1.8e-8
FGD4	OK	94.8	0.936	0.231	0.000126
DNM1L	OK	1650	0.461	0.0521	6.62e-18
YARS2	OK	686	0.637	0.0815	2.85e-14
PKP2	OK	206	0.455	0.135	0.00155
ALG10	OK	84.4	0.796	0.206	0.000252
LRRK2	OK	82	4.18	0.334	7.27e-35
CNTN1	OK	15.9	-1.29	0.427	0.00496
GXYLT1	OK	494	0.689	0.121	4.52e-8
YAF2	OK	587	0.695	0.0798	1.85e-17
ZCRB1	OK	1480	-0.71	0.0686	3.36e-24
PPHLN1	OK	1670	0.701	0.0545	9.78e-37
PRICKLE1	OK	11.8	-1.78	0.439	0.000127
IRAK4	OK	327	-0.768	0.139	1.13e-7
TWF1	OK	2360	0.524	0.0601	1.87e-17
NELL2	OK	53.6	-4.17	0.391	1.12e-25
PLEKHA8P1	OK	145	0.388	0.152	0.0183
ANO6	OK	1240	-0.289	0.0618	0.00000792
LOC400027	OK	197	-0.67	0.164	0.000108
ARID2	OK	773	0.39	0.0718	1.84e-7
SCAF11	OK	2680	0.501	0.0461	1.46e-26
SLC38A1	OK	11400	-0.417	0.0248	0
SLC38A2	OK	18800	-0.289	0.0338	7.76e-17
AMIGO2	OK	1230	0.303	0.0571	3.57e-7
PCED1B	OK	266	-0.628	0.117	2.67e-7
RPAP3	OK	1030	0.335	0.0754	0.0000238
RAPGEF3	OK	82.2	-0.767	0.213	0.000686
SLC48A1	OK	725	-0.754	0.0911	7.35e-16
HDAC7	OK	2240	-0.232	0.0465	0.00000175
TMEM106C	OK	5330	-0.411	0.0282	0
PFKM	OK	3050	-0.423	0.0372	4.97e-29
ASB8	OK	585	-0.252	0.0789	0.0028
ZNF641	OK	790	-0.256	0.07	0.000558
KANSL2	OK	1160	-0.555	0.0639	2.65e-17
ADCY6	OK	1510	-0.196	0.0571	0.00129
DDX23	OK	3850	0.363	0.0349	1.84e-24
FKBP11	OK	159	0.423	0.16	0.0143
WNT10B	OK	234	-0.701	0.154	0.0000149
DDN	OK	80.7	-0.746	0.222	0.00164
PRKAG1	OK	1550	-0.784	0.0688	4.18e-29
MLL2	OK	2420	0.211	0.0491	0.0000436
TUBA1B	OK	31300	0.0705	0.0155	0.0000139
TUBA1A	OK	1440	0.229	0.0582	0.000197
TUBA1C	OK	10700	-0.955	0.026	0
TROAP	OK	1170	0.381	0.0739	8e-7
C1QL4	OK	48.9	0.878	0.262	0.00164
SPATS2	OK	1840	0.169	0.055	0.00402
LOC100335030	OK	35.4	1.69	0.332	0.00000103
MCRS1	OK	1820	-0.211	0.0509	0.0000834
PRPF40B	OK	314	-0.66	0.159	0.0000841
FMNL3	OK	207	0.564	0.136	0.0000824
TMBIM6	OK	20700	-0.521	0.0183	0
NCKAP5L	OK	1000	-0.597	0.0942	9.3e-10
BCDIN3D-AS1	OK	23.3	-2.3	0.387	9.7e-9
BCDIN3D	OK	328	-0.695	0.125	1.03e-7
AQP6	OK	10.6	-1.24	0.435	0.00768
RACGAP1	OK	2410	0.353	0.0467	2e-13
SMARCD1	OK	1980	-0.316	0.0541	1.82e-8
COX14	OK	1500	-0.191	0.073	0.0155
CERS5	OK	1010	-0.461	0.0626	9.57e-13
LARP4	OK	2210	0.312	0.045	1.97e-11
DIP2B	OK	1080	0.177	0.0698	0.0192
ATF1	OK	1960	-0.253	0.0478	3.86e-7
METTL7A	OK	2520	-0.482	0.0398	9.48e-33
SLC11A2	OK	2060	-0.573	0.0452	1.07e-35
LETMD1	OK	1240	-0.907	0.0567	0
CSRNP2	OK	570	-0.281	0.0793	0.000835
POU6F1	OK	281	-1.09	0.125	1.63e-17
SMAGP	OK	376	-0.436	0.121	0.000681
SCN8A	OK	358	-1.21	0.112	2.92e-26
ACVRL1	OK	12.6	2.25	0.445	0.00000129
NR4A1	OK	1760	-0.244	0.0532	0.0000125
C12orf44	OK	1890	-0.286	0.0537	3.13e-7
KRT80	OK	1180	1.17	0.0659	0
KRT7	OK	41900	0.104	0.0328	0.00291
KRT81	OK	156	-1.31	0.159	9.53e-16
KRT86	OK	298	-1.93	0.151	5.62e-36
KRT8	OK	18200	2.28	0.0202	0
KRT18	OK	14500	0.95	0.0206	0
EIF4B	OK	22900	-0.644	0.0295	0
LOC283335	OK	57.9	-0.846	0.241	0.00098
IGFBP6	OK	953	0.955	0.0664	1.4e-45
CSAD	OK	576	-0.591	0.0805	1.09e-12
ZNF740	OK	1010	-0.499	0.0776	4.92e-10
MFSD5	OK	1080	0.325	0.0582	8.41e-8
ESPL1	OK	1390	0.363	0.0582	1.89e-9
PFDN5	OK	7490	0.223	0.0289	7.38e-14
C12orf10	OK	1850	-0.327	0.0451	1.78e-12
AAAS	OK	1650	-0.54	0.0481	2.97e-28
SP1	OK	2610	-0.12	0.0402	0.00519
AMHR2	OK	20.7	-1.01	0.357	0.00838
PCBP2	OK	17900	-0.322	0.0191	0
MAP3K12	OK	331	0.229	0.104	0.0434
ATF7	OK	930	-0.305	0.063	0.00000372
ATP5G2	OK	7770	-0.51	0.0252	0
HOXC-AS5	OK	192	-1.08	0.166	3.61e-10
HOTAIR	OK	369	-1.25	0.12	9e-25
HOXC11	OK	639	-0.74	0.0763	2.37e-21
HOXC10	OK	2340	-0.219	0.0747	0.00614
HOXC9	OK	241	0.477	0.124	0.000264
HOXC4	OK	39	-1.17	0.295	0.000179
CBX5	OK	5150	-0.337	0.0298	1.2e-28
COPZ1	OK	5090	-1	0.0296	0
ZNF385A	OK	741	1.52	0.0869	0
ITGA5	OK	2550	1.14	0.0429	0
ITGA7	OK	26.6	1.28	0.332	0.000269
BLOC1S1	OK	547	-0.568	0.0864	2.07e-10
CD63	OK	14200	0.456	0.0274	0
GDF11	OK	573	0.662	0.0825	6.01e-15
SARNP	OK	1880	-0.487	0.0522	7.67e-20
TMEM198B	OK	353	-0.865	0.103	2.16e-16
WIBG	OK	800	0.46	0.0747	3.02e-9
PMEL	OK	73.4	-1.09	0.237	0.0000121
CDK2	OK	3100	-0.172	0.0372	0.0000108
RAB5B	OK	2570	-0.489	0.056	1.62e-17
SUOX	OK	463	0.29	0.099	0.0063
RPS26	OK	5850	-0.58	0.0332	0
PA2G4	OK	9380	0.0843	0.0243	0.00112
RPL41	OK	8010	0.159	0.0288	1.16e-7
ZC3H10	OK	139	-1.19	0.169	8.55e-12
ESYT1	OK	3460	-0.594	0.0349	0
MYL6B	OK	1590	-0.345	0.0507	4.73e-11
MYL6	OK	12600	0.312	0.0216	0
SMARCC2	OK	2330	0.295	0.0531	9.22e-8
RNF41	OK	1400	-1.24	0.0557	0
NABP2	OK	1680	-0.528	0.0615	5.25e-17
ANKRD52	OK	3160	0.379	0.0357	2.17e-25
COQ10A	OK	615	0.545	0.0792	2.75e-11
CS	OK	6580	0.114	0.0371	0.00416
PAN2	OK	1010	-1.35	0.0644	0
STAT2	OK	1450	0.325	0.0716	0.000015
TIMELESS	OK	4000	-0.26	0.0397	2.46e-10
SPRYD4	OK	468	-0.863	0.0978	6.97e-18
RBMS2	OK	1190	-0.359	0.0584	3.08e-9
BAZ2A	OK	2420	0.138	0.0441	0.00329
ATP5B	OK	32200	-0.338	0.0344	5.9e-22
PTGES3	OK	13400	0.252	0.0194	1.21e-37
NACA	OK	22900	-0.196	0.0175	4.43e-28
PRIM1	OK	1930	-0.569	0.0505	2.01e-28
TAC3	OK	31.9	-0.775	0.318	0.0245
TMEM194A	OK	1180	-0.145	0.0563	0.017
NAB2	OK	586	-0.363	0.0828	0.0000314
STAT6	OK	2510	-0.329	0.0409	5.06e-15
LRP1	OK	2220	-0.592	0.042	5.32e-44
SHMT2	OK	7760	-1.39	0.0278	0
NDUFA4L2	OK	115	1.44	0.194	7.59e-13
STAC3	OK	35.5	-0.741	0.297	0.0213
R3HDM2	OK	737	-0.793	0.0727	1.08e-26
INHBE	OK	1430	-3.99	0.0882	0
MARS	OK	7940	-0.823	0.0361	0
DDIT3	OK	1440	-2.26	0.0647	0
MBD6	OK	1040	-1.27	0.064	0
DCTN2	OK	2970	-0.124	0.0482	0.0175
PIP4K2C	OK	1300	0.291	0.0678	0.0000459
DTX3	OK	538	0.279	0.083	0.00162
B4GALNT1	OK	46.9	-0.696	0.279	0.021
OS9	OK	5980	-0.313	0.0355	7.67e-18
LOC100130776	OK	439	-0.704	0.103	4.02e-11
TSPAN31	OK	286	-0.912	0.141	4.45e-10
CDK4	OK	4140	-1.62	0.0363	0
METTL21B	OK	179	-1.49	0.156	6.78e-21
AVIL	OK	38.9	-0.742	0.287	0.0168
CTDSP2	OK	2800	-0.904	0.0507	0
LOC100506844	OK	164	-1.01	0.151	9.86e-11
LRIG3	OK	228	-0.606	0.132	0.0000127
USP15	OK	1130	0.219	0.0671	0.00218
C12orf61	OK	18.9	-1.48	0.392	0.000351
PPM1H	OK	1360	-0.129	0.0587	0.044
TMEM5	OK	595	-0.506	0.0802	1.08e-9
SRGAP1	OK	830	-0.245	0.0672	0.000578
C12orf66	OK	156	-0.61	0.149	0.000102
XPOT	OK	8640	-1.13	0.0266	0
TBK1	OK	875	0.378	0.0753	0.00000151
GNS	OK	6890	0.271	0.0254	1.43e-25
LEMD3	OK	579	0.289	0.0802	0.000675
HMGA2	OK	31.8	1.75	0.327	2.79e-7
LLPH	OK	1310	0.367	0.0644	4.3e-8
TMBIM4	OK	942	0.19	0.065	0.00644
GRIP1	OK	56.2	0.621	0.242	0.0176
CAND1	OK	2810	0.202	0.0372	1.76e-7
DYRK2	OK	631	0.792	0.101	2.21e-14
RAP1B	OK	1580	0.336	0.07	0.00000463
SLC35E3	OK	416	0.233	0.0952	0.0237
MDM2	OK	1280	-0.299	0.0555	2.43e-7
CPSF6	OK	2200	0.367	0.0435	1.96e-16
YEATS4	OK	944	-0.428	0.0775	1.15e-7
FRS2	OK	583	0.815	0.0861	2.2e-20
CCT2	OK	7880	0.496	0.0287	0
RAB3IP	OK	765	0.226	0.0757	0.00543
KCNMB4	OK	191	1.42	0.148	6.37e-21
PTPRB	OK	198	-0.546	0.139	0.000194
PTPRR	OK	14.5	0.952	0.408	0.0315
TSPAN8	OK	2900	1.25	0.0391	0
ZFC3H1	OK	1510	0.399	0.0544	1.17e-12
TMEM19	OK	581	0.294	0.0792	0.000454
ATXN7L3B	OK	1910	-0.375	0.0574	2.83e-10
GLIPR1L2	OK	10.2	-1.29	0.451	0.00783
KRR1	OK	938	0.494	0.088	6.96e-8
PHLDA1	OK	786	0.521	0.0722	2.63e-12
NAP1L1	OK	13300	-0.146	0.0259	6.03e-8
CSRP2	OK	942	0.777	0.0632	1.27e-33
PAWR	OK	645	-0.461	0.0795	2.32e-8
OTOGL	OK	10.9	-2.68	0.464	2.64e-8
PTPRQ	OK	38.1	-0.759	0.303	0.0205
SLC6A15	OK	1200	1.13	0.0733	0
TSPAN19	OK	30.4	2.02	0.339	9.34e-9
LRRIQ1	OK	51.6	1.45	0.319	0.0000161
RASSF9	OK	205	0.783	0.15	5.91e-7
CEP290	OK	332	0.466	0.111	0.0000637
TMTC3	OK	739	0.798	0.094	1.3e-16
KITLG	OK	1090	0.74	0.0589	4.47e-35
DUSP6	OK	455	0.31	0.105	0.00598
ATP2B1	OK	2550	-0.595	0.0571	1.85e-24
LUM	OK	19.5	1.35	0.444	0.00457
BTG1	OK	2510	-0.516	0.0469	3.33e-27
EEA1	OK	419	0.225	0.0977	0.0344
NUDT4	OK	57.4	-0.644	0.237	0.0118
UBE2N	OK	2070	0.187	0.0456	0.000105
MRPL42	OK	1790	-0.203	0.0462	0.0000297
CRADD	OK	207	-0.483	0.158	0.00441
CCDC41	OK	282	0.395	0.159	0.0211
NR2C1	OK	545	0.508	0.0829	3.4e-9
NTN4	OK	743	-0.408	0.0941	0.0000371
SNRPF	OK	2000	0.164	0.0439	0.000406
AMDHD1	OK	94.9	1.18	0.2	1.6e-8
LTA4H	OK	3540	-0.233	0.0381	3.54e-9
CDK17	OK	799	0.422	0.0737	3.53e-8
TMPO-AS1	OK	282	-0.564	0.131	0.0000445
TMPO	OK	4840	0.452	0.0487	1.37e-19
SLC25A3	OK	14500	-0.135	0.0257	4.79e-7
IKBIP	OK	1650	0.804	0.0606	4.91e-39
APAF1	OK	489	0.901	0.105	8.34e-17
UHRF1BP1L	OK	365	0.246	0.103	0.0266
GOLGA2P5	OK	613	-0.223	0.0887	0.0203
ACTR6	OK	554	0.261	0.119	0.044
SCYL2	OK	621	0.238	0.0754	0.00319
UTP20	OK	1320	0.501	0.0535	5.54e-20
ARL1	OK	1660	0.123	0.0533	0.0331
[truncated: 6,254 more rows]
