# Supplementary material for: Knock-down of AHCY and depletion of adenosine induces DNA damage and cell cycle arrest
Source: Sci Rep. 2018 Sep 18;8:14012. doi: 10.1038/s41598-018-32356-8 (PMC6143609; doi:10.1038/s41598-018-32356-8)
Supplement: Supplementary file 3 — SILAC dataset [file 41598_2018_32356_MOESM3_ESM.xls]

## Sheet: All
Protein IDs	Majority protein IDs	Peptide counts (all)	Peptide counts (razor+unique)	Peptide counts (unique)	Protein names	Gene names	Fasta headers	Number of proteins	Peptides	Razor + unique peptides	Unique peptides	Peptides A	Peptides B	Razor + unique peptides A	Razor + unique peptides B	Unique peptides A	Unique peptides B	Sequence coverage [%]	Unique + razor sequence coverage [%]	Unique sequence coverage [%]	Mol. weight [kDa]	Sequence length	Sequence lengths	Fraction average	Fraction 1	Fraction 2	Experiment A	Experiment B	PEP	Ratio H/L	Ratio H/L normalized	Ratio H/L variability [%]	Ratio H/L count	Ratio H/L A	Ratio H/L normalized A	Ratio H/L variability [%] A	Ratio H/L count A	Ratio H/L B	Ratio H/L normalized B	Ratio H/L variability [%] B	Ratio H/L count B	Sequence coverage A [%]	Sequence coverage B [%]	Intensity	Intensity L	Intensity H	Intensity A	Intensity L A	Intensity H A
A0AV96	A0AV96	1	1	1	RNA-binding protein 47	RBM47	>sp|A0AV96|RBM47_HUMAN RNA-binding protein 47 OS=Homo sapiens GN=RBM47 PE=1 SV=2	1	1	1	1	1	0	1	0	1	0	5.4	5.4	5.4	64.098	593	593	1	3		3		0.046883	0.64179	0.82157	9.1785	3	0.64179	0.82157	9.1785	3	NaN	NaN	NaN	0	5.4	0	15116000	7560700	7555200	15116000	7560700	7555200
A0AVI2	A0AVI2	2	2	2	Fer-1-like protein 5	FER1L5	>sp|A0AVI2|FR1L5_HUMAN Fer-1-like protein 5 OS=Homo sapiens GN=FER1L5 PE=2 SV=2	1	2	2	2	1	2	1	2	1	2	1.6	1.6	1.6	241.96	2093	2093	1.6	2	3	2	3	0.0010094	0.33024	0.33527	128.48	4	0.28856	0.32488	NaN	1	0.37795	0.34599	155.73	3	0.6	1.6	3709800	2559400	1150300	672720	610250	62478
A0AVT1	A0AVT1	3	3	3	Ubiquitin-like modifier-activating enzyme 6	UBA6	>sp|A0AVT1|UBA6_HUMAN Ubiquitin-like modifier-activating enzyme 6 OS=Homo sapiens GN=UBA6 PE=1 SV=1	1	3	3	3	2	1	2	1	2	1	4.2	4.2	4.2	117.97	1052	1052	1.5	2	2	2	2	4.112e-05	0.9252	0.97924	16.856	4	0.88092	1.0788	14.435	2	0.97033	0.88231	15.476	2	2.6	1.6	6305200	3323100	2982100	4098100	2154700	1943400
A0FGR8	A0FGR8	3	3	3	Extended synaptotagmin-2	ESYT2	>sp|A0FGR8|ESYT2_HUMAN Extended synaptotagmin-2 OS=Homo sapiens GN=ESYT2 PE=1 SV=1	1	3	3	3	1	3	1	3	1	3	6.1	6.1	6.1	102.36	921	921	1.57	3	4	3	4	1.0532e-07	0.87952	1.025	18.401	7	0.73382	0.97446	10.492	3	1.1281	1.0353	24.549	4	3.5	6.1	14658000	8041500	6616900	4342500	2143100	2199400
A0MZ66	A0MZ66	7	7	7	Shootin-1	KIAA1598	>sp|A0MZ66|SHOT1_HUMAN Shootin-1 OS=Homo sapiens GN=KIAA1598 PE=1 SV=4	1	7	7	7	6	6	6	6	6	6	13.9	13.9	13.9	71.639	631	631	1.55	14	17	14	17	1.8589e-15	0.7954	0.83796	23.791	31	0.80736	0.97695	10.116	14	0.77304	0.70131	18.807	17	12	11.7	33562000	18093000	15469000	13685000	7520200	6164900
A1KZ92	A1KZ92	1	1	1	Peroxidasin-like protein	PXDNL	>sp|A1KZ92|PXDNL_HUMAN Peroxidasin-like protein OS=Homo sapiens GN=PXDNL PE=1 SV=3	1	1	1	1	1	1	1	1	1	1	0.7	0.7	0.7	163.68	1463	1463	1.67	1	2	1	2	0.0025379	1.0779	1.0969	10.176	3	0.89125	1.1979	NaN	1	1.1413	1.0357	8.1211	2	0.7	0.7	6702700	3391700	3311000	2495400	1351500	1143900
A1L0T0	A1L0T0	2	2	2	Acetolactate synthase-like protein	ILVBL	>sp|A1L0T0|ILVBL_HUMAN Acetolactate synthase-like protein OS=Homo sapiens GN=ILVBL PE=1 SV=2	1	2	2	2	2	2	2	2	2	2	10.3	10.3	10.3	67.867	632	632	1.45	6	5	6	5	9.615e-11	0.7072	0.90124	28.914	11	0.5772	0.70366	14.722	6	1.2846	1.1413	10.511	5	10.3	10.3	35632000	19310000	16322000	19118000	12180000	6938100
A1L157	A1L157	1	1	1	Tetraspanin-11	TSPAN11	>sp|A1L157|TSN11_HUMAN Tetraspanin-11 OS=Homo sapiens GN=TSPAN11 PE=2 SV=2	1	1	1	1	1	1	1	1	1	1	3.2	3.2	3.2	28.245	253	253	1.4	3	2	3	2	0.017045	0.90064	1.1441	19.945	5	0.88905	1.1363	1.6354	3	1.7331	1.537	21.182	2	3.2	3.2	9493700	4342200	5151500	5809900	2998300	2811600
A1L4K1	A1L4K1	3	3	3	Fibronectin type III and SPRY domain-containing protein 2	FSD2	>sp|A1L4K1|FSD2_HUMAN Fibronectin type III and SPRY domain-containing protein 2 OS=Homo sapiens GN=FSD2 PE=2 SV=1	1	3	3	3	3	0	3	0	3	0	8.5	8.5	8.5	85.384	749	749	1	3		3		0.00018632	0.83308	1.0683	22.84	3	0.83308	1.0683	22.84	3	NaN	NaN	NaN	0	8.5	0	18087000	9370700	8716200	18087000	9370700	8716200
A1X283	A1X283	3	3	3	SH3 and PX domain-containing protein 2B	SH3PXD2B	>sp|A1X283|SPD2B_HUMAN SH3 and PX domain-containing protein 2B OS=Homo sapiens GN=SH3PXD2B PE=1 SV=3	1	3	3	3	3	1	3	1	3	1	6.8	6.8	6.8	101.58	911	911	1.17	5	1	5	1	1.046e-05	0.42585	0.51042	40.574	6	0.34576	0.4177	36.025	5	0.95264	0.87573	NaN	1	6.8	2.4	5681800	3784300	1897500	4838800	3419100	1419700
A3KN83	A3KN83	1	1	1	Protein strawberry notch homolog 1	SBNO1	>sp|A3KN83|SBNO1_HUMAN Protein strawberry notch homolog 1 OS=Homo sapiens GN=SBNO1 PE=1 SV=1	1	1	1	1	1	1	1	1	1	1	0.9	0.9	0.9	154.31	1393	1393	1.33	2	1	2	1	0.011796	0.24431	0.31789	226.06	3	0.23976	0.30904	3.9944	2	16.637	15.501	NaN	1	0.9	0.9	20127000	3750400	16377000	3920700	3124300	796390
Q8IX94;Q86UF2;P0CG41;A4FU28;A4D2H0	Q8IX94;Q86UF2;P0CG41;A4FU28;A4D2H0	1;1;1;1;1	1;1;1;1;1	1;1;1;1;1	cTAGE family member 4;cTAGE family member 6;cTAGE family member 8;cTAGE family member 9;cTAGE family member 15	CTAGE4;CTAGE6;CTAGE8;CTAGE9;CTAGE15	>sp|Q8IX94|CTGE4_HUMAN cTAGE family member 4 OS=Homo sapiens GN=CTAGE4 PE=2 SV=3;>sp|Q86UF2|CTGE6_HUMAN cTAGE family member 6 OS=Homo sapiens GN=CTAGE6 PE=2 SV=2;>sp|P0CG41|CTGE8_HUMAN cTAGE family member 8 OS=Homo sapiens GN=CTAGE8 PE=3 SV=1;>sp|A4FU28|CT	5	1	1	1	1	1	1	1	1	1	1.8	1.8	1.8	87.988	777	777;777;777;777;777	1.44	9	7	9	7	0.0049848	0.70488	0.90048	20.683	16	0.67771	0.8591	4.0782	9	1.5034	1.2314	5.9217	7	1.8	1.8	489160000	243420000	245740000	266500000	154060000	112430000
A4UGR9	A4UGR9	3	3	3	Xin actin-binding repeat-containing protein 2	XIRP2	>sp|A4UGR9|XIRP2_HUMAN Xin actin-binding repeat-containing protein 2 OS=Homo sapiens GN=XIRP2 PE=1 SV=2	1	3	3	3	2	3	2	3	2	3	0.9	0.9	0.9	382.3	3374	3374	1.62	5	8	5	8	3.0348e-05	0.63938	0.81501	64.544	13	0.54443	0.7098	57.264	5	1.4734	1.3383	55.659	8	0.6	0.9	19588000	9199500	10388000	7278600	4490500	2788100
A5PLK6	A5PLK6	1	1	1	Regulator of G-protein signaling protein-like	RGSL1	>sp|A5PLK6|RGSL_HUMAN Regulator of G-protein signaling protein-like OS=Homo sapiens GN=RGSL1 PE=2 SV=1	1	1	1	1	1	0	1	0	1	0	1	1	1	125.69	1076	1076	1	1		1		0.017216	0.41067	0.5055	NaN	1	0.41067	0.5055	NaN	1	NaN	NaN	NaN	0	1	0	1808300	1359900	448350	1808300	1359900	448350
A5YKK6	A5YKK6	2	2	2	CCR4-NOT transcription complex subunit 1	CNOT1	>sp|A5YKK6|CNOT1_HUMAN CCR4-NOT transcription complex subunit 1 OS=Homo sapiens GN=CNOT1 PE=1 SV=2	1	2	2	2	2	2	2	2	2	2	1.5	1.5	1.5	266.94	2376	2376	1.5	6	6	6	6	3.4864e-10	0.93595	0.96246	10.939	12	0.74061	0.8977	6.8084	6	1.1726	1.0653	9.3441	6	1.5	1.5	9944600	5242700	4701900	5188500	2988400	2200200
A6NDG6	A6NDG6	4	4	4	Phosphoglycolate phosphatase	PGP	>sp|A6NDG6|PGP_HUMAN Phosphoglycolate phosphatase OS=Homo sapiens GN=PGP PE=1 SV=1	1	4	4	4	4	4	4	4	4	4	23.7	23.7	23.7	34.006	321	321	1.44	14	11	14	11	3.2647e-15	0.75013	0.83349	17.644	24	0.59135	0.72853	17.103	13	1.0316	0.92098	9.1752	11	23.7	23.7	35412000	19717000	15695000	21686000	12941000	8745200
A6NDU8	A6NDU8	1	1	1	UPF0600 protein C5orf51	C5orf51	>sp|A6NDU8|CE051_HUMAN UPF0600 protein C5orf51 OS=Homo sapiens GN=C5orf51 PE=1 SV=1	1	1	1	1	0	1	0	1	0	1	4.8	4.8	4.8	33.62	294	294	2		2		2	0.0097162	1.3705	1.2094	65.454	2	NaN	NaN	NaN	0	1.3705	1.2094	65.454	2	0	4.8	1781400	910680	870680	0	0	0
A6NHY2	A6NHY2	1	1	1	Ankyrin repeat and death domain-containing protein 1B	ANKDD1B	>sp|A6NHY2|AKD1B_HUMAN Ankyrin repeat and death domain-containing protein 1B OS=Homo sapiens GN=ANKDD1B PE=4 SV=3	1	1	1	1	1	1	1	1	1	1	2.1	2.1	2.1	59.088	528	528	1.67	1	2	1	2	0.014189	1.2862	1.0974	6.6701	3	0.77931	1.0071	NaN	1	1.2911	1.1226	3.2212	2	2.1	2.1	139640000	69718000	69923000	59908000	33823000	26085000
A6NKT7;Q7Z3J3	A6NKT7;Q7Z3J3	12;11	1;1	1;1	RanBP2-like and GRIP domain-containing protein 3;RanBP2-like and GRIP domain-containing protein 4	RGPD3;RGPD4	>sp|A6NKT7|RGPD3_HUMAN RanBP2-like and GRIP domain-containing protein 3 OS=Homo sapiens GN=RGPD3 PE=2 SV=2;>sp|Q7Z3J3|RGPD4_HUMAN RanBP2-like and GRIP domain-containing protein 4 OS=Homo sapiens GN=RGPD4 PE=2 SV=3	2	12	1	1	11	9	1	1	1	1	9.2	0.7	0.7	197.48	1758	1758;1758	1.33	4	2	4	2	2.0276e-101	0.84376	0.92086	10.585	4	0.64982	0.8285	5.6023	2	1.0779	0.98648	0.39105	2	8.1	6.8	29833000	18134000	11699000	20281000	12856000	7424700
A6NNA2	A6NNA2	1	1	1	Serine/arginine repetitive matrix protein 3	SRRM3	>sp|A6NNA2|SRRM3_HUMAN Serine/arginine repetitive matrix protein 3 OS=Homo sapiens GN=SRRM3 PE=2 SV=4	1	1	1	1	1	0	1	0	1	0	1.8	1.8	1.8	65.249	597	597	1	1		1		0.034292	0.78861	0.98733	NaN	1	0.78861	0.98733	NaN	1	NaN	NaN	NaN	0	1.8	0	3522800	1878600	1644200	3522800	1878600	1644200
A8MQB9;A7E2S9	A8MQB9;A7E2S9	1;1	1;1	1;1	Putative ankyrin repeat domain-containing protein ENSP00000330211;Putative ankyrin repeat domain-containing protein 30B-like	ANKRD30BL	>sp|A8MQB9|YR007_HUMAN Putative ankyrin repeat domain-containing protein ENSP00000330211 OS=Homo sapiens PE=2 SV=2;>sp|A7E2S9|A30BL_HUMAN Putative ankyrin repeat domain-containing protein 30B-like OS=Homo sapiens GN=ANKRD30BL PE=2 SV=3	2	1	1	1	0	1	0	1	0	1	4.8	4.8	4.8	27.016	248	248;258	2		1		1	0.071929	0.47938	0.46125	NaN	1	NaN	NaN	NaN	0	0.47938	0.46125	NaN	1	0	4.8	1611700	929520	682180	0	0	0
A7E2Y1	A7E2Y1	4	3	3	Myosin-7B	MYH7B	>sp|A7E2Y1|MYH7B_HUMAN Myosin-7B OS=Homo sapiens GN=MYH7B PE=2 SV=3	1	4	3	3	3	3	2	2	2	2	3.5	2.9	2.9	221.39	1941	1941	1.56	4	5	4	5	9.5071e-08	0.97636	1.0503	23.625	9	0.89533	1.1154	29.277	4	1.0852	0.93476	16.483	5	2.4	2.4	26183000	12212000	13971000	9761400	4875800	4885600
A8CG34;Q96HA1	A8CG34;Q96HA1	1;1	1;1	1;1	Nuclear envelope pore membrane protein POM 121C;Nuclear envelope pore membrane protein POM 121	POM121C;POM121	>sp|A8CG34|P121C_HUMAN Nuclear envelope pore membrane protein POM 121C OS=Homo sapiens GN=POM121C PE=1 SV=2;>sp|Q96HA1|P121A_HUMAN Nuclear envelope pore membrane protein POM 121 OS=Homo sapiens GN=POM121 PE=1 SV=2	2	1	1	1	1	1	1	1	1	1	1.1	1.1	1.1	125.06	1229	1229;1249	1.5	3	3	3	3	6.0948e-05	0.90924	1.0064	13.968	6	0.9021	1.1099	6.8706	3	0.9443	0.83947	10.554	3	1.1	1.1	8482300	4258100	4224300	4275100	2262100	2013100
A8K979	A8K979	1	1	1	ERI1 exoribonuclease 2	ERI2	>sp|A8K979|ERI2_HUMAN ERI1 exoribonuclease 2 OS=Homo sapiens GN=ERI2 PE=2 SV=2	1	1	1	1	1	0	1	0	1	0	1.3	1.3	1.3	77.4	691	691	1	1		1		0.072343	0.042588	0.053347	NaN	1	0.042588	0.053347	NaN	1	NaN	NaN	NaN	0	1.3	0	7507700	7173000	334680	7507700	7173000	334680
A8MPV3	A8MPV3	1	1	1	Putative uncharacterized protein ENSP00000344348		>sp|A8MPV3|YR010_HUMAN Putative uncharacterized protein ENSP00000344348 OS=Homo sapiens PE=2 SV=2	1	1	1	1	1	1	1	1	1	1	3.5	3.5	3.5	46.262	395	395	1.5	3	3	3	3	0.0029127	0.98376	1.0533	10.316	6	0.76373	0.96759	5.0255	3	1.2786	1.1425	3.3669	3	3.5	3.5	42623000	21584000	21039000	23182000	13153000	10030000
A8MTL3	A8MTL3	1	1	1	RING finger protein C14orf164	C14orf164	>sp|A8MTL3|CN164_HUMAN RING finger protein C14orf164 OS=Homo sapiens GN=C14orf164 PE=2 SV=1	1	1	1	1	1	1	1	1	1	1	5.7	5.7	5.7	33.57	300	300	1.25	3	1	3	1	0.013059	0.91111	1.1152	13.44	4	0.81048	1.0141	14.764	3	1.3403	1.2264	NaN	1	5.7	5.7	15892000	8936700	6955100	14441000	8372800	6068400
A8MZ06	A8MZ06	1	1	1	Putative golgin subfamily A member 2-like protein 6		>sp|A8MZ06|GG2L6_HUMAN Putative golgin subfamily A member 2-like protein 6 OS=Homo sapiens PE=5 SV=2	1	1	1	1	1	1	1	1	1	1	5.3	5.3	5.3	24.172	227	227	1.33	4	2	4	2	0.032662	0.82494	0.99047	17.331	6	0.80117	0.97028	6.8726	4	1.3588	1.2329	28.045	2	5.3	5.3	21296000	11582000	9714700	15966000	9103900	6862500
B1AJZ9;REV__Q8IWJ2;REV__O15417	B1AJZ9	3;1;1	3;1;1	2;0;0	Forkhead-associated domain-containing protein 1	FHAD1	>sp|B1AJZ9|FHAD1_HUMAN Forkhead-associated domain-containing protein 1 OS=Homo sapiens GN=FHAD1 PE=2 SV=2	3	3	3	2	3	2	3	2	2	2	1.6	1.6	1.2	161.9	1412	1412;1684;2968	1.46	7	6	7	6	3.1648e-05	0.89181	0.96897	11.734	12	0.78606	0.97549	12.853	6	1.0727	0.96897	11.166	6	1.6	1.2	155850000	79666000	76189000	82477000	44946000	37531000
B1AK53	B1AK53	1	1	1	Espin	ESPN	>sp|B1AK53|ESPN_HUMAN Espin OS=Homo sapiens GN=ESPN PE=1 SV=1	1	1	1	1	1	0	1	0	1	0	0.9	0.9	0.9	91.732	854	854	1	1		1		0.0057273	0.56673	0.681	NaN	1	0.56673	0.681	NaN	1	NaN	NaN	NaN	0	0.9	0	689670	426980	262690	689670	426980	262690
B1ANS9	B1ANS9	1	1	1	WD repeat-containing protein 64	WDR64	>sp|B1ANS9|WDR64_HUMAN WD repeat-containing protein 64 OS=Homo sapiens GN=WDR64 PE=2 SV=1	1	1	1	1	1	1	1	1	1	1	1.2	1.2	1.2	123.63	1081	1081	1.5	3	3	3	3	0.0094613	0.56895	0.59405	41.856	6	0.33248	0.42455	7.0825	3	0.87122	0.78878	21.611	3	1.2	1.2	27151000	16824000	10327000	17741000	12485000	5256500
B2RV13	B2RV13	1	1	1	Uncharacterized protein C17orf105	C17orf105	>sp|B2RV13|CQ105_HUMAN Uncharacterized protein C17orf105 OS=Homo sapiens GN=C17orf105 PE=2 SV=1	1	1	1	1	1	1	1	1	1	1	6.1	6.1	6.1	19.546	164	164	1.5	1	1	1	1	0.017773	1.0406	1.133	11.804	2	0.92759	1.2317	NaN	1	1.1674	1.0423	NaN	1	6.1	6.1	5368900	2487500	2881400	2506200	1154100	1352100
B7ZAP0	B7ZAP0	2	2	2	Rab GTPase-activating protein 1-like, isoform 10	RABGAP1L	>sp|B7ZAP0|RBG10_HUMAN Rab GTPase-activating protein 1-like, isoform 10 OS=Homo sapiens GN=RABGAP1L PE=2 SV=1	1	2	2	2	2	2	2	2	2	2	7.5	7.5	7.5	29.038	253	253	1.56	4	5	4	5	0.00084673	0.91256	1.076	29.096	9	0.8786	1.0468	30.153	4	1.246	1.1259	26.416	5	7.5	7.5	30000000	15545000	14455000	4055900	1987500	2068400
B7ZC32	B7ZC32	1	1	1	Kinesin-like protein KLP6	KLP6	>sp|B7ZC32|KLP6_HUMAN Kinesin-like protein KLP6 OS=Homo sapiens GN=KLP6 PE=3 SV=2	1	1	1	1	0	1	0	1	0	1	2.5	2.5	2.5	108.25	967	967	2		1		1	0.062522	0.83746	0.75028	NaN	1	NaN	NaN	NaN	0	0.83746	0.75028	NaN	1	0	2.5	827050	396750	430300	0	0	0
Q3C1W6;C9J1S8	Q3C1W6;C9J1S8	1;1	1;1	1;1	Tripartite motif-containing protein LOC642612;Tripartite motif-containing protein 49-like protein 1	TRIM49D2P	>sp|Q3C1W6|YK031_HUMAN Tripartite motif-containing protein LOC642612 OS=Homo sapiens PE=2 SV=2;>sp|C9J1S8|T49L1_HUMAN Tripartite motif-containing protein 49-like protein 1 OS=Homo sapiens GN=TRIM49D2P PE=5 SV=1	2	1	1	1	1	0	1	0	1	0	1.6	1.6	1.6	52.613	446	446;452	1	1		1		0.060015	0.65736	0.83262	NaN	1	0.65736	0.83262	NaN	1	NaN	NaN	NaN	0	1.6	0	3901900	2353000	1549000	3901900	2353000	1549000
CON__P01030;CON__ENSEMBL:ENSBTAP00000007350	CON__P01030;CON__ENSEMBL:ENSBTAP00000007350	1;1	1;1	1;1			>P01030 SWISS-PROT:P01030 (Bos taurus) similar to Complement C4-A precursor;>ENSEMBL:ENSBTAP00000007350 (Bos taurus) similar to Complement C4-A precursor	2	1	1	1	0	1	0	1	0	1	0.7	0.7	0.7	192.79	1741	1741;1742	2		1		1	1.7159e-06	0.12999	0.11787	NaN	1	NaN	NaN	NaN	0	0.12999	0.11787	NaN	1	0	0.7	726700	666850	59853	0	0	0
CON__ENSEMBL:ENSBTAP00000018574	CON__ENSEMBL:ENSBTAP00000018574	1	1	1			>ENSEMBL:ENSBTAP00000018574 (Bos taurus) 55 kDa protein	1	1	1	1	0	1	0	1	0	1	3.8	3.8	3.8	55.207	496	496	2		2		2	2.6584e-32	0.35903	0.32293	NaN	1	NaN	NaN	NaN	0	0.35903	0.32293	NaN	1	0	3.8	632580	605160	27412	0	0	0
CON__ENSEMBL:ENSBTAP00000024146;P01023;P20742	CON__ENSEMBL:ENSBTAP00000024146	22;3;2	22;3;2	22;3;2			>ENSEMBL:ENSBTAP00000024146 (Bos taurus) similar to alpha-2-macroglobulin isoform 1	3	22	22	22	13	21	13	21	13	21	26.5	26.5	26.5	164.34	1477	1477;1474;1482	1.58	42	59	42	59	0	0.13117	0.14056	113.97	94	0.14338	0.17113	79.409	38	0.12985	0.1158	130.35	56	16	25.9	443900000	333000000	110900000	97614000	84853000	12761000
CON__ENSEMBL:ENSBTAP00000024466;CON__ENSEMBL:ENSBTAP00000024462	CON__ENSEMBL:ENSBTAP00000024466;CON__ENSEMBL:ENSBTAP00000024462	4;3	4;3	4;3			>ENSEMBL:ENSBTAP00000024466 (Bos taurus) 44 kDa protein;>ENSEMBL:ENSBTAP00000024462 (Bos taurus) 47 kDa protein	2	4	4	4	0	4	0	4	0	4	17	17	17	43.9	401	401;419	2		8		8	9.9035e-46	0.24324	0.21816	40.034	8	NaN	NaN	NaN	0	0.24324	0.21816	40.034	8	0	17	18557000	15607000	2950400	0	0	0
CON__ENSEMBL:ENSBTAP00000025008	CON__ENSEMBL:ENSBTAP00000025008	2	2	2			>ENSEMBL:ENSBTAP00000025008 (Bos taurus) hypothetical protein	1	2	2	2	1	1	1	1	1	1	6.2	6.2	6.2	59.299	536	536	1.5	1	1	1	1	4.1798e-06	0.07231	0.076416	332.3	2	0.62578	0.80107	NaN	1	0.0083555	0.0072896	NaN	1	3.7	2.4	73045000	45895000	27150000	64061000	36936000	27125000
CON__ENSEMBL:ENSBTAP00000032840	CON__ENSEMBL:ENSBTAP00000032840	20	20	17			>ENSEMBL:ENSBTAP00000032840 (Bos taurus) similar to apolipoprotein B, partial	1	20	20	17	17	16	17	16	14	14	38.7	38.7	35	92.273	825	825	1.51	40	41	40	41	0	0.16109	0.15729	105.24	66	0.16818	0.20774	119.89	32	0.15011	0.137	70.617	34	34.2	33.5	170270000	136580000	33697000	80828000	54691000	26137000
CON__ENSEMBL:ENSBTAP00000037665	CON__ENSEMBL:ENSBTAP00000037665	3	3	3			>ENSEMBL:ENSBTAP00000037665 (Bos taurus) similar to Pregnancy zone protein, partial	1	3	3	3	0	3	0	3	0	3	11.6	11.6	11.6	65.19	578	578	2		4		4	6.7851e-17	0.18584	0.16371	56.201	4	NaN	NaN	NaN	0	0.18584	0.16371	56.201	4	0	11.6	5172300	4457500	714800	0	0	0
CON__ENSEMBL:ENSBTAP00000038329	CON__ENSEMBL:ENSBTAP00000038329	2	2	1			>ENSEMBL:ENSBTAP00000038329 (Bos taurus) 9 kDa protein	1	2	2	1	1	2	1	2	1	1	27.5	27.5	15	8.5787	80	80	1.88	1	7	1	7	1.313e-38	0.43944	0.39311	57.938	6	1.149	1.3759	NaN	1	0.43056	0.38518	30.947	5	15	27.5	14006000	10770000	3236100	1498100	839210	658930
CON__H-INV:HIT000292931	CON__H-INV:HIT000292931	12	1	1			>H-INV:HIT000292931 Tax_Id=9606 Gene_Symbol=- Similar to Keratin, type II cytoskeletal 8	1	12	1	1	12	12	1	1	1	1	32.3	7.7	7.7	49.448	443	443	1.33	2	1	2	1	3.0639e-70	0.90586	1.1192	21.643	3	0.90586	1.1192	0	2	0.80429	0.76931	NaN	1	32.3	32.3	2648400	1418400	1230100	1885300	1076200	809020
CON__P00735;P00734	CON__P00735	7;2	7;2	7;2			>P00735 SWISS-PROT:P00735 (Bos taurus) Prothrombin precursor (Fragment)	2	7	7	7	6	7	6	7	6	7	25.8	25.8	25.8	70.505	625	625;622	1.56	17	22	17	22	5.856e-34	0.19754	0.20328	114.48	36	0.29239	0.34562	123.65	17	0.16966	0.14642	96.291	19	24.2	25.8	201470000	111720000	89747000	72464000	37448000	35016000
CON__P00978	CON__P00978	3	3	3			>P00978 SWISS-PROT:P00978 (Bos taurus) AMBP protein precursor	1	3	3	3	0	3	0	3	0	3	17.9	17.9	17.9	39.234	352	352	2		6		6	7.5192e-23	0.32232	0.30607	23.493	4	NaN	NaN	NaN	0	0.32232	0.30607	23.493	4	0	17.9	12449000	9784600	2664400	0	0	0
CON__Q2KJ62;CON__P01044-1;CON__P01045-1	CON__Q2KJ62;CON__P01044-1;CON__P01045-1	5;5;4	5;5;4	5;5;4			>Q2KJ62 TREMBL:Q2KJ62 (Bos taurus) KNG protein;>P01044-1 SWISS-PROT:P01044-1 (Bos taurus) Isoform HMW of Kininogen-1 precursor;>P01045-1 SWISS-PROT:P01045-1 (Bos taurus) Isoform HMW of Kininogen-2 precursor	3	5	5	5	2	5	2	5	2	5	11.9	11.9	11.9	68.964	621	621;621;619	1.65	6	11	6	11	4.726e-134	0.18549	0.16939	64.914	12	0.2136	0.24991	8.535	4	0.15559	0.14219	65.773	8	4.7	11.9	28115000	26260000	1854300	5536500	5166800	369650
CON__P01966	CON__P01966	7	7	5			>P01966 SWISS-PROT:P01966 (Bos taurus) Hemoglobin subunit alpha	1	7	7	5	7	7	7	7	5	5	83.1	83.1	65.5	15.184	142	142	1.51	46	47	46	47	1.8982e-203	0.077693	0.083494	110.46	55	0.11947	0.14952	112.8	26	0.06893	0.06127	100.59	29	83.1	83.1	787690000	763610000	24082000	293160000	279820000	13336000
CON__P02662	CON__P02662	1	1	1			>P02662 SWISS-PROT:P02662 Alpha-S1-casein - Bos taurus (Bovine).	1	1	1	1	1	1	1	1	1	1	13.6	13.6	13.6	22.975	199	199	1.4	3	2	3	2	0.00060879	0.17375	0.17034	17.201	5	0.15442	0.18982	19.581	3	0.17991	0.16378	5.552	2	13.6	13.6	4614400	4204400	410010	3008500	2759300	249220
CON__P02666	CON__P02666	1	1	1			>P02666 SWISS-PROT:P02666 Beta-casein - Bos taurus (Bovine).	1	1	1	1	1	0	1	0	1	0	15.8	15.8	15.8	23.583	209	209	1	3		3		2.4767e-09	NaN	NaN	NaN	0	NaN	NaN	NaN	0	NaN	NaN	NaN	0	15.8	0	0	0	0	0	0	0
CON__P02672	CON__P02672	1	1	1			>P02672 SWISS-PROT:P02672 (Bos taurus) Fibrinogen alpha chain precursor	1	1	1	1	0	1	0	1	0	1	2.1	2.1	2.1	67.011	615	615	2		1		1	0.00010802	0.7273	0.65961	NaN	1	NaN	NaN	NaN	0	0.7273	0.65961	NaN	1	0	2.1	585530	519200	66327	0	0	0
CON__P02676	CON__P02676	3	3	3			>P02676 SWISS-PROT:P02676 (Bos taurus) similar to Fibrinogen beta chain precursor	1	3	3	3	1	3	1	3	1	3	10.3	10.3	10.3	56.44	495	495	1.67	2	4	2	4	1.8367e-13	0.14077	0.12587	80.538	6	0.082933	0.10116	7.4019	2	0.27375	0.24197	83.364	4	4.4	10.3	7256700	6118200	1138500	2592700	2340600	252180
CON__P02769;P02768;CON__P02768-1	CON__P02769	40;1;1	40;1;1	40;1;1			>P02769 SWISS-PROT:P02769 (Bos taurus) Bovine serum albumin precursor	3	40	40	40	37	40	37	40	37	40	83.2	83.2	83.2	69.293	607	607;609;609	1.6	153	231	153	231	0	0.031793	0.028569	160.58	349	0.041944	0.052773	121.16	140	0.023066	0.020084	173.53	209	80.7	83.2	11132000000	10883000000	249530000	1814500000	1739700000	74826000
CON__P02777	CON__P02777	2	2	2			>P02777 SWISS-PROT:P02777 (Bos taurus) similar to Platelet factor 4	1	2	2	2	1	2	1	2	1	2	18.7	18.7	18.7	24.241	230	230	1.58	5	7	5	7	6.3812e-27	0.083459	0.085849	62.778	12	0.078535	0.098589	54.104	5	0.088692	0.080357	61.04	7	13.9	18.7	98214000	92949000	5264600	33456000	31383000	2072500
CON__P05784;CON__H-INV:HIT000015463	CON__P05784;CON__H-INV:HIT000015463	4;2	1;0	1;0			>P05784 SWISS-PROT:P05784 Tax_Id=10090 Gene_Symbol=Krt18 Keratin, type I cytoskeletal 18;>H-INV:HIT000015463 Tax_Id=9606 Gene_Symbol=PTPN14 Similar to Keratin 18	2	4	1	1	4	4	1	1	1	1	7.8	2.8	2.8	47.538	423	423;295	1.5	3	3	3	3	1.0753e-09	1.4331	1.4912	19.735	6	1.4767	1.8625	5.2685	3	1.3953	1.2835	2.0261	3	7.8	7.8	20919000	8557900	12361000	9931000	3903100	6027900
P05787;CON__P05787;CON__Q9H552;CON__H-INV:HIT000016045;P14136;P19013;CON__P19013;CON__REFSEQ:XP_092267	P05787;CON__P05787	24;24;7;6;2;2;2;1	24;24;7;6;2;2;2;1	12;12;0;4;0;0;0;0	Keratin, type II cytoskeletal 8	KRT8	>sp|P05787|K2C8_HUMAN Keratin, type II cytoskeletal 8 OS=Homo sapiens GN=KRT8 PE=1 SV=7;>P05787 SWISS-PROT:P05787 Tax_Id=9606 Gene_Symbol=KRT8 Keratin, type II cytoskeletal 8	8	24	24	12	24	23	24	23	12	11	52.8	52.8	30.8	53.704	483	483;483;499;99;432;534;594;213	1.52	193	207	193	207	7.5053e-162	1.7288	1.7271	30.238	243	1.6684	2.0891	20.068	114	1.8363	1.5798	31.241	129	52.8	52.4	5662400000	1999100000	3663300000	2302800000	831470000	1471300000
CON__P08729;P08729;CON__Q3KNV1;CON__Q9DCV7	CON__P08729;P08729;CON__Q3KNV1	16;12;12;4	13;9;9;1	12;8;8;1	Keratin, type II cytoskeletal 7	KRT7	>P08729 SWISS-PROT:P08729 Tax_Id=9606 Gene_Symbol=KRT7 Keratin, type II cytoskeletal 7;>sp|P08729|K2C7_HUMAN Keratin, type II cytoskeletal 7 OS=Homo sapiens GN=KRT7 PE=1 SV=5;>Q3KNV1 TREMBL:Q3KNV1;Q96GE1 Tax_Id=9606 Gene_Symbol=KRT7 keratin 7	4	16	13	12	16	14	13	11	12	10	40.5	34.5	32.6	51.417	469	469;469;469;457	1.46	88	76	88	76	5.6781e-66	1.4942	1.6589	15.336	152	1.3708	1.7209	15.454	81	1.7819	1.5935	13.26	71	40.5	35.4	2683800000	1015400000	1668300000	1297400000	535640000	761750000
CON__P12763;P02765	CON__P12763	9;2	9;2	9;2			>P12763 SWISS-PROT:P12763 (Bos taurus) Alpha-2-HS-glycoprotein precursor	2	9	9	9	7	8	7	8	7	8	28.7	28.7	28.7	38.418	359	359;367	1.58	25	34	25	34	9.9256e-240	0.024112	0.021126	163.33	56	0.048103	0.061321	154.47	23	0.02139	0.017679	160.27	33	26.5	26.7	2478500000	2442000000	36529000	438410000	423650000	14762000
CON__P15497	CON__P15497	13	13	13			>P15497 SWISS-PROT:P15497 (Bos taurus) Apolipoprotein A-I precursor	1	13	13	13	12	12	12	12	12	12	60	60	60	30.276	265	265	1.54	33	39	33	39	3.1288e-227	0.11178	0.10627	99.452	64	0.12884	0.1631	77.649	30	0.089234	0.081477	94.146	34	56.2	54.3	357070000	329740000	27339000	123090000	109490000	13602000
CON__P15636	CON__P15636	1	1	1			>P15636 SWISS-PROT:P15636 Protease I precursor Lysyl endopeptidase Achromobacter lyticus.	1	1	1	1	1	1	1	1	1	1	2.9	2.9	2.9	68.124	653	653	1.56	11	14	11	14	9.5608e-117	0.087333	0.091057	259.98	24	0.092412	0.1128	266.48	11	0.065206	0.057396	260.56	13	2.9	2.9	6894700000	6879700000	14961000	3336200000	3327400000	8819100
CON__P17690;P02749	CON__P17690;P02749	4;2	4;2	4;2	Beta-2-glycoprotein 1	APOH	>P17690 SWISS-PROT:P17690 (Bos taurus) Beta-2-glycoprotein 1 precursor;>sp|P02749|APOH_HUMAN Beta-2-glycoprotein 1 OS=Homo sapiens GN=APOH PE=1 SV=3	2	4	4	4	1	4	1	4	1	4	16.5	16.5	16.5	38.252	345	345;345	1.89	1	8	1	8	4.8632e-77	0.12071	0.10896	87.745	8	0.17668	0.20833	NaN	1	0.11429	0.10292	86.279	7	2.6	16.5	11791000	10984000	806460	489640	461670	27968
CON__P17697	CON__P17697	2	2	2			>P17697 SWISS-PROT:P17697 (Bos taurus) Clusterin precursor	1	2	2	2	1	2	1	2	1	2	4.8	4.8	4.8	51.113	439	439	1.88	1	7	1	7	2.1758e-37	0.094252	0.098958	78.954	5	0.084432	0.098958	NaN	1	0.17087	0.15219	89.15	4	2.5	4.8	8218700	7861300	357400	1579700	1530900	48795
CON__P28800	CON__P28800	3	3	3			>P28800 SWISS-PROT:P28800 (Bos taurus) Alpha-2-antiplasmin precursor	1	3	3	3	1	3	1	3	1	3	12.6	12.6	12.6	54.71	492	492	1.71	2	5	2	5	1.2951e-10	0.14572	0.1387	109.89	7	0.33075	0.408	127.13	2	0.14572	0.12728	102.31	5	2.6	12.6	10931000	9131000	1799600	1760800	1428300	332470
CON__P34955	CON__P34955	18	18	18			>P34955 SWISS-PROT:P34955 (Bos taurus) Alpha-1-antiproteinase precursor	1	18	18	18	13	18	13	18	13	18	58.9	58.9	58.9	46.103	416	416	1.65	40	73	40	73	1.1184e-257	0.05995	0.065677	137.38	103	0.099616	0.12649	95.367	37	0.05767	0.049639	150.5	66	43.8	58.9	1227400000	1156100000	71317000	179150000	169240000	9906000
CON__P41361	CON__P41361	1	1	1			>P41361 SWISS-PROT:P41361 (Bos taurus) Antithrombin-III precursor	1	1	1	1	0	1	0	1	0	1	3.7	3.7	3.7	52.347	465	465	2		1		1	0.0089569	0.27597	0.25485	NaN	1	NaN	NaN	NaN	0	0.27597	0.25485	NaN	1	0	3.7	1429500	1102400	327150	0	0	0
P60709;CON__P60712;Q562R1;Q6S8J3;P0CG39;A5A3E0;Q9BYX7	P60709;CON__P60712	15;15;3;3;2;2;1	1;1;0;0;0;0;0	1;1;0;0;0;0;0	Actin, cytoplasmic 1;Actin, cytoplasmic 1, N-terminally processed	ACTB	>sp|P60709|ACTB_HUMAN Actin, cytoplasmic 1 OS=Homo sapiens GN=ACTB PE=1 SV=1;>P60712 SWISS-PROT:P60712 (Bos taurus) Actin, cytoplasmic 1	7	15	1	1	15	15	1	1	1	1	65.1	4.5	4.5	41.736	375	375;375;376;1075;1038;1075;375	1.5	6	6	6	6	2.8558e-161	1.1793	1.2339	11.661	12	0.82325	1.0399	10.301	6	1.4562	1.2734	2.9457	6	65.1	65.1	289840000	137380000	152460000	150520000	81640000	68878000
CON__P81644	CON__P81644	5	5	5			>P81644 SWISS-PROT:P81644 (Bos taurus) Apolipoprotein A-II precursor	1	5	5	5	5	4	5	4	5	4	37	37	37	11.202	100	100	1.5	11	11	11	11	3.3026e-216	0.14008	0.1388	71.958	20	0.15537	0.19197	63.654	10	0.095995	0.088487	71.041	10	37	36	92101000	84731000	7369400	29062000	25497000	3565500
CON__Q03247	CON__Q03247	1	1	1			>Q03247 SWISS-PROT:Q03247 (Bos taurus) Apolipoprotein E precursor	1	1	1	1	1	1	1	1	1	1	6.3	6.3	6.3	35.979	316	316	1.5	1	1	1	1	0.016974	0.39195	0.41098	43.039	2	0.4505	0.55718	NaN	1	0.34101	0.30315	NaN	1	6.3	6.3	1884400	1408500	475890	773740	587840	185900
Q04695;CON__Q04695;CON__Q9QWL7	Q04695;CON__Q04695;CON__Q9QWL7	15;15;9	15;15;9	12;12;6	Keratin, type I cytoskeletal 17	KRT17	>sp|Q04695|K1C17_HUMAN Keratin, type I cytoskeletal 17 OS=Homo sapiens GN=KRT17 PE=1 SV=2;>Q04695 SWISS-PROT:Q04695 Tax_Id=9606 Gene_Symbol=KRT17 Keratin, type I cytoskeletal 17;>Q9QWL7 SWISS-PROT:Q9QWL7 Tax_Id=10090 Gene_Symbol=Krt17 Keratin, type I cytos	3	15	15	12	15	15	15	15	12	12	51.9	51.9	44.4	48.105	432	432;432;433	1.51	104	109	104	109	1.1919e-119	2.1759	2.3984	16.08	176	1.7545	2.2234	10.532	87	3.151	2.7239	15.189	89	51.9	51.9	5154200000	1451700000	3702600000	2366300000	822850000	1543500000
CON__Q0IIK2	CON__Q0IIK2	33	33	1			>Q0IIK2 TREMBL:Q0IIK2 (Bos taurus) Transferrin	1	33	33	1	25	33	25	33	1	1	70	70	2.6	77.738	704	704	1.62	78	130	78	130	0	0.13079	0.12348	75.245	10	0.1786	0.21598	65.179	6	0.091461	0.079906	46.166	4	53.4	70	22000000	20032000	1967900	8543100	7343100	1199900
CON__Q0V8M9;Q06033	CON__Q0V8M9	4;1	4;1	4;1			>Q0V8M9 TREMBL:Q0V8M9;Q9TRI0 (Bos taurus) similar to inter-alpha (globulin) inhibitor H3 isoform 2	2	4	4	4	2	4	2	4	2	4	8.3	8.3	8.3	99.536	891	891;890	1.59	7	10	7	10	5.0387e-12	0.14428	0.13889	85.236	17	0.13826	0.16439	117.83	7	0.14741	0.1359	53.29	10	4.3	8.3	38947000	35890000	3057600	13942000	12534000	1408200
CON__Q1A7A4	CON__Q1A7A4	2	2	2			>Q1A7A4 TREMBL:Q1A7A4 (Bos taurus) similar to complement component C5	1	2	2	2	2	2	2	2	2	2	2.8	2.8	2.8	188.74	1677	1677	1.45	6	5	6	5	0.0022337	0.87836	0.9854	20.392	11	0.81248	0.98549	8.9992	6	1.0701	0.9573	28.109	5	2.8	2.8	25205000	13393000	11813000	13240000	7744000	5496300
CON__Q1RMK2	CON__Q1RMK2	2	2	2			>Q1RMK2 TREMBL:Q1RMK2 (Bos taurus) IGHM protein	1	2	2	2	2	1	2	1	2	1	8.5	8.5	8.5	65.056	597	597	1.33	4	2	4	2	4.6042e-11	0.23713	0.22636	22.447	5	0.19911	0.24228	26.851	3	0.24014	0.21942	4.401	2	8.5	5.2	4489100	4070000	419090	3356600	3125600	231000
CON__Q1RMN8	CON__Q1RMN8	3	3	3			>Q1RMN8 TREMBL:Q1RMN8 (Bos taurus) Similar to Immunoglobulin lambda-like polypeptide 1	1	3	3	3	1	3	1	3	1	3	20.5	20.5	20.5	24.536	234	234	1.86	1	6	1	6	2.9265e-68	0.23246	0.20394	90.956	7	0.28054	0.3364	NaN	1	0.22726	0.19982	93.268	6	6.8	20.5	14987000	13487000	1500600	1670300	1392200	278110
CON__Q28107;P12259	CON__Q28107	9;2	9;2	9;2			>Q28107 SWISS-PROT:Q28107 (Bos taurus) Coagulation factor V precursor	2	9	9	9	5	7	5	7	5	7	5.9	5.9	5.9	248.98	2211	2211;2224	1.62	10	16	10	16	3.9638e-56	0.18128	0.17993	84.206	23	0.15056	0.18141	85.819	10	0.1865	0.17274	83.134	13	3.1	4.8	38386000	35279000	3107200	16788000	15605000	1183200
CON__Q29443;CON__Q2HJF0;P02787;P02788	CON__Q29443	33;1;1;1	1;0;0;0	1;0;0;0			>Q29443 SWISS-PROT:Q29443 Serotransferrin - Bos taurus (Bovine).	4	33	1	1	24	33	0	1	0	1	72	2.6	2.6	75.829	685	685;622;698;710	2		3		3	0	0.067644	0.060857	106.99	3	NaN	NaN	NaN	0	0.067644	0.060857	106.99	3	52.3	72	13271000	12605000	666050	0	0	0
CON__Q2UVX4	CON__Q2UVX4	12	12	12			>Q2UVX4 SWISS-PROT:Q2UVX4 (Bos taurus) Complement C3 precursor	1	12	12	12	3	12	3	12	3	12	13.1	13.1	13.1	187.37	1662	1662	1.78	8	28	8	28	7.4693e-56	0.29593	0.26398	84.152	32	0.7827	0.99925	42.3	7	0.23626	0.20988	67.79	25	2.6	13.1	59491000	42758000	16733000	22797000	12908000	9888600
CON__Q3MHN5;CON__ENSEMBL:ENSBTAP00000018229	CON__Q3MHN5;CON__ENSEMBL:ENSBTAP00000018229	9;8	9;8	8;7			>Q3MHN5 SWISS-PROT:Q3MHN5 (Bos taurus) Vitamin D-binding protein precursor;>ENSEMBL:ENSBTAP00000018229 (Bos taurus) 54 kDa protein	2	9	9	8	3	9	3	9	3	8	32.5	32.5	27.6	53.341	474	474;475	1.79	8	30	8	30	8.0734e-191	0.12863	0.12984	99.426	30	0.12845	0.16009	62.549	7	0.12881	0.11458	107.86	23	13.7	32.5	89523000	84482000	5041000	8792500	8038400	754050
CON__Q3SX09	CON__Q3SX09	6	5	5			>Q3SX09 TREMBL:Q3SX09 (Bos taurus) similar to HBG protein	1	6	5	5	6	5	5	4	5	4	44.3	41.3	41.3	22.06	201	201	1.43	17	13	17	13	1.9798e-29	0.092926	0.10925	77.182	25	0.11369	0.14442	88.425	15	0.087462	0.078391	53.753	10	44.3	39.8	101570000	89081000	12488000	54043000	46489000	7553600
CON__Q3SX14;P06396	CON__Q3SX14;P06396	1;1	1;1	1;1	Gelsolin	GSN	>Q3SX14 TREMBL:Q3SX14 (Bos taurus) Similar to Gelsolin;>sp|P06396|GELS_HUMAN Gelsolin OS=Homo sapiens GN=GSN PE=1 SV=1	2	1	1	1	1	0	1	0	1	0	2	2	2	85.686	781	781;782	1	1		1		0.003185	0.40862	0.50118	NaN	1	0.40862	0.50118	NaN	1	NaN	NaN	NaN	0	2	0	1046300	765040	281230	1046300	765040	281230
CON__Q3SX28	CON__Q3SX28	15	9	2			>Q3SX28 TREMBL:Q3SX28;Q5KR48 (Bos taurus) Tropomyosin 2	1	15	9	2	15	13	9	7	2	2	61.6	50.7	17.3	33.012	284	284	1.42	39	28	39	28	1.0116e-133	0.60515	0.64266	28.024	16	0.41932	0.51963	11.63	8	0.95999	0.85183	17.665	8	61.6	55.3	60908000	36456000	24452000	35800000	25107000	10693000
CON__Q3SZ57;P02771	CON__Q3SZ57	15;3	15;3	15;3			>Q3SZ57 SWISS-PROT:Q3SZ57 (Bos taurus) Alpha-fetoprotein precursor	2	15	15	15	1	15	1	15	1	15	42	42	42	68.587	610	610;609	1.97	1	34	1	34	2.6169e-90	0.13466	0.11794	95.936	30	0.22289	0.26738	NaN	1	0.12556	0.10882	97.023	29	3.8	42	83125000	73461000	9663000	493840	405650	88192
CON__Q3SZH5	CON__Q3SZH5	1	1	1			>Q3SZH5 TREMBL:Q3SZH5 (Bos taurus) Similar to Angiotensinogen	1	1	1	1	0	1	0	1	0	1	4.5	4.5	4.5	45.456	424	424	2		2		2	2.0896e-06	0.3525	0.32359	16.736	2	NaN	NaN	NaN	0	0.3525	0.32359	16.736	2	0	4.5	3051300	2593500	457760	0	0	0
CON__Q3SZR3	CON__Q3SZR3	6	6	6			>Q3SZR3 SWISS-PROT:Q3SZR3 (Bos taurus) Alpha-1-acid glycoprotein precursor	1	6	6	6	3	6	3	6	3	6	44.1	44.1	44.1	23.182	202	202	1.67	14	29	14	29	1.9395e-54	0.1148	0.12612	110.85	38	0.17598	0.21412	56.78	14	0.087298	0.079223	123.04	24	23.3	44.1	241860000	229740000	12123000	30067000	26010000	4056500
CON__Q3SZV7;P02790	CON__Q3SZV7;P02790	2;1	2;1	2;1	Hemopexin	HPX	>Q3SZV7 TREMBL:Q3SZV7 (Bos taurus) Similar to hemopexin;>sp|P02790|HEMO_HUMAN Hemopexin OS=Homo sapiens GN=HPX PE=1 SV=2	2	2	2	2	1	2	1	2	1	2	3.3	3.3	3.3	52.295	460	460;462	1.57	3	4	3	4	4.5829e-06	0.73262	0.92219	80.123	6	0.74348	0.94051	3.215	3	0.23182	0.20471	91.271	3	2	3.3	58194000	31741000	26454000	42399000	23707000	18691000
CON__Q3T052	CON__Q3T052	6	6	6			>Q3T052 TREMBL:Q3T052;Q5EA67 (Bos taurus) Inter-alpha (Globulin) inhibitor H4	1	6	6	6	1	6	1	6	1	6	9.5	9.5	9.5	101.51	916	916	1.93	1	13	1	13	2.9657e-20	0.24906	0.23163	111.35	13	0.25652	0.30799	NaN	1	0.24377	0.22363	116.06	12	1.9	9.5	18459000	14891000	3567100	995030	858110	136920
CON__Q3Y5Z3	CON__Q3Y5Z3	2	2	2			>Q3Y5Z3 SWISS-PROT:Q3Y5Z3 (Bos taurus) Adiponectin precursor	1	2	2	2	0	2	0	2	0	2	11.2	11.2	11.2	26.133	240	240	2		5		5	0.000479	0.15068	0.13578	76.544	5	NaN	NaN	NaN	0	0.15068	0.13578	76.544	5	0	11.2	7950400	6805700	1144700	0	0	0
CON__Q3ZBD7	CON__Q3ZBD7	4	1	1			>Q3ZBD7 SWISS-PROT:Q3ZBD7 (Bos taurus) Glucose-6-phosphate isomerase	1	4	1	1	4	4	1	1	1	1	13.3	4.8	4.8	62.87	557	557	1.38	5	3	5	3	2.0905e-53	0.6673	0.83159	30.014	8	0.5631	0.73856	17.077	5	1.2356	1.1672	45.448	3	13.3	13.3	29964000	16991000	12973000	21763000	12777000	8985500
CON__Q3ZBS7;P04004	CON__Q3ZBS7;P04004	2;1	2;1	2;1	Vitronectin;Vitronectin V65 subunit;Vitronectin V10 subunit;Somatomedin-B	VTN	>Q3ZBS7 TREMBL:Q3ZBS7 (Bos taurus) Vitronectin;>sp|P04004|VTNC_HUMAN Vitronectin OS=Homo sapiens GN=VTN PE=1 SV=1	2	2	2	2	2	2	2	2	2	2	6.6	6.6	6.6	54.099	484	484;478	1.5	5	5	5	5	4.8702e-14	0.08732	0.085819	69.789	10	0.10598	0.13559	73.881	5	0.072944	0.066184	34.891	5	6.6	6.6	36640000	33158000	3481600	15343000	13376000	1967200
CON__Q58D62	CON__Q58D62	6	6	6			>Q58D62 SWISS-PROT:Q58D62 (Bos taurus) Fetuin-B precursor	1	6	6	6	2	6	2	6	2	6	25.6	25.6	25.6	42.663	387	387	1.85	4	23	4	23	8.4521e-129	0.089536	0.07946	96.65	21	1.1221	1.3345	NaN	1	0.087886	0.079024	77.089	20	12.4	25.6	82118000	78182000	3936300	5761200	5233100	528140
CON__Q8VED5;Q5XKE5;CON__Q5XKE5	CON__Q8VED5;Q5XKE5;CON__Q5XKE5	5;5;5	1;1;1	1;1;1	Keratin, type II cytoskeletal 79	KRT79	>Q8VED5 TREMBL:Q8VED5 Tax_Id=10090 Gene_Symbol=Krt79 Keratin 79;>sp|Q5XKE5|K2C79_HUMAN Keratin, type II cytoskeletal 79 OS=Homo sapiens GN=KRT79 PE=1 SV=2;>Q5XKE5 SWISS-PROT:Q5XKE5 Tax_Id=9606 Gene_Symbol=KRT79 Keratin, type II cytoskeletal 79	3	5	1	1	5	5	1	1	1	1	6.6	1.9	1.9	57.552	531	531;535;535	1.5	1	1	1	1	2.7401e-24	1.8379	1.8733	26.235	2	1.7446	2.2551	NaN	1	1.9361	1.5561	NaN	1	6.6	6.6	148120000	50613000	97504000	56305000	20332000	35973000
CON__Q6IFZ6;Q7Z794;CON__Q7Z794;P35908;CON__P35908;CON__Q9R0H5	CON__Q6IFZ6;Q7Z794;CON__Q7Z794;P35908;CON__P35908	5;4;4;3;3;2	2;2;2;1;1;1	1;1;1;0;0;0	Keratin, type II cytoskeletal 1b;Keratin, type II cytoskeletal 2 epidermal	KRT77;KRT2	>Q6IFZ6 SWISS-PROT:Q6IFZ6 Tax_Id=10090 Gene_Symbol=Krt77 Keratin, type II cytoskeletal 1b;>sp|Q7Z794|K2C1B_HUMAN Keratin, type II cytoskeletal 1b OS=Homo sapiens GN=KRT77 PE=2 SV=3;>Q7Z794 SWISS-PROT:Q7Z794 Tax_Id=9606 Gene_Symbol=KRT77 Keratin 77;>sp|P359	6	5	2	1	3	5	0	2	0	1	7	4.2	1.7	61.358	572	572;578;578;639;645;524	2		3		3	3.6125e-25	0.63817	0.59238	23.547	2	NaN	NaN	NaN	0	0.63817	0.59238	23.547	2	2.8	7	832070	573570	258510	0	0	0
CON__Q9TRI1	CON__Q9TRI1	10	10	8			>Q9TRI1 TREMBL:Q9TRI1 (Bos taurus) similar to inter-alpha-trypsin inhibitor heavy chain2	1	10	10	8	3	10	3	10	3	8	18.9	18.9	16.4	106.19	946	946	1.81	6	25	6	25	1.1001e-30	0.20784	0.18869	102.93	25	0.58417	0.7084	112.68	6	0.18057	0.17077	97.762	19	3.9	18.9	82929000	56487000	26443000	21111000	12546000	8565700
CON__Q9TTE1	CON__Q9TTE1	5	5	4			>Q9TTE1 SWISS-PROT:Q9TTE1 (Bos taurus) Endopin-1 precursor	1	5	5	4	0	5	0	5	0	4	24.3	24.3	21.9	46.203	411	411	2		14		14	1.3501e-43	0.14318	0.12899	49.033	11	NaN	NaN	NaN	0	0.14318	0.12899	49.033	11	0	24.3	29675000	27180000	2494800	0	0	0
O00116	O00116	9	9	9	Alkyldihydroxyacetonephosphate synthase, peroxisomal	AGPS	>sp|O00116|ADAS_HUMAN Alkyldihydroxyacetonephosphate synthase, peroxisomal OS=Homo sapiens GN=AGPS PE=1 SV=1	1	9	9	9	9	9	9	9	9	9	21.6	21.6	21.6	72.911	658	658	1.47	29	26	29	26	6.012e-49	0.97348	1.1491	16.811	51	0.85176	1.0601	12.095	28	1.3849	1.256	15.793	23	21.6	21.6	142290000	66789000	75500000	80575000	42385000	38190000
O00148	O00148	14	7	7	ATP-dependent RNA helicase DDX39A	DDX39A	>sp|O00148|DX39A_HUMAN ATP-dependent RNA helicase DDX39A OS=Homo sapiens GN=DDX39A PE=1 SV=2	1	14	7	7	14	14	7	7	7	7	37.9	28.3	28.3	49.129	427	427	1.56	24	30	24	30	2.5803e-43	1.0553	1.162	16.906	50	0.93887	1.1779	15.58	22	1.2949	1.1491	17.925	28	37.9	37.9	300300000	128290000	172010000	118130000	55935000	62193000
O00151	O00151	10	10	10	PDZ and LIM domain protein 1	PDLIM1	>sp|O00151|PDLI1_HUMAN PDZ and LIM domain protein 1 OS=Homo sapiens GN=PDLIM1 PE=1 SV=4	1	10	10	10	10	8	10	8	10	8	54.4	54.4	54.4	36.071	329	329	1.45	26	21	26	21	2.9728e-29	0.55063	0.63543	22.29	47	0.47507	0.58831	24.383	26	0.80637	0.7201	11.139	21	54.4	40.4	112950000	68625000	44328000	66840000	43902000	22938000
O00154	O00154	6	6	6	Cytosolic acyl coenzyme A thioester hydrolase	ACOT7	>sp|O00154|BACH_HUMAN Cytosolic acyl coenzyme A thioester hydrolase OS=Homo sapiens GN=ACOT7 PE=1 SV=3	1	6	6	6	5	6	5	6	5	6	20.5	20.5	20.5	41.796	380	380	1.61	14	22	14	22	1.1971e-18	0.87591	0.93452	17.986	34	0.81377	1.0388	10.855	14	0.97651	0.85331	18.985	20	18.2	20.5	69447000	36309000	33138000	31768000	17140000	14627000
O00159	O00159	19	19	18	Unconventional myosin-Ic	MYO1C	>sp|O00159|MYO1C_HUMAN Unconventional myosin-Ic OS=Homo sapiens GN=MYO1C PE=1 SV=4	1	19	19	18	19	19	19	19	18	18	31.5	31.5	30.4	121.68	1063	1063	1.5	52	52	52	52	2.1991e-55	0.96266	1.0533	16.429	98	0.84525	1.0388	12.832	49	1.1853	1.0899	19.471	49	31.5	31.5	212520000	106660000	105860000	111630000	59421000	52206000
O00161	O00161	1	1	1	Synaptosomal-associated protein 23	SNAP23	>sp|O00161|SNP23_HUMAN Synaptosomal-associated protein 23 OS=Homo sapiens GN=SNAP23 PE=1 SV=1	1	1	1	1	1	1	1	1	1	1	8.1	8.1	8.1	23.354	211	211	1.5	3	3	3	3	0.00017341	1.1182	1.2267	19.366	6	0.97995	1.1769	9.5201	3	1.4608	1.3644	25.105	3	8.1	8.1	4830100	2196300	2633700	2707300	1400700	1306500
O00170	O00170	3	3	3	AH receptor-interacting protein	AIP	>sp|O00170|AIP_HUMAN AH receptor-interacting protein OS=Homo sapiens GN=AIP PE=1 SV=2	1	3	3	3	3	3	3	3	3	3	15.5	15.5	15.5	37.636	330	330	1.47	8	7	8	7	5.3787e-10	0.77251	0.86469	10.366	15	0.71945	0.8952	10.116	8	0.9458	0.85468	10.638	7	15.5	15.5	35150000	18926000	16224000	18694000	10385000	8308700
O00193	O00193	9	9	9	Small acidic protein	SMAP	>sp|O00193|SMAP_HUMAN Small acidic protein OS=Homo sapiens GN=SMAP PE=1 SV=1	1	9	9	9	9	9	9	9	9	9	48.1	48.1	48.1	20.332	183	183	1.49	44	42	44	42	1.991e-130	1.0674	1.142	17.165	86	1.0194	1.2784	14.32	44	1.141	1.0355	15	42	48.1	48.1	622610000	300830000	321780000	324040000	159890000	164150000
O00203	O00203	3	3	3	AP-3 complex subunit beta-1	AP3B1	>sp|O00203|AP3B1_HUMAN AP-3 complex subunit beta-1 OS=Homo sapiens GN=AP3B1 PE=1 SV=3	1	3	3	3	3	3	3	3	3	3	5.1	5.1	5.1	121.32	1094	1094	1.46	7	6	7	6	5.9788e-15	0.6866	0.78031	17.337	12	0.60646	0.7507	17.884	7	0.89564	0.83529	18.01	5	5.1	5.1	12078000	7184900	4892600	6889800	4319700	2570100
O00217	O00217	3	3	3	NADH dehydrogenase [ubiquinone] iron-sulfur protein 8, mitochondrial	NDUFS8	>sp|O00217|NDUS8_HUMAN NADH dehydrogenase [ubiquinone] iron-sulfur protein 8, mitochondrial OS=Homo sapiens GN=NDUFS8 PE=1 SV=1	1	3	3	3	3	3	3	3	3	3	34.8	34.8	34.8	23.705	210	210	1.53	8	9	8	9	7.7248e-05	0.77538	0.85231	22.673	17	0.76653	0.95608	8.6833	8	0.85634	0.77924	24.261	9	34.8	34.8	47239000	25747000	21493000	24599000	14636000	9963000
O00231	O00231	15	15	15	26S proteasome non-ATPase regulatory subunit 11	PSMD11	>sp|O00231|PSD11_HUMAN 26S proteasome non-ATPase regulatory subunit 11 OS=Homo sapiens GN=PSMD11 PE=1 SV=3	1	15	15	15	15	15	15	15	15	15	57.3	57.3	57.3	47.463	422	422	1.49	55	53	55	53	8.4493e-77	0.81865	0.87959	18.076	105	0.69505	0.87292	13.358	53	0.99448	0.90021	21.994	52	57.3	57.3	440260000	234480000	205780000	212330000	123240000	89093000
O00232	O00232	21	21	21	26S proteasome non-ATPase regulatory subunit 12	PSMD12	>sp|O00232|PSD12_HUMAN 26S proteasome non-ATPase regulatory subunit 12 OS=Homo sapiens GN=PSMD12 PE=1 SV=3	1	21	21	21	21	20	21	20	21	20	64.9	64.9	64.9	52.904	456	456	1.47	82	74	82	74	3.5756e-82	0.80932	0.90066	12.447	150	0.72847	0.90956	12.441	79	0.98821	0.88476	12.386	71	64.9	63.6	426720000	227240000	199480000	216140000	122960000	93175000
O00233	O00233	7	7	7	26S proteasome non-ATPase regulatory subunit 9	PSMD9	>sp|O00233|PSMD9_HUMAN 26S proteasome non-ATPase regulatory subunit 9 OS=Homo sapiens GN=PSMD9 PE=1 SV=3	1	7	7	7	7	7	7	7	7	7	48	48	48	24.682	223	223	1.48	17	16	17	16	1.0768e-39	0.92368	1.0417	29.345	29	0.84932	1.0391	28.385	14	1.164	1.0519	31.202	15	48	48	63472000	31212000	32260000	36276000	18388000	17888000
O00244	O00244	2	2	2	Copper transport protein ATOX1	ATOX1	>sp|O00244|ATOX1_HUMAN Copper transport protein ATOX1 OS=Homo sapiens GN=ATOX1 PE=1 SV=1	1	2	2	2	2	2	2	2	2	2	36.8	36.8	36.8	7.4016	68	68	1.42	7	5	7	5	2.4334e-13	0.74262	0.88733	39.657	12	0.55364	0.69013	37.169	7	1.2548	1.1182	29.138	5	36.8	36.8	28478000	17350000	11128000	18061000	12521000	5539600
O00264	O00264	5	5	4	Membrane-associated progesterone receptor component 1	PGRMC1	>sp|O00264|PGRC1_HUMAN Membrane-associated progesterone receptor component 1 OS=Homo sapiens GN=PGRMC1 PE=1 SV=3	1	5	5	4	5	5	5	5	4	4	53.3	53.3	50.3	21.671	195	195	1.5	15	15	15	15	8.1556e-30	0.61227	0.66435	21.57	28	0.43627	0.51558	23.042	14	0.79537	0.73564	16.648	14	53.3	53.3	145510000	84983000	60524000	76371000	48838000	27533000
O00267	O00267	6	6	6	Transcription elongation factor SPT5	SUPT5H	>sp|O00267|SPT5H_HUMAN Transcription elongation factor SPT5 OS=Homo sapiens GN=SUPT5H PE=1 SV=1	1	6	6	6	5	5	5	5	5	5	8.6	8.6	8.6	121	1087	1087	1.5	11	11	11	11	2.4496e-12	0.92086	1.0088	15.872	22	0.84872	1.023	12.58	11	1.0926	0.98051	18.018	11	7	6.3	28797000	14663000	14135000	15419000	8024800	7394700
O00273	O00273	3	3	3	DNA fragmentation factor subunit alpha	DFFA	>sp|O00273|DFFA_HUMAN DNA fragmentation factor subunit alpha OS=Homo sapiens GN=DFFA PE=1 SV=1	1	3	3	3	3	3	3	3	3	3	15.4	15.4	15.4	36.521	331	331	1.5	7	7	7	7	2.0201e-05	0.88052	0.96393	19.207	14	0.8145	1.0404	13.363	7	0.89546	0.81418	15.716	7	15.4	15.4	25695000	13153000	12542000	13413000	6994000	6418900
O00299;O15247	O00299	11;1	11;1	10;0	Chloride intracellular channel protein 1	CLIC1	>sp|O00299|CLIC1_HUMAN Chloride intracellular channel protein 1 OS=Homo sapiens GN=CLIC1 PE=1 SV=4	2	11	11	10	11	11	11	11	10	10	70.1	70.1	67.6	26.922	241	241;247	1.51	42	44	42	44	1.6892e-60	1.4382	1.2912	11.739	79	0.93714	1.1862	8.5967	38	1.5655	1.3752	9.1459	41	70.1	70.1	943580000	415130000	528450000	469040000	237800000	231230000
O00330	O00330	3	3	3	Pyruvate dehydrogenase protein X component, mitochondrial	PDHX	>sp|O00330|ODPX_HUMAN Pyruvate dehydrogenase protein X component, mitochondrial OS=Homo sapiens GN=PDHX PE=1 SV=3	1	3	3	3	1	3	1	3	1	3	9.6	9.6	9.6	54.122	501	501	1.62	3	5	3	5	1.2802e-10	0.95373	0.88514	27.831	8	1.0239	1.2714	7.4733	3	0.80951	0.74491	14.057	5	3.8	9.6	9878900	4934400	4944500	3852400	1921900	1930500
O00399	O00399	1	1	1	Dynactin subunit 6	DCTN6	>sp|O00399|DCTN6_HUMAN Dynactin subunit 6 OS=Homo sapiens GN=DCTN6 PE=1 SV=1	1	1	1	1	0	1	0	1	0	1	5.3	5.3	5.3	20.747	190	190	2		1		1	0.00023347	1.5011	1.3445	NaN	1	NaN	NaN	NaN	0	1.5011	1.3445	NaN	1	0	5.3	675980	302500	373480	0	0	0
O00400	O00400	1	1	1	Acetyl-coenzyme A transporter 1	SLC33A1	>sp|O00400|ACATN_HUMAN Acetyl-coenzyme A transporter 1 OS=Homo sapiens GN=SLC33A1 PE=1 SV=1	1	1	1	1	1	0	1	0	1	0	4.2	4.2	4.2	60.908	549	549	1	1		1		3.1379e-05	0.6625	0.77782	NaN	1	0.6625	0.77782	NaN	1	NaN	NaN	NaN	0	4.2	0	315920	196310	119610	315920	196310	119610
O00410;O60518	O00410	23;2	23;2	23;2	Importin-5	IPO5	>sp|O00410|IPO5_HUMAN Importin-5 OS=Homo sapiens GN=IPO5 PE=1 SV=4	2	23	23	23	23	21	23	21	23	21	37.6	37.6	37.6	123.63	1097	1097;1105	1.47	67	59	67	59	3.6835e-154	0.96196	1.0148	41.755	120	0.81163	1.0022	55.642	63	1.167	1.0364	15.433	57	37.6	32.5	367490000	171550000	195940000	206190000	100720000	105470000
O00422	O00422	5	5	5	Histone deacetylase complex subunit SAP18	SAP18	>sp|O00422|SAP18_HUMAN Histone deacetylase complex subunit SAP18 OS=Homo sapiens GN=SAP18 PE=1 SV=1	1	5	5	5	5	4	5	4	5	4	35.3	35.3	35.3	17.561	153	153	1.5	13	13	13	13	2.9433e-30	1.0499	1.0112	26.545	25	1.1957	1.499	11.128	12	0.97562	0.8849	7.3703	13	35.3	29.4	81789000	38941000	42848000	37328000	16581000	20747000
O00425	O00425	16	16	12	Insulin-like growth factor 2 mRNA-binding protein 3	IGF2BP3	>sp|O00425|IF2B3_HUMAN Insulin-like growth factor 2 mRNA-binding protein 3 OS=Homo sapiens GN=IGF2BP3 PE=1 SV=2	1	16	16	12	16	14	16	14	12	11	37.7	37.7	30.2	63.704	579	579	1.47	47	42	47	42	9.5041e-64	0.90404	0.90057	21.83	62	0.67015	0.81092	20.442	32	1.0608	0.94514	21.936	30	37.7	34.5	117200000	62268000	54936000	62621000	35989000	26632000
O00429	O00429	10	10	10	Dynamin-1-like protein	DNM1L	>sp|O00429|DNM1L_HUMAN Dynamin-1-like protein OS=Homo sapiens GN=DNM1L PE=1 SV=2	1	10	10	10	10	8	10	8	10	8	22.4	22.4	22.4	81.876	736	736	1.42	23	17	23	17	7.3031e-46	0.63754	0.68447	36.003	33	0.51129	0.63755	37.345	20	0.84028	0.7481	32.296	13	22.4	16.8	68284000	38713000	29571000	42677000	26007000	16670000
O00461	O00461	3	3	3	Golgi integral membrane protein 4	GOLIM4	>sp|O00461|GOLI4_HUMAN Golgi integral membrane protein 4 OS=Homo sapiens GN=GOLIM4 PE=1 SV=1	1	3	3	3	3	3	3	3	3	3	5.6	5.6	5.6	81.879	696	696	1.44	9	7	9	7	7.6588e-11	0.81696	0.88713	16.872	16	0.68595	0.85945	16.491	9	1.0585	0.92193	18.538	7	5.6	5.6	11722000	6266400	5455100	6866600	3847400	3019100
O00469	O00469	11	11	11	Procollagen-lysine,2-oxoglutarate 5-dioxygenase 2	PLOD2	>sp|O00469|PLOD2_HUMAN Procollagen-lysine,2-oxoglutarate 5-dioxygenase 2 OS=Homo sapiens GN=PLOD2 PE=1 SV=2	1	11	11	11	11	6	11	6	11	6	26.3	26.3	26.3	84.685	737	737	1.41	27	19	27	19	5.7824e-33	0.59535	0.73047	41.599	46	0.53511	0.65745	13.511	27	1.5292	1.3822	23.87	19	26.3	11.9	89520000	50612000	38908000	59197000	38213000	20983000
O00479	O00479	1	1	1	High mobility group nucleosome-binding domain-containing protein 4	HMGN4	>sp|O00479|HMGN4_HUMAN High mobility group nucleosome-binding domain-containing protein 4 OS=Homo sapiens GN=HMGN4 PE=1 SV=3	1	1	1	1	1	1	1	1	1	1	12.2	12.2	12.2	9.5388	90	90	1.5	6	6	6	6	1.0915e-06	1.2831	1.333	27.962	12	1.4648	1.7756	6.8622	6	1.1601	1.0259	7.4525	6	12.2	12.2	22543000	9848900	12694000	10252000	4135000	6117100
O00483	O00483	3	3	3	NADH dehydrogenase [ubiquinone] 1 alpha subcomplex subunit 4	NDUFA4	>sp|O00483|NDUA4_HUMAN NADH dehydrogenase [ubiquinone] 1 alpha subcomplex subunit 4 OS=Homo sapiens GN=NDUFA4 PE=1 SV=1	1	3	3	3	3	3	3	3	3	3	34.6	34.6	34.6	9.3697	81	81	1.53	9	10	9	10	6.5179e-10	0.84066	0.87579	24.327	18	0.83542	1.0501	16.512	9	0.84592	0.75522	9.5163	9	34.6	34.6	50121000	26792000	23329000	23926000	13111000	10816000
O00487	O00487	3	3	3	26S proteasome non-ATPase regulatory subunit 14	PSMD14	>sp|O00487|PSDE_HUMAN 26S proteasome non-ATPase regulatory subunit 14 OS=Homo sapiens GN=PSMD14 PE=1 SV=1	1	3	3	3	2	3	2	3	2	3	17.7	17.7	17.7	34.577	310	310	1.57	3	4	3	4	2.2571e-05	0.90128	0.9768	22.615	7	0.84767	0.99304	11.57	3	1.035	0.92331	30.331	4	14.8	17.7	6637200	3266100	3371100	2668600	1360900	1307800
O00499	O00499	10	10	10	Myc box-dependent-interacting protein 1	BIN1	>sp|O00499|BIN1_HUMAN Myc box-dependent-interacting protein 1 OS=Homo sapiens GN=BIN1 PE=1 SV=1	1	10	10	10	9	9	9	9	9	9	24.1	24.1	24.1	64.699	593	593	1.49	28	27	28	27	7.5548e-43	0.95873	1.0268	20.694	55	0.72127	0.87722	13.466	28	1.3593	1.2395	14.386	27	22.8	23.9	95722000	48620000	47102000	53808000	30697000	23111000
O00505	O00505	6	6	4	Importin subunit alpha-3	KPNA3	>sp|O00505|IMA3_HUMAN Importin subunit alpha-3 OS=Homo sapiens GN=KPNA3 PE=1 SV=2	1	6	6	4	6	6	6	6	4	4	19.4	19.4	13.6	57.81	521	521	1.47	16	14	16	14	6.7171e-11	0.85159	0.97358	20.923	20	0.74804	0.90468	20.72	11	1.1666	1.0234	14.856	9	19.4	19.4	35267000	18341000	16926000	20711000	12532000	8179300
O00541	O00541	7	7	7	Pescadillo homolog	PES1	>sp|O00541|PESC_HUMAN Pescadillo homolog OS=Homo sapiens GN=PES1 PE=1 SV=1	1	7	7	7	7	6	7	6	7	6	15	15	15	68.002	588	588	1.55	17	21	17	21	2.2982e-23	1.049	1.1711	13.664	38	0.98986	1.1866	10.674	17	1.1277	1.0287	14.063	21	15	15	48901000	23039000	25863000	20477000	10290000	10187000
O00560	O00560	4	4	4	Syntenin-1	SDCBP	>sp|O00560|SDCB1_HUMAN Syntenin-1 OS=Homo sapiens GN=SDCBP PE=1 SV=1	1	4	4	4	4	4	4	4	4	4	15.4	15.4	15.4	32.444	298	298	1.56	7	9	7	9	3.3375e-08	1.2786	1.2695	8.8231	14	1.0967	1.3624	7.1914	6	1.3848	1.2353	8.5675	8	15.4	15.4	31947000	13860000	18088000	13145000	6127200	7017900
O00566	O00566	1	1	1	U3 small nucleolar ribonucleoprotein protein MPP10	MPHOSPH10	>sp|O00566|MPP10_HUMAN U3 small nucleolar ribonucleoprotein protein MPP10 OS=Homo sapiens GN=MPHOSPH10 PE=1 SV=2	1	1	1	1	1	1	1	1	1	1	2.1	2.1	2.1	78.863	681	681	1.5	3	3	3	3	0.0069559	0.99966	1.033	20.744	6	1.0093	1.2156	2.9855	3	0.95047	0.85234	6.4833	3	2.1	2.1	7250400	3540700	3709700	3208300	1481000	1727300
O00567	O00567	12	12	12	Nucleolar protein 56	NOP56	>sp|O00567|NOP56_HUMAN Nucleolar protein 56 OS=Homo sapiens GN=NOP56 PE=1 SV=4	1	12	12	12	10	11	10	11	10	11	34.2	34.2	34.2	66.049	594	594	1.49	28	27	28	27	1.8959e-61	1.1977	1.3443	24.426	55	1.2913	1.5889	14.115	28	1.1674	1.0578	13.29	27	28.1	28.3	103260000	46384000	56879000	54242000	23612000	30629000
O00571;O15523	O00571;O15523	17;9	17;9	17;9	ATP-dependent RNA helicase DDX3X;ATP-dependent RNA helicase DDX3Y	DDX3X;DDX3Y	>sp|O00571|DDX3X_HUMAN ATP-dependent RNA helicase DDX3X OS=Homo sapiens GN=DDX3X PE=1 SV=3;>sp|O15523|DDX3Y_HUMAN ATP-dependent RNA helicase DDX3Y OS=Homo sapiens GN=DDX3Y PE=1 SV=2	2	17	17	17	16	17	16	17	16	17	46.5	46.5	46.5	73.243	662	662;660	1.51	75	77	75	77	6.7378e-88	1.0653	1.1008	13.188	152	0.8921	1.1123	13.798	75	1.2181	1.0879	12.596	77	45	46.5	757930000	359630000	398300000	380070000	192930000	187140000
O00592	O00592	9	9	9	Podocalyxin	PODXL	>sp|O00592|PODXL_HUMAN Podocalyxin OS=Homo sapiens GN=PODXL PE=1 SV=2	1	9	9	9	9	8	9	8	9	8	22.4	22.4	22.4	58.635	558	558	1.47	23	20	23	20	8.0132e-54	1.3714	1.3284	39.609	39	1.503	1.8694	38.338	21	1.2923	1.1525	23.68	18	22.4	21.1	93845000	41812000	52032000	44257000	19379000	24878000
O00622	O00622	3	3	3	Protein CYR61	CYR61	>sp|O00622|CYR61_HUMAN Protein CYR61 OS=Homo sapiens GN=CYR61 PE=1 SV=1	1	3	3	3	3	2	3	2	3	2	13.6	13.6	13.6	42.026	381	381	1.43	8	6	8	6	5.9151e-07	0.56681	0.69433	45.398	14	0.4571	0.55513	14.437	8	1.5158	1.3904	11.453	6	13.6	10.2	21312000	11868000	9444000	14266000	9217100	5048900
O00625	O00625	2	2	2	Pirin	PIR	>sp|O00625|PIR_HUMAN Pirin OS=Homo sapiens GN=PIR PE=1 SV=1	1	2	2	2	2	2	2	2	2	2	7.6	7.6	7.6	32.113	290	290	1.5	6	6	6	6	1.1612e-09	0.63706	0.70613	11.448	12	0.60728	0.75376	8.1247	6	0.76108	0.67601	11.785	6	7.6	7.6	16145000	9487900	6657000	7778200	4941500	2836700
O00629	O00629	5	3	3	Importin subunit alpha-4	KPNA4	>sp|O00629|IMA4_HUMAN Importin subunit alpha-4 OS=Homo sapiens GN=KPNA4 PE=1 SV=1	1	5	3	3	5	5	3	3	3	3	16.7	10.9	10.9	57.886	521	521	1.44	10	8	10	8	1.5482e-17	0.96623	0.98697	20.443	18	0.99293	1.2383	14.314	10	0.94299	0.85261	10.063	8	16.7	16.7	47800000	23309000	24491000	24333000	11853000	12481000
O00716	O00716	1	1	1	Transcription factor E2F3	E2F3	>sp|O00716|E2F3_HUMAN Transcription factor E2F3 OS=Homo sapiens GN=E2F3 PE=1 SV=1	1	1	1	1	0	1	0	1	0	1	2.2	2.2	2.2	49.161	465	465	2		1		1	0.0060952	1.8486	1.6879	NaN	1	NaN	NaN	NaN	0	1.8486	1.6879	NaN	1	0	2.2	1138200	414510	723720	0	0	0
O00743	O00743	4	4	4	Serine/threonine-protein phosphatase 6 catalytic subunit	PPP6C	>sp|O00743|PPP6_HUMAN Serine/threonine-protein phosphatase 6 catalytic subunit OS=Homo sapiens GN=PPP6C PE=1 SV=1	1	4	4	4	4	4	4	4	4	4	16.7	16.7	16.7	35.144	305	305	1.57	10	13	10	13	5.3606e-11	1.1088	1.1809	11.702	23	0.97353	1.2067	6.279	10	1.2714	1.1459	14.745	13	16.7	16.7	37337000	16698000	20639000	16823000	8314000	8509000
O00762	O00762	1	1	1	Ubiquitin-conjugating enzyme E2 C	UBE2C	>sp|O00762|UBE2C_HUMAN Ubiquitin-conjugating enzyme E2 C OS=Homo sapiens GN=UBE2C PE=1 SV=1	1	1	1	1	1	1	1	1	1	1	9.5	9.5	9.5	19.652	179	179	1.33	4	2	4	2	0.010427	1.0053	1.2363	4.0124	6	1.0023	1.2374	1.4818	4	1.3397	1.1887	7.2402	2	9.5	9.5	9654000	4119800	5534200	6122400	2781200	3341200
O00764	O00764	8	8	8	Pyridoxal kinase	PDXK	>sp|O00764|PDXK_HUMAN Pyridoxal kinase OS=Homo sapiens GN=PDXK PE=1 SV=1	1	8	8	8	8	6	8	6	8	6	46.5	46.5	46.5	35.102	312	312	1.44	33	26	33	26	1.2513e-65	1.0326	1.238	33.515	58	0.91162	1.1223	23.422	32	1.782	1.6253	32.694	26	46.5	35.3	204560000	91915000	112650000	106950000	56227000	50725000
O00767	O00767	4	4	4	Acyl-CoA desaturase	SCD	>sp|O00767|ACOD_HUMAN Acyl-CoA desaturase OS=Homo sapiens GN=SCD PE=1 SV=2	1	4	4	4	4	4	4	4	4	4	20.6	20.6	20.6	41.522	359	359	1.46	15	13	15	13	4.8363e-11	0.6379	0.77954	26.299	28	0.51082	0.65859	13.043	15	1.1022	0.99388	11.819	13	20.6	20.6	122790000	72985000	49808000	71279000	48818000	22460000
O14545	O14545	2	2	2	TRAF-type zinc finger domain-containing protein 1	TRAFD1	>sp|O14545|TRAD1_HUMAN TRAF-type zinc finger domain-containing protein 1 OS=Homo sapiens GN=TRAFD1 PE=1 SV=1	1	2	2	2	2	2	2	2	2	2	5.2	5.2	5.2	64.84	582	582	1.45	6	5	6	5	2.2782e-07	0.81093	1.0041	15.285	11	0.72244	0.88911	10.848	6	1.2253	1.1586	5.2603	5	5.2	5.2	11095000	5643000	5451800	6470200	3624800	2845400
O14548	O14548	1	1	1	Cytochrome c oxidase subunit 7A-related protein, mitochondrial	COX7A2L	>sp|O14548|COX7R_HUMAN Cytochrome c oxidase subunit 7A-related protein, mitochondrial OS=Homo sapiens GN=COX7A2L PE=1 SV=2	1	1	1	1	1	1	1	1	1	1	11.4	11.4	11.4	12.615	114	114	1.5	3	3	3	3	6.4605e-05	0.75025	0.80533	6.6522	6	0.64338	0.78076	5.5491	3	0.91948	0.85634	7.2494	3	11.4	11.4	10067000	5437300	4629400	5472000	3199700	2272300
O14561	O14561	2	2	2	Acyl carrier protein, mitochondrial	NDUFAB1	>sp|O14561|ACPM_HUMAN Acyl carrier protein, mitochondrial OS=Homo sapiens GN=NDUFAB1 PE=1 SV=3	1	2	2	2	2	2	2	2	2	2	15.4	15.4	15.4	17.417	156	156	1.58	8	11	8	11	5.1904e-08	0.94114	1.0665	23.598	19	0.78885	1.0001	32.804	8	1.1361	1.0665	12.421	11	15.4	15.4	45502000	21575000	23927000	20194000	10884000	9309800
O14578	O14578	2	2	2	Citron Rho-interacting kinase	CIT	>sp|O14578|CTRO_HUMAN Citron Rho-interacting kinase OS=Homo sapiens GN=CIT PE=1 SV=2	1	2	2	2	2	1	2	1	2	1	1.4	1.4	1.4	231.43	2027	2027	1.5	2	2	2	2	0.00071015	0.71349	0.74556	22.805	4	0.73898	0.92564	19.59	2	0.71349	0.66051	6.1234	2	1.4	0.4	7204700	3775800	3429000	5873500	3021000	2852400
O14579	O14579	7	7	7	Coatomer subunit epsilon	COPE	>sp|O14579|COPE_HUMAN Coatomer subunit epsilon OS=Homo sapiens GN=COPE PE=1 SV=3	1	7	7	7	7	7	7	7	7	7	48.1	48.1	48.1	34.482	308	308	1.49	24	23	24	23	2.2114e-56	0.96612	0.94667	17.842	41	0.72739	0.93262	13.488	21	1.1278	1.0109	18.975	20	48.1	48.1	180800000	90357000	90445000	92874000	51551000	41323000
P47813;O14602	P47813;O14602	5;5	5;5	5;5	Eukaryotic translation initiation factor 1A, X-chromosomal;Eukaryotic translation initiation factor 1A, Y-chromosomal	EIF1AX;EIF1AY	>sp|P47813|IF1AX_HUMAN Eukaryotic translation initiation factor 1A, X-chromosomal OS=Homo sapiens GN=EIF1AX PE=1 SV=2;>sp|O14602|IF1AY_HUMAN Eukaryotic translation initiation factor 1A, Y-chromosomal OS=Homo sapiens GN=EIF1AY PE=1 SV=4	2	5	5	5	5	4	5	4	5	4	41	41	41	16.46	144	144;144	1.52	14	15	14	15	5.4576e-21	1.047	1.0165	4.8694	29	0.82923	1.0321	5.0733	14	1.1239	1.0154	4.8388	15	41	35.4	165390000	83740000	81652000	84896000	46520000	38376000
O14617	O14617	1	1	1	AP-3 complex subunit delta-1	AP3D1	>sp|O14617|AP3D1_HUMAN AP-3 complex subunit delta-1 OS=Homo sapiens GN=AP3D1 PE=1 SV=1	1	1	1	1	1	1	1	1	1	1	0.9	0.9	0.9	130.16	1153	1153	1.5	1	1	1	1	0.0041111	1.8076	1.8528	9.3405	2	1.4318	1.7344	NaN	1	2.2821	1.9793	NaN	1	0.9	0.9	5797500	1171100	4626400	3101900	656390	2445500
O14656	O14656	1	1	1	Torsin-1A	TOR1A	>sp|O14656|TOR1A_HUMAN Torsin-1A OS=Homo sapiens GN=TOR1A PE=1 SV=1	1	1	1	1	1	1	1	1	1	1	3	3	3	37.808	332	332	1.5	3	3	3	3	0.011914	0.67988	0.72569	16.409	6	0.56065	0.68014	3.3669	3	1.0635	0.94318	14.421	3	3	3	6825500	3902700	2922800	3459200	2191800	1267500
O14684	O14684	2	2	2	Prostaglandin E synthase	PTGES	>sp|O14684|PTGES_HUMAN Prostaglandin E synthase OS=Homo sapiens GN=PTGES PE=1 SV=2	1	2	2	2	2	1	2	1	2	1	37.5	37.5	37.5	17.102	152	152	1.25	6	2	6	2	8.8912e-24	1.562	1.8486	0.44649	2	1.562	1.8486	0.44649	2	NaN	NaN	NaN	0	37.5	21.1	1608700	685930	922780	1608700	685930	922780
O14732	O14732	4	4	4	Inositol monophosphatase 2	IMPA2	>sp|O14732|IMPA2_HUMAN Inositol monophosphatase 2 OS=Homo sapiens GN=IMPA2 PE=1 SV=1	1	4	4	4	4	3	4	3	4	3	35.1	35.1	35.1	31.321	288	288	1.35	15	8	15	8	5.5557e-09	0.83214	1.0023	27.486	23	0.74838	0.96751	15.983	15	1.6096	1.4625	6.3866	8	35.1	22.6	39280000	19684000	19596000	27406000	15458000	11948000
O14737	O14737	4	4	4	Programmed cell death protein 5	PDCD5	>sp|O14737|PDCD5_HUMAN Programmed cell death protein 5 OS=Homo sapiens GN=PDCD5 PE=1 SV=3	1	4	4	4	4	4	4	4	4	4	60	60	60	14.285	125	125	1.53	14	16	14	16	4.1064e-22	0.97829	1.006	13.4	30	0.82742	1.0275	16.618	14	1.0873	0.98841	9.5343	16	60	60	119900000	57778000	62120000	51060000	27830000	23230000
O14744	O14744	12	12	12	Protein arginine N-methyltransferase 5;Protein arginine N-methyltransferase 5, N-terminally processed	PRMT5	>sp|O14744|ANM5_HUMAN Protein arginine N-methyltransferase 5 OS=Homo sapiens GN=PRMT5 PE=1 SV=4	1	12	12	12	12	11	12	11	12	11	31.4	31.4	31.4	72.683	637	637	1.44	40	32	40	32	1.2528e-73	0.78428	0.86054	11.517	67	0.68996	0.87051	11.798	37	0.93338	0.83458	11.154	30	31.4	27.2	206060000	109120000	96939000	116700000	63973000	52728000
O14745	O14745	2	2	2	Na(+)/H(+) exchange regulatory cofactor NHE-RF1	SLC9A3R1	>sp|O14745|NHRF1_HUMAN Na(+)/H(+) exchange regulatory cofactor NHE-RF1 OS=Homo sapiens GN=SLC9A3R1 PE=1 SV=4	1	2	2	2	2	2	2	2	2	2	15.1	15.1	15.1	38.868	358	358	1.44	5	4	5	4	0.00060819	0.86162	0.98401	33.948	8	0.86162	1.0471	36.032	4	0.88238	0.78831	23.146	4	15.1	15.1	22679000	12915000	9764300	13856000	7758600	6097000
O14776	O14776	17	17	17	Transcription elongation regulator 1	TCERG1	>sp|O14776|TCRG1_HUMAN Transcription elongation regulator 1 OS=Homo sapiens GN=TCERG1 PE=1 SV=2	1	17	17	17	17	17	17	17	17	17	25.2	25.2	25.2	123.9	1098	1098	1.51	48	49	48	49	1.5425e-34	0.8179	0.86182	14.475	96	0.73679	0.90291	15.426	47	0.91209	0.82226	12.451	49	25.2	25.2	141320000	75907000	65417000	69640000	39205000	30434000
O14777	O14777	2	2	2	Kinetochore protein NDC80 homolog	NDC80	>sp|O14777|NDC80_HUMAN Kinetochore protein NDC80 homolog OS=Homo sapiens GN=NDC80 PE=1 SV=1	1	2	2	2	2	2	2	2	2	2	2.6	2.6	2.6	73.912	642	642	1.5	4	4	4	4	0.00012372	1.0686	1.1757	9.4227	8	0.90278	1.1482	11.947	4	1.3531	1.1759	8.0269	4	2.6	2.6	37911000	17972000	19938000	18083000	9650200	8432800
O14787	O14787	9	5	5	Transportin-2	TNPO2	>sp|O14787|TNPO2_HUMAN Transportin-2 OS=Homo sapiens GN=TNPO2 PE=1 SV=3	1	9	5	5	9	8	5	4	5	4	14.2	10.1	10.1	101.39	897	897	1.38	10	6	10	6	4.8918e-30	1.0254	1.073	27.535	16	0.87893	1.071	28.808	10	1.2013	1.0871	27.29	6	14.2	11.9	26759000	12094000	14665000	21333000	9096500	12237000
O14802	O14802	2	2	2	DNA-directed RNA polymerase III subunit RPC1	POLR3A	>sp|O14802|RPC1_HUMAN DNA-directed RNA polymerase III subunit RPC1 OS=Homo sapiens GN=POLR3A PE=1 SV=2	1	2	2	2	2	1	2	1	2	1	4.2	4.2	4.2	155.64	1390	1390	1.25	3	1	3	1	6.7101e-05	0.97504	1.0101	17.419	4	0.93384	1.1012	20.294	3	1.0181	0.92666	NaN	1	4.2	1.5	8721900	5389200	3332800	8263300	5219100	3044100
O14818	O14818	11	11	9	Proteasome subunit alpha type-7	PSMA7	>sp|O14818|PSA7_HUMAN Proteasome subunit alpha type-7 OS=Homo sapiens GN=PSMA7 PE=1 SV=1	1	11	11	9	11	11	11	11	9	9	51.6	51.6	43.5	27.887	248	248	1.49	36	35	36	35	5.4862e-47	0.75265	0.7923	9.5584	54	0.63739	0.79592	10.493	28	0.87951	0.76687	8.4213	26	51.6	51.6	295040000	166910000	128130000	169790000	99948000	69839000
O14828	O14828	1	1	1	Secretory carrier-associated membrane protein 3	SCAMP3	>sp|O14828|SCAM3_HUMAN Secretory carrier-associated membrane protein 3 OS=Homo sapiens GN=SCAMP3 PE=1 SV=3	1	1	1	1	0	1	0	1	0	1	9.8	9.8	9.8	38.287	347	347	2		1		1	0.011593	NaN	NaN	NaN	0	NaN	NaN	NaN	0	NaN	NaN	NaN	0	0	9.8	0	0	0	0	0	0
O14879	O14879	4	4	4	Interferon-induced protein with tetratricopeptide repeats 3	IFIT3	>sp|O14879|IFIT3_HUMAN Interferon-induced protein with tetratricopeptide repeats 3 OS=Homo sapiens GN=IFIT3 PE=1 SV=1	1	4	4	4	3	4	3	4	3	4	12.2	12.2	12.2	55.984	490	490	1.61	7	11	7	11	1.8534e-60	0.23412	0.22327	46.721	16	0.26335	0.30257	51.772	7	0.20813	0.1864	43.629	9	9.4	12.2	23990000	19411000	4579700	9037700	7312400	1725300
O14880	O14880	2	2	2	Microsomal glutathione S-transferase 3	MGST3	>sp|O14880|MGST3_HUMAN Microsomal glutathione S-transferase 3 OS=Homo sapiens GN=MGST3 PE=1 SV=1	1	2	2	2	2	2	2	2	2	2	25	25	25	16.516	152	152	1.52	11	12	11	12	7.2853e-16	0.73901	0.81006	13.6	23	0.69944	0.87066	6.3152	11	0.77478	0.68304	9.8545	12	25	25	92983000	52357000	40626000	45521000	26438000	19083000
O14907	O14907	4	4	4	Tax1-binding protein 3	TAX1BP3	>sp|O14907|TX1B3_HUMAN Tax1-binding protein 3 OS=Homo sapiens GN=TAX1BP3 PE=1 SV=2	1	4	4	4	3	3	3	3	3	3	48.4	48.4	48.4	13.735	124	124	1.47	8	7	8	7	8.0282e-11	1.2341	1.353	8.8298	14	1.1028	1.3824	7.5993	8	1.3944	1.2602	6.6712	6	47.6	34.7	57894000	25246000	32647000	32600000	14876000	17724000
O14908	O14908	1	1	1	PDZ domain-containing protein GIPC1	GIPC1	>sp|O14908|GIPC1_HUMAN PDZ domain-containing protein GIPC1 OS=Homo sapiens GN=GIPC1 PE=1 SV=2	1	1	1	1	1	1	1	1	1	1	5.1	5.1	5.1	36.049	333	333	1.67	1	2	1	2	0.0001103	0.75822	0.9269	45.334	3	0.75822	0.9269	NaN	1	0.73925	0.66535	58.118	2	5.1	5.1	4669400	2398000	2271500	1335800	812440	523320
O14929	O14929	7	7	7	Histone acetyltransferase type B catalytic subunit	HAT1	>sp|O14929|HAT1_HUMAN Histone acetyltransferase type B catalytic subunit OS=Homo sapiens GN=HAT1 PE=1 SV=1	1	7	7	7	7	7	7	7	7	7	25.1	25.1	25.1	49.512	419	419	1.46	21	18	21	18	2.8434e-21	1.0315	1.0935	16.034	37	0.85651	1.0354	12.405	19	1.3673	1.218	15.13	18	25.1	25.1	76315000	37004000	39311000	39317000	21664000	17652000
O14949	O14949	2	2	2	Cytochrome b-c1 complex subunit 8	UQCRQ	>sp|O14949|QCR8_HUMAN Cytochrome b-c1 complex subunit 8 OS=Homo sapiens GN=UQCRQ PE=1 SV=4	1	2	2	2	1	2	1	2	1	2	50	50	50	9.9062	82	82	1.57	3	4	3	4	0.00012196	0.74448	0.78628	12.685	7	0.64378	0.80193	8.2876	3	0.81065	0.74159	11.659	4	11	50	14556000	7958400	6597500	5563000	3141000	2422000
P19105;O14950;P24844	P19105;O14950;P24844	4;4;2	4;4;2	4;4;2	Myosin regulatory light chain 12A;Myosin regulatory light chain 12B;Myosin regulatory light polypeptide 9	MYL12A;MYL12B;MYL9	>sp|P19105|ML12A_HUMAN Myosin regulatory light chain 12A OS=Homo sapiens GN=MYL12A PE=1 SV=2;>sp|O14950|ML12B_HUMAN Myosin regulatory light chain 12B OS=Homo sapiens GN=MYL12B PE=1 SV=2;>sp|P24844|MYL9_HUMAN Myosin regulatory light polypeptide 9 OS=Homo sa	3	4	4	4	4	4	4	4	4	4	31	31	31	19.794	171	171;172;172	1.51	18	19	18	19	2.2944e-31	1.1026	1.064	12.363	37	0.7588	0.94835	10.377	18	1.2904	1.1407	8.3594	19	31	31	208790000	102890000	105900000	102200000	56735000	45462000
O14964	O14964	11	11	11	Hepatocyte growth factor-regulated tyrosine kinase substrate	HGS	>sp|O14964|HGS_HUMAN Hepatocyte growth factor-regulated tyrosine kinase substrate OS=Homo sapiens GN=HGS PE=1 SV=1	1	11	11	11	9	10	9	10	9	10	21	21	21	86.191	777	777	1.48	27	25	27	25	7.5213e-20	0.86334	0.99175	21.199	52	0.70149	0.87501	19.158	27	1.227	1.1122	20.157	25	18.4	18.8	366920000	194760000	172160000	150870000	84235000	66635000
O14966	O14966	1	1	1	Ras-related protein Rab-7L1	RAB7L1	>sp|O14966|RAB7L_HUMAN Ras-related protein Rab-7L1 OS=Homo sapiens GN=RAB7L1 PE=1 SV=1	1	1	1	1	1	1	1	1	1	1	4.9	4.9	4.9	23.155	203	203	1.5	3	3	3	3	0.0039685	1.0162	1.0481	12.741	6	0.72208	0.91037	7.5445	3	1.3387	1.1691	4.9596	3	4.9	4.9	10486000	5246200	5239900	4935400	2793800	2141600
O14967	O14967	2	1	1	Calmegin	CLGN	>sp|O14967|CLGN_HUMAN Calmegin OS=Homo sapiens GN=CLGN PE=1 SV=1	1	2	1	1	2	2	1	1	1	1	3.6	2.3	2.3	70.038	610	610	1.5	3	3	3	3	6.0389e-07	0.97196	1.008	60.684	6	1.4834	1.8298	18.64	3	0.69991	0.62506	5.4031	3	3.6	3.6	7329600	3751000	3578600	3002500	1187800	1814600
O14974	O14974	16	16	16	Protein phosphatase 1 regulatory subunit 12A	PPP1R12A	>sp|O14974|MYPT1_HUMAN Protein phosphatase 1 regulatory subunit 12A OS=Homo sapiens GN=PPP1R12A PE=1 SV=1	1	16	16	16	16	16	16	16	16	16	25.2	25.2	25.2	115.28	1030	1030	1.48	54	49	54	49	6.293e-113	1.0708	1.1131	17.735	102	1.0665	1.3261	13.723	53	1.0755	0.97423	12.529	49	25.2	25.2	364050000	175610000	188430000	173850000	84590000	89260000
O14975	O14975	2	2	2	Very long-chain acyl-CoA synthetase	SLC27A2	>sp|O14975|S27A2_HUMAN Very long-chain acyl-CoA synthetase OS=Homo sapiens GN=SLC27A2 PE=1 SV=2	1	2	2	2	1	2	1	2	1	2	5.5	5.5	5.5	70.311	620	620	1.5	3	3	3	3	1.9894e-07	1.0449	1.0988	48.242	6	1.1883	1.373	4.6139	3	0.98732	0.9052	48.447	3	3.2	5.5	3118600	1725300	1393300	1403500	671260	732200
O14979	O14979	9	9	9	Heterogeneous nuclear ribonucleoprotein D-like	HNRPDL	>sp|O14979|HNRDL_HUMAN Heterogeneous nuclear ribonucleoprotein D-like OS=Homo sapiens GN=HNRPDL PE=1 SV=3	1	9	9	9	9	9	9	9	9	9	30	30	30	46.437	420	420	1.5	48	48	48	48	9.8245e-114	1.1922	1.2512	17.569	94	1.1259	1.4266	14.77	48	1.2835	1.1462	11.961	46	30	30	715260000	325120000	390140000	355960000	167260000	188700000
O14980	O14980	24	24	24	Exportin-1	XPO1	>sp|O14980|XPO1_HUMAN Exportin-1 OS=Homo sapiens GN=XPO1 PE=1 SV=1	1	24	24	24	23	24	23	24	23	24	36.4	36.4	36.4	123.38	1071	1071	1.53	90	100	90	100	5.0249e-152	0.94923	0.9834	19.904	178	0.93104	1.1527	12.057	84	0.95504	0.86062	15.019	94	35.4	36.4	512580000	261530000	251050000	231930000	119870000	112050000
O15027	O15027	1	1	1	Protein transport protein Sec16A	SEC16A	>sp|O15027|SC16A_HUMAN Protein transport protein Sec16A OS=Homo sapiens GN=SEC16A PE=1 SV=3	1	1	1	1	1	1	1	1	1	1	0.5	0.5	0.5	233.51	2179	2179	1.4	3	2	3	2	0.0012465	0.87636	0.89627	18.578	5	0.82572	1.0632	22.91	3	0.93857	0.83572	9.8927	2	0.5	0.5	13843000	7565600	6277100	9000300	4993100	4007200
O15031	O15031	1	1	1	Plexin-B2	PLXNB2	>sp|O15031|PLXB2_HUMAN Plexin-B2 OS=Homo sapiens GN=PLXNB2 PE=1 SV=3	1	1	1	1	1	1	1	1	1	1	0.6	0.6	0.6	205.12	1838	1838	1.5	2	2	2	2	0.01211	0.97388	1.0161	19.143	4	0.80086	0.98048	1.0045	2	1.3356	1.2362	23.694	2	0.6	0.6	2822300	1309700	1512500	1679300	863140	816170
O15034	O15034	1	1	1	RIMS-binding protein 2	RIMBP2	>sp|O15034|RIMB2_HUMAN RIMS-binding protein 2 OS=Homo sapiens GN=RIMBP2 PE=1 SV=3	1	1	1	1	1	1	1	1	1	1	1	1	1	116.02	1052	1052	1.5	2	2	2	2	0.002367	0.90589	0.95861	8.3057	4	0.72353	0.89166	1.9147	2	1.1329	1.0275	1.4892	2	1	1	4691700	2436200	2255500	2212200	1264400	947820
O15042	O15042	10	10	10	U2 snRNP-associated SURP motif-containing protein	U2SURP	>sp|O15042|SR140_HUMAN U2 snRNP-associated SURP motif-containing protein OS=Homo sapiens GN=U2SURP PE=1 SV=2	1	10	10	10	9	10	9	10	9	10	15.2	15.2	15.2	118.29	1029	1029	1.48	31	29	31	29	4.6376e-30	1.0101	1.0406	15.542	60	0.91053	1.0936	15.34	31	1.1144	1.0005	13.949	29	13.6	15.2	87594000	42413000	45181000	39538000	20118000	19420000
O15067	O15067	7	7	7	Phosphoribosylformylglycinamidine synthase	PFAS	>sp|O15067|PUR4_HUMAN Phosphoribosylformylglycinamidine synthase OS=Homo sapiens GN=PFAS PE=1 SV=4	1	7	7	7	7	7	7	7	7	7	8.7	8.7	8.7	144.73	1338	1338	1.51	23	24	23	24	4.4057e-30	0.82787	0.90757	11.974	47	0.73375	0.93899	11.663	23	1.0001	0.90673	12.15	24	8.7	8.7	172380000	91904000	80478000	85671000	48504000	37168000
O15118	O15118	3	3	3	Niemann-Pick C1 protein	NPC1	>sp|O15118|NPC1_HUMAN Niemann-Pick C1 protein OS=Homo sapiens GN=NPC1 PE=1 SV=2	1	3	3	3	3	2	3	2	3	2	3.9	3.9	3.9	142.17	1278	1278	1.42	7	5	7	5	3.9373e-05	1.0542	1.1072	32.358	12	0.93219	1.1652	38.071	7	1.1404	1.0367	6.6074	5	3.9	2.7	17532000	8162100	9370200	10368000	4865800	5502600
O15121	O15121	1	1	1	Sphingolipid delta(4)-desaturase DES1	DEGS1	>sp|O15121|DEGS1_HUMAN Sphingolipid delta(4)-desaturase DES1 OS=Homo sapiens GN=DEGS1 PE=1 SV=1	1	1	1	1	1	1	1	1	1	1	5.3	5.3	5.3	37.866	323	323	1.5	1	1	1	1	0.010359	1.1339	1.2225	7.1714	2	0.92367	1.1621	NaN	1	1.392	1.2861	NaN	1	5.3	5.3	2839200	1275900	1563300	1528500	771630	756870
O15126	O15126	2	2	2	Secretory carrier-associated membrane protein 1	SCAMP1	>sp|O15126|SCAM1_HUMAN Secretory carrier-associated membrane protein 1 OS=Homo sapiens GN=SCAMP1 PE=1 SV=2	1	2	2	2	2	2	2	2	2	2	6.2	6.2	6.2	37.92	338	338	1.44	5	4	5	4	2.6656e-09	0.83504	0.90632	36.153	7	0.85494	1.0061	23.692	4	0.83504	0.74951	44.11	3	6.2	6.2	13393000	7305600	6087800	9294800	5337100	3957700
O15143	O15143	7	7	6	Actin-related protein 2/3 complex subunit 1B	ARPC1B	>sp|O15143|ARC1B_HUMAN Actin-related protein 2/3 complex subunit 1B OS=Homo sapiens GN=ARPC1B PE=1 SV=3	1	7	7	6	7	7	7	7	6	6	40.3	40.3	33.1	40.949	372	372	1.47	23	20	23	20	1.1868e-28	0.88358	0.95911	14.186	35	0.74185	0.9308	10.138	18	1.2018	1.1037	14.801	17	40.3	40.3	123930000	61314000	62619000	66632000	36714000	29918000
O15144	O15144	12	12	12	Actin-related protein 2/3 complex subunit 2	ARPC2	>sp|O15144|ARPC2_HUMAN Actin-related protein 2/3 complex subunit 2 OS=Homo sapiens GN=ARPC2 PE=1 SV=1	1	12	12	12	11	10	11	10	11	10	53.3	53.3	53.3	34.333	300	300	1.44	44	34	44	34	3.0167e-56	0.70516	0.87642	19.987	75	0.63727	0.80096	9.809	42	1.2367	1.1089	16.983	33	49.3	48.3	199840000	109750000	90092000	121860000	74663000	47201000
O15145	O15145	8	8	8	Actin-related protein 2/3 complex subunit 3	ARPC3	>sp|O15145|ARPC3_HUMAN Actin-related protein 2/3 complex subunit 3 OS=Homo sapiens GN=ARPC3 PE=1 SV=3	1	8	8	8	7	8	7	8	7	8	51.1	51.1	51.1	20.546	178	178	1.46	22	19	22	19	1.9961e-31	0.73089	0.8922	20.598	40	0.63341	0.80184	9.1991	22	1.2415	1.1074	17.234	18	47.2	51.1	99960000	52566000	47394000	56450000	33537000	22913000
O15155	O15155	1	1	1	BET1 homolog	BET1	>sp|O15155|BET1_HUMAN BET1 homolog OS=Homo sapiens GN=BET1 PE=1 SV=1	1	1	1	1	1	1	1	1	1	1	9.3	9.3	9.3	13.289	118	118	1.62	3	5	3	5	0.007419	1.0916	1.1026	18.868	8	0.95763	1.1067	12.897	3	1.1534	1.0309	19.625	5	9.3	9.3	6341400	2961900	3379500	2420400	1267400	1152900
O15173	O15173	2	1	1	Membrane-associated progesterone receptor component 2	PGRMC2	>sp|O15173|PGRC2_HUMAN Membrane-associated progesterone receptor component 2 OS=Homo sapiens GN=PGRMC2 PE=1 SV=1	1	2	1	1	2	2	1	1	1	1	14.8	12.1	12.1	23.818	223	223	1.5	4	4	4	4	0.00076888	1.0273	1.077	11.998	8	0.74199	0.92288	11.847	4	1.2924	1.1041	6.2617	4	14.8	14.8	71831000	34950000	36882000	34494000	19522000	14972000
O15212	O15212	6	6	6	Prefoldin subunit 6	PFDN6	>sp|O15212|PFD6_HUMAN Prefoldin subunit 6 OS=Homo sapiens GN=PFDN6 PE=1 SV=1	1	6	6	6	6	5	6	5	6	5	68.2	68.2	68.2	14.582	129	129	1.45	22	18	22	18	3.6196e-19	1.0194	1.0658	14.435	40	0.82385	1.0406	15.991	22	1.2607	1.1171	12.56	18	68.2	58.9	265580000	132740000	132840000	148360000	78271000	70094000
O15226	O15226	9	9	9	NF-kappa-B-repressing factor	NKRF	>sp|O15226|NKRF_HUMAN NF-kappa-B-repressing factor OS=Homo sapiens GN=NKRF PE=1 SV=2	1	9	9	9	7	8	7	8	7	8	18.6	18.6	18.6	77.672	690	690	1.52	19	21	19	21	6.5862e-44	1.0741	1.0744	25.517	39	1.0883	1.3312	17.519	18	1.0731	0.96689	18.918	21	15.1	16.7	58227000	28820000	29408000	28462000	14088000	14374000
O15260	O15260	2	2	2	Surfeit locus protein 4	SURF4	>sp|O15260|SURF4_HUMAN Surfeit locus protein 4 OS=Homo sapiens GN=SURF4 PE=1 SV=3	1	2	2	2	2	2	2	2	2	2	13.4	13.4	13.4	30.394	269	269	1.48	14	13	14	13	1.039e-10	0.77654	0.92978	18.698	27	0.68209	0.83776	14.173	14	1.1968	1.0562	13.3	13	13.4	13.4	72164000	37260000	34904000	37868000	21740000	16128000
O15294	O15294	2	2	2	UDP-N-acetylglucosamine--peptide N-acetylglucosaminyltransferase 110 kDa subunit	OGT	>sp|O15294|OGT1_HUMAN UDP-N-acetylglucosamine--peptide N-acetylglucosaminyltransferase 110 kDa subunit OS=Homo sapiens GN=OGT PE=1 SV=3	1	2	2	2	2	1	2	1	2	1	3.7	3.7	3.7	116.92	1046	1046	1.29	5	2	5	2	8.2386e-06	1.435	1.7407	31.16	7	0.94131	1.1366	29.013	5	2.1922	1.9548	4.9443	2	3.7	1.4	7313600	2946500	4367000	6168400	2606800	3561600
O15305	O15305	4	4	4	Phosphomannomutase 2	PMM2	>sp|O15305|PMM2_HUMAN Phosphomannomutase 2 OS=Homo sapiens GN=PMM2 PE=1 SV=1	1	4	4	4	4	4	4	4	4	4	26.4	26.4	26.4	28.082	246	246	1.48	15	14	15	14	8.7389e-19	1.1198	1.1371	21.319	29	0.84811	1.0438	15.86	15	1.4891	1.3351	21.283	14	26.4	26.4	54685000	25847000	28838000	31135000	16469000	14666000
Q96RT6;O15320	Q96RT6;O15320	1;1	1;1	1;1	cTAGE family member 2;cTAGE family member 5	CTAGE1;CTAGE5	>sp|Q96RT6|CTGE2_HUMAN cTAGE family member 2 OS=Homo sapiens GN=CTAGE1 PE=1 SV=2;>sp|O15320|CTGE5_HUMAN cTAGE family member 5 OS=Homo sapiens GN=CTAGE5 PE=1 SV=4	2	1	1	1	1	1	1	1	1	1	1.3	1.3	1.3	85.28	745	745;804	1.4	3	2	3	2	0.0015133	0.81354	0.83385	13.422	5	0.81354	0.95437	11.52	3	0.85125	0.78516	8.5093	2	1.3	1.3	3216400	1705200	1511200	1861400	952710	908640
O15344	O15344	1	1	1	Midline-1	MID1	>sp|O15344|TRI18_HUMAN Midline-1 OS=Homo sapiens GN=MID1 PE=1 SV=1	1	1	1	1	0	1	0	1	0	1	1.3	1.3	1.3	75.25	667	667	2		1		1	0.0019716	0.965	0.87714	NaN	1	NaN	NaN	NaN	0	0.965	0.87714	NaN	1	0	1.3	699060	390480	308580	0	0	0
O15347;P0C6E5	O15347	7;2	6;1	6;1	High mobility group protein B3	HMGB3	>sp|O15347|HMGB3_HUMAN High mobility group protein B3 OS=Homo sapiens GN=HMGB3 PE=1 SV=4	2	7	6	6	7	7	6	6	6	6	39	36	36	22.98	200	200;187	1.48	23	21	23	21	2.1727e-51	0.87777	0.94281	20.868	44	0.8301	1.0536	18.444	23	0.94355	0.83245	14.899	21	39	39	133540000	67854000	65681000	66321000	33808000	32513000
O15355	O15355	7	7	7	Protein phosphatase 1G	PPM1G	>sp|O15355|PPM1G_HUMAN Protein phosphatase 1G OS=Homo sapiens GN=PPM1G PE=1 SV=1	1	7	7	7	7	6	7	6	7	6	27.3	27.3	27.3	59.271	546	546	1.47	28	25	28	25	7.5346e-42	0.82838	0.88234	31.433	52	0.75079	0.95458	37.874	28	0.89585	0.81279	13.209	24	27.3	20.7	191110000	97522000	93588000	105950000	54668000	51285000
O15371	O15371	12	12	12	Eukaryotic translation initiation factor 3 subunit D	EIF3D	>sp|O15371|EIF3D_HUMAN Eukaryotic translation initiation factor 3 subunit D OS=Homo sapiens GN=EIF3D PE=1 SV=1	1	12	12	12	12	11	12	11	12	11	44	44	44	63.972	548	548	1.48	54	50	54	50	1.4063e-54	0.85328	0.9388	19.245	104	0.70072	0.86684	17.981	54	1.1282	1.0192	18.562	50	44	37.6	383950000	204180000	179770000	209390000	121120000	88269000
O15372	O15372	7	7	6	Eukaryotic translation initiation factor 3 subunit H	EIF3H	>sp|O15372|EIF3H_HUMAN Eukaryotic translation initiation factor 3 subunit H OS=Homo sapiens GN=EIF3H PE=1 SV=1	1	7	7	6	7	6	7	6	6	5	28.4	28.4	26.4	39.93	352	352	1.45	28	23	28	23	2.1765e-72	0.77385	0.88338	14.357	39	0.65543	0.8175	9.3275	20	1.0449	0.95162	11.521	19	28.4	25	166400000	91757000	74648000	89480000	54563000	34917000
O15382	O15382	1	1	1	Branched-chain-amino-acid aminotransferase, mitochondrial	BCAT2	>sp|O15382|BCAT2_HUMAN Branched-chain-amino-acid aminotransferase, mitochondrial OS=Homo sapiens GN=BCAT2 PE=1 SV=2	1	1	1	1	1	0	1	0	1	0	4.3	4.3	4.3	44.287	392	392	1	1		1		0.0056515	0.72056	0.88465	NaN	1	0.72056	0.88465	NaN	1	NaN	NaN	NaN	0	4.3	0	861700	534970	326730	861700	534970	326730
O15397	O15397	6	5	5	Importin-8	IPO8	>sp|O15397|IPO8_HUMAN Importin-8 OS=Homo sapiens GN=IPO8 PE=1 SV=2	1	6	5	5	6	4	5	3	5	3	11.9	10.9	10.9	119.94	1037	1037	1.43	8	6	8	6	2.8919e-18	0.69624	0.69948	21.006	14	0.57093	0.67877	25.92	8	0.80573	0.7225	13.824	6	11.9	6.8	12855000	6885100	5970100	9389500	5013000	4376500
O15400	O15400	2	2	2	Syntaxin-7	STX7	>sp|O15400|STX7_HUMAN Syntaxin-7 OS=Homo sapiens GN=STX7 PE=1 SV=4	1	2	2	2	2	2	2	2	2	2	15.3	15.3	15.3	29.815	261	261	1.6	4	6	4	6	3.6992e-11	1.2853	1.413	21.193	10	1.1841	1.462	17.335	4	1.4226	1.2843	25.058	6	15.3	15.3	25748000	10341000	15407000	8074000	3919300	4154700
O94900;O15405;O94842	O94900;O15405;O94842	1;1;1	1;1;1	1;1;1	Thymocyte selection-associated high mobility group box protein TOX;TOX high mobility group box family member 3;TOX high mobility group box family member 4	TOX;TOX3;TOX4	>sp|O94900|TOX_HUMAN Thymocyte selection-associated high mobility group box protein TOX OS=Homo sapiens GN=TOX PE=2 SV=3;>sp|O15405|TOX3_HUMAN TOX high mobility group box family member 3 OS=Homo sapiens GN=TOX3 PE=1 SV=2;>sp|O94842|TOX4_HUMAN TOX high mobi	3	1	1	1	1	1	1	1	1	1	2.5	2.5	2.5	57.512	526	526;576;621	1.5	3	3	3	3	0.00041334	0.63626	0.70159	14.9	6	0.56867	0.68898	3.9027	3	0.8058	0.71442	22.772	3	2.5	2.5	5389500	3139000	2250500	2956000	1774500	1181500
O15427	O15427	5	5	5	Monocarboxylate transporter 4	SLC16A3	>sp|O15427|MOT4_HUMAN Monocarboxylate transporter 4 OS=Homo sapiens GN=SLC16A3 PE=1 SV=1	1	5	5	5	5	5	5	5	5	5	14	14	14	49.469	465	465	1.5	18	18	18	18	1.2725e-74	1.155	1.1848	8.349	30	0.91883	1.171	7.0528	15	1.3261	1.1852	9.544	15	14	14	192690000	88822000	103870000	74360000	38400000	35960000
O15431	O15431	1	1	1	High affinity copper uptake protein 1	SLC31A1	>sp|O15431|COPT1_HUMAN High affinity copper uptake protein 1 OS=Homo sapiens GN=SLC31A1 PE=1 SV=1	1	1	1	1	1	1	1	1	1	1	4.7	4.7	4.7	21.09	190	190	1.5	3	3	3	3	0.0099507	1.178	1.206	11.494	6	1.1248	1.3709	6.0274	3	1.1919	1.0966	3.2717	3	4.7	4.7	6713400	3124000	3589400	3115400	1431900	1683500
O15446	O15446	2	2	2	DNA-directed RNA polymerase I subunit RPA34	CD3EAP	>sp|O15446|RPA34_HUMAN DNA-directed RNA polymerase I subunit RPA34 OS=Homo sapiens GN=CD3EAP PE=1 SV=1	1	2	2	2	2	2	2	2	2	2	10.4	10.4	10.4	54.985	510	510	1.42	7	5	7	5	1.4409e-06	0.88783	1.0517	14.784	12	0.85883	1.0707	9.613	7	1.1325	1.0331	21.277	5	10.4	10.4	15211000	7532800	7677800	9078900	4758500	4320500
O15479;O15481;Q96LZ2;P43366;Q9UBF1	O15479	7;1;1;1;1	7;1;1;1;1	7;1;1;1;1	Melanoma-associated antigen B2	MAGEB2	>sp|O15479|MAGB2_HUMAN Melanoma-associated antigen B2 OS=Homo sapiens GN=MAGEB2 PE=1 SV=3	5	7	7	7	7	7	7	7	7	7	27.6	27.6	27.6	35.277	319	319;346;347;347;373	1.5	26	26	26	26	3.1474e-35	0.75887	0.7332	15.231	51	0.54245	0.67573	14.697	26	0.87852	0.79102	12.381	25	27.6	27.6	146910000	84378000	62534000	73617000	45893000	27724000
O15498	O15498	3	3	3	Synaptobrevin homolog YKT6	YKT6	>sp|O15498|YKT6_HUMAN Synaptobrevin homolog YKT6 OS=Homo sapiens GN=YKT6 PE=1 SV=1	1	3	3	3	2	3	2	3	2	3	17.2	17.2	17.2	22.417	198	198	1.55	9	11	9	11	5.3994e-10	0.95079	1.0262	33.667	17	0.85667	1.0262	41.766	9	1.1357	1.0339	22.876	8	12.6	17.2	35394000	15783000	19611000	20455000	8873500	11582000
O15511	O15511	6	6	6	Actin-related protein 2/3 complex subunit 5	ARPC5	>sp|O15511|ARPC5_HUMAN Actin-related protein 2/3 complex subunit 5 OS=Homo sapiens GN=ARPC5 PE=1 SV=3	1	6	6	6	6	6	6	6	6	6	46.4	46.4	46.4	16.32	151	151	1.53	18	20	18	20	6.1014e-19	0.98836	0.92967	27.221	38	0.54774	0.69456	9.8018	18	1.2781	1.159	12.141	20	46.4	46.4	125140000	65976000	59163000	60813000	37436000	23378000
O15514	O15514	1	1	1	DNA-directed RNA polymerase II subunit RPB4	POLR2D	>sp|O15514|RPB4_HUMAN DNA-directed RNA polymerase II subunit RPB4 OS=Homo sapiens GN=POLR2D PE=1 SV=1	1	1	1	1	1	0	1	0	1	0	17.6	17.6	17.6	16.311	142	142	1	4		4		6.7262e-25	0.81914	0.99271	10.584	4	0.81914	0.99271	10.584	4	NaN	NaN	NaN	0	17.6	0	5624700	2740700	2884000	5624700	2740700	2884000
O43143	O43143	17	17	17	Putative pre-mRNA-splicing factor ATP-dependent RNA helicase DHX15	DHX15	>sp|O43143|DHX15_HUMAN Putative pre-mRNA-splicing factor ATP-dependent RNA helicase DHX15 OS=Homo sapiens GN=DHX15 PE=1 SV=2	1	17	17	17	17	17	17	17	17	17	35	35	35	90.932	795	795	1.53	68	77	68	77	8.5542e-97	1.0631	1.1041	20.849	141	0.99838	1.2654	18.739	67	1.143	1.0215	18.421	74	35	35	710490000	336930000	373550000	325560000	160110000	165450000
O43148	O43148	3	3	3	mRNA cap guanine-N7 methyltransferase	RNMT	>sp|O43148|MCES_HUMAN mRNA cap guanine-N7 methyltransferase OS=Homo sapiens GN=RNMT PE=1 SV=1	1	3	3	3	2	3	2	3	2	3	7.6	7.6	7.6	54.843	476	476	1.64	5	9	5	9	2.6959e-08	1.0783	1.0531	25.944	13	1.1212	1.3923	26.063	5	1.0783	1.0314	19.841	8	5	7.6	15214000	7094800	8119400	6328800	2790500	3538300
O43159	O43159	2	2	2	Ribosomal RNA-processing protein 8	RRP8	>sp|O43159|RRP8_HUMAN Ribosomal RNA-processing protein 8 OS=Homo sapiens GN=RRP8 PE=1 SV=2	1	2	2	2	2	2	2	2	2	2	7	7	7	50.714	456	456	1.5	6	6	6	6	6.4197e-10	1.4084	1.4833	23.396	12	1.4662	1.7712	9.4328	6	1.3479	1.2391	14.627	6	7	7	15218000	6336400	8881500	7765500	3226500	4539000
O43169	O43169	2	2	2	Cytochrome b5 type B	CYB5B	>sp|O43169|CYB5B_HUMAN Cytochrome b5 type B OS=Homo sapiens GN=CYB5B PE=1 SV=2	1	2	2	2	2	2	2	2	2	2	25.3	25.3	25.3	16.332	146	146	1.5	9	9	9	9	1.8464e-09	0.81202	0.9768	19.994	18	0.73925	0.96452	16.173	9	1.1594	1.0972	23.762	9	25.3	25.3	117670000	66311000	51357000	56758000	34802000	21957000
O43172	O43172	10	10	10	U4/U6 small nuclear ribonucleoprotein Prp4	PRPF4	>sp|O43172|PRP4_HUMAN U4/U6 small nuclear ribonucleoprotein Prp4 OS=Homo sapiens GN=PRPF4 PE=1 SV=2	1	10	10	10	8	6	8	6	8	6	38.1	38.1	38.1	58.449	522	522	1.42	19	14	19	14	1.0022e-26	1.0917	1.1205	24.475	33	0.90695	1.1266	27.77	19	1.1821	1.0786	18.294	14	29.1	18.8	59307000	30034000	29274000	34337000	18136000	16200000
O43175	O43175	12	12	12	D-3-phosphoglycerate dehydrogenase	PHGDH	>sp|O43175|SERA_HUMAN D-3-phosphoglycerate dehydrogenase OS=Homo sapiens GN=PHGDH PE=1 SV=4	1	12	12	12	12	12	12	12	12	12	33.4	33.4	33.4	56.65	533	533	1.55	43	52	43	52	6.1322e-63	0.96158	0.96443	30.738	88	0.7737	0.97862	6.8689	40	1.0946	0.96098	41.068	48	33.4	33.4	708950000	365430000	343520000	346650000	192060000	154600000
O43181	O43181	1	1	1	NADH dehydrogenase [ubiquinone] iron-sulfur protein 4, mitochondrial	NDUFS4	>sp|O43181|NDUS4_HUMAN NADH dehydrogenase [ubiquinone] iron-sulfur protein 4, mitochondrial OS=Homo sapiens GN=NDUFS4 PE=1 SV=1	1	1	1	1	1	1	1	1	1	1	8.6	8.6	8.6	20.108	175	175	1.5	3	3	3	3	6.234e-05	0.95638	0.92762	13.456	6	0.79341	0.99741	14.92	3	0.96939	0.84745	7.4902	3	8.6	8.6	13425000	6521200	6904000	5479200	2781600	2697600
O43237	O43237	4	4	4	Cytoplasmic dynein 1 light intermediate chain 2	DYNC1LI2	>sp|O43237|DC1L2_HUMAN Cytoplasmic dynein 1 light intermediate chain 2 OS=Homo sapiens GN=DYNC1LI2 PE=1 SV=1	1	4	4	4	3	4	3	4	3	4	20.7	20.7	20.7	54.099	492	492	1.5	8	8	8	8	5.6979e-17	0.77968	0.84464	11.784	16	0.70085	0.86665	11.598	8	0.91289	0.82996	10.42	8	14.4	20.7	32563000	17915000	14649000	13911000	7637400	6274000
O43242	O43242	13	13	13	26S proteasome non-ATPase regulatory subunit 3	PSMD3	>sp|O43242|PSMD3_HUMAN 26S proteasome non-ATPase regulatory subunit 3 OS=Homo sapiens GN=PSMD3 PE=1 SV=2	1	13	13	13	12	12	12	12	12	12	47.2	47.2	47.2	60.977	534	534	1.5	41	41	41	41	5.3815e-71	0.86679	0.91646	19.438	80	0.77427	0.99437	20.449	41	0.95684	0.86066	16.557	39	44.4	43.3	342380000	179430000	162950000	168050000	91936000	76112000
O43251;Q9NWB1	O43251;Q9NWB1	1;1	1;1	1;1	RNA binding protein fox-1 homolog 2;RNA binding protein fox-1 homolog 1	RBFOX2;RBFOX1	>sp|O43251|RFOX2_HUMAN RNA binding protein fox-1 homolog 2 OS=Homo sapiens GN=RBFOX2 PE=1 SV=3;>sp|Q9NWB1|RFOX1_HUMAN RNA binding protein fox-1 homolog 1 OS=Homo sapiens GN=RBFOX1 PE=1 SV=2	2	1	1	1	1	0	1	0	1	0	2.6	2.6	2.6	41.373	390	390;397	1	2		2		0.0060556	0.3416	0.4217	31.172	2	0.3416	0.4217	31.172	2	NaN	NaN	NaN	0	2.6	0	4330700	2839700	1491000	4330700	2839700	1491000
O43252	O43252	7	6	6	Bifunctional 3-phosphoadenosine 5-phosphosulfate synthase 1;Sulfate adenylyltransferase;Adenylyl-sulfate kinase	PAPSS1	>sp|O43252|PAPS1_HUMAN Bifunctional 3-phosphoadenosine 5-phosphosulfate synthase 1 OS=Homo sapiens GN=PAPSS1 PE=1 SV=2	1	7	6	6	7	6	6	5	6	5	23.2	19.1	19.1	70.832	624	624	1.43	17	13	17	13	1.0109e-22	0.91743	1.0007	23.407	30	0.82496	0.98396	22.711	17	1.1295	1.0177	25.224	13	23.2	18.1	66429000	33898000	32531000	35169000	18938000	16231000
O43290	O43290	4	4	4	U4/U6.U5 tri-snRNP-associated protein 1	SART1	>sp|O43290|SNUT1_HUMAN U4/U6.U5 tri-snRNP-associated protein 1 OS=Homo sapiens GN=SART1 PE=1 SV=1	1	4	4	4	3	4	3	4	3	4	6.6	6.6	6.6	90.254	800	800	1.6	8	12	8	12	2.3926e-13	1.0014	1.0709	25.054	19	0.91792	1.0631	18.204	7	1.1997	1.0841	29.063	12	4.8	6.6	12544000	6287500	6256700	4352200	2224000	2128200
O43324	O43324	6	6	6	Eukaryotic translation elongation factor 1 epsilon-1	EEF1E1	>sp|O43324|MCA3_HUMAN Eukaryotic translation elongation factor 1 epsilon-1 OS=Homo sapiens GN=EEF1E1 PE=1 SV=1	1	6	6	6	6	6	6	6	6	6	50.6	50.6	50.6	19.81	174	174	1.5	20	20	20	20	2.0974e-29	0.81288	0.87019	17.589	37	0.76977	0.98671	16.32	18	0.90269	0.81534	12.324	19	50.6	50.6	114090000	60581000	53513000	55272000	29588000	25684000
O43390	O43390	18	13	13	Heterogeneous nuclear ribonucleoprotein R	HNRNPR	>sp|O43390|HNRPR_HUMAN Heterogeneous nuclear ribonucleoprotein R OS=Homo sapiens GN=HNRNPR PE=1 SV=1	1	18	13	13	17	17	12	12	12	12	39.7	30.5	30.5	70.942	633	633	1.52	43	46	43	46	2.5797e-81	0.85318	0.81063	28.87	89	0.98033	1.2233	11.662	43	0.79909	0.71387	8.1631	46	37.6	38.2	465130000	245580000	219550000	189950000	96806000	93140000
O43395	O43395	6	6	6	U4/U6 small nuclear ribonucleoprotein Prp3	PRPF3	>sp|O43395|PRPF3_HUMAN U4/U6 small nuclear ribonucleoprotein Prp3 OS=Homo sapiens GN=PRPF3 PE=1 SV=2	1	6	6	6	5	6	5	6	5	6	13.8	13.8	13.8	77.528	683	683	1.51	20	21	20	21	7.5874e-17	1.0504	1.093	21.373	41	0.99335	1.2568	20.898	20	1.1063	1.0117	15.932	21	12.7	13.8	55067000	26599000	28467000	24119000	11822000	12296000
O43396	O43396	9	9	9	Thioredoxin-like protein 1	TXNL1	>sp|O43396|TXNL1_HUMAN Thioredoxin-like protein 1 OS=Homo sapiens GN=TXNL1 PE=1 SV=3	1	9	9	9	8	9	8	9	8	9	66.1	66.1	66.1	32.251	289	289	1.52	24	26	24	26	6.6175e-33	1.0134	1.0353	13.333	50	0.89395	1.1226	11.603	24	1.068	0.9437	9.6489	26	54	66.1	271780000	133540000	138230000	119610000	61731000	57877000
O43399	O43399	12	12	12	Tumor protein D54	TPD52L2	>sp|O43399|TPD54_HUMAN Tumor protein D54 OS=Homo sapiens GN=TPD52L2 PE=1 SV=2	1	12	12	12	12	12	12	12	12	12	92.7	92.7	92.7	22.237	206	206	1.51	49	50	49	50	1.2382e-58	1.1781	1.2617	12.957	99	1.0452	1.303	11.829	49	1.3659	1.2144	12.779	50	92.7	92.7	429380000	191500000	237890000	215270000	103740000	111530000
O43447	O43447	4	4	4	Peptidyl-prolyl cis-trans isomerase H	PPIH	>sp|O43447|PPIH_HUMAN Peptidyl-prolyl cis-trans isomerase H OS=Homo sapiens GN=PPIH PE=1 SV=1	1	4	4	4	4	4	4	4	4	4	26.6	26.6	26.6	19.208	177	177	1.5	14	14	14	14	6.2961e-13	0.91813	0.99239	16.289	28	0.8593	1.0782	12.87	14	1.0147	0.92211	14.051	14	26.6	26.6	59107000	29984000	29124000	29166000	15308000	13858000
O43491;Q9Y2J2	O43491	15;1	15;1	14;0	Band 4.1-like protein 2	EPB41L2	>sp|O43491|E41L2_HUMAN Band 4.1-like protein 2 OS=Homo sapiens GN=EPB41L2 PE=1 SV=1	2	15	15	14	15	13	15	13	14	12	22.7	22.7	21.7	112.59	1005	1005;1087	1.47	42	37	42	37	3.8739e-60	0.84632	0.98708	25.846	75	0.74922	0.90495	20.667	40	1.23	1.1098	28.755	35	22.7	19	98141000	50598000	47543000	53799000	29535000	24264000
O43493	O43493	5	5	5	Trans-Golgi network integral membrane protein 2	TGOLN2	>sp|O43493|TGON2_HUMAN Trans-Golgi network integral membrane protein 2 OS=Homo sapiens GN=TGOLN2 PE=1 SV=2	1	5	5	5	4	5	4	5	4	5	17.9	17.9	17.9	51.112	480	480	1.52	12	13	12	13	1.3022e-25	0.98139	0.90982	21.914	25	0.72231	0.87282	25.499	12	1.0556	0.94217	19.024	13	14.6	17.9	25282000	13750000	11532000	12381000	6776400	5604600
O43529	O43529	1	1	1	Carbohydrate sulfotransferase 10	CHST10	>sp|O43529|CHSTA_HUMAN Carbohydrate sulfotransferase 10 OS=Homo sapiens GN=CHST10 PE=1 SV=1	1	1	1	1	1	1	1	1	1	1	6.5	6.5	6.5	42.206	356	356	1.25	3	1	3	1	0.049347	1.0646	1.2658	89.135	4	1.0405	1.2676	103.65	3	1.3722	1.264	NaN	1	6.5	6.5	12244000	5399100	6844900	8864200	4002900	4861300
O43583	O43583	4	4	4	Density-regulated protein	DENR	>sp|O43583|DENR_HUMAN Density-regulated protein OS=Homo sapiens GN=DENR PE=1 SV=2	1	4	4	4	3	3	3	3	3	3	23.2	23.2	23.2	22.092	198	198	1.5	6	6	6	6	9.3439e-17	0.82226	1.0119	44.41	11	0.81282	1.0236	5.3549	6	0.99815	0.88248	63.615	5	15.2	16.7	19770000	11742000	8027600	9123200	4879300	4243800
O43592	O43592	12	12	12	Exportin-T	XPOT	>sp|O43592|XPOT_HUMAN Exportin-T OS=Homo sapiens GN=XPOT PE=1 SV=2	1	12	12	12	11	12	11	12	11	12	23.2	23.2	23.2	109.96	962	962	1.54	31	36	31	36	1.9581e-48	1.205	1.2068	23.948	67	1.2068	1.4597	13.878	31	1.1816	1.0475	16.937	36	20.6	23.2	153230000	68253000	84978000	62780000	27152000	35628000
O43597	O43597	1	1	1	Protein sprouty homolog 2	SPRY2	>sp|O43597|SPY2_HUMAN Protein sprouty homolog 2 OS=Homo sapiens GN=SPRY2 PE=1 SV=1	1	1	1	1	1	1	1	1	1	1	4.1	4.1	4.1	34.688	315	315	1.5	3	3	3	3	0.014419	1.0011	1.0444	5.588	6	0.8426	1.0374	1.1983	3	1.1718	1.053	7.8796	3	4.1	4.1	9357000	4931000	4426000	4409700	2591800	1817900
O43615	O43615	10	10	10	Mitochondrial import inner membrane translocase subunit TIM44	TIMM44	>sp|O43615|TIM44_HUMAN Mitochondrial import inner membrane translocase subunit TIM44 OS=Homo sapiens GN=TIMM44 PE=1 SV=2	1	10	10	10	10	10	10	10	10	10	31.9	31.9	31.9	51.355	452	452	1.49	28	27	28	27	2.46e-32	0.98996	1.0489	14.08	55	0.89244	1.1088	12.345	28	1.0653	0.96346	13.682	27	31.9	31.9	134240000	66131000	68107000	64447000	32942000	31505000
O43617	O43617	1	1	1	Trafficking protein particle complex subunit 3	TRAPPC3	>sp|O43617|TPPC3_HUMAN Trafficking protein particle complex subunit 3 OS=Homo sapiens GN=TRAPPC3 PE=1 SV=1	1	1	1	1	1	1	1	1	1	1	5.6	5.6	5.6	20.274	180	180	1.5	3	3	3	3	1.8438e-09	0.76519	0.75144	10.509	6	0.7274	0.88234	9.6483	3	0.80685	0.72501	2.3379	3	5.6	5.6	5939100	3230900	2708100	2838600	1591200	1247300
O43657	O43657	3	3	3	Tetraspanin-6	TSPAN6	>sp|O43657|TSN6_HUMAN Tetraspanin-6 OS=Homo sapiens GN=TSPAN6 PE=1 SV=1	1	3	3	3	3	3	3	3	3	3	18.8	18.8	18.8	27.563	245	245	1.58	8	11	8	11	9.6006e-15	0.75536	0.69821	42.573	19	1.1133	1.3924	12.998	8	0.71015	0.64539	6.6603	11	18.8	18.8	52966000	26033000	26932000	19909000	8276200	11633000
O43660	O43660	6	6	6	Pleiotropic regulator 1	PLRG1	>sp|O43660|PLRG1_HUMAN Pleiotropic regulator 1 OS=Homo sapiens GN=PLRG1 PE=1 SV=1	1	6	6	6	6	6	6	6	6	6	22.8	22.8	22.8	57.193	514	514	1.56	18	23	18	23	1.6568e-20	0.99812	1.0159	23.882	41	0.98343	1.2391	18.703	18	1.0066	0.93673	13.505	23	22.8	22.8	89110000	44590000	44520000	39136000	19452000	19685000
O43670	O43670	3	3	3	Zinc finger protein 207	ZNF207	>sp|O43670|ZN207_HUMAN Zinc finger protein 207 OS=Homo sapiens GN=ZNF207 PE=1 SV=1	1	3	3	3	3	3	3	3	3	3	7.9	7.9	7.9	50.75	478	478	1.54	18	21	18	21	3.1424e-10	0.87078	0.90877	32.045	35	0.74647	0.95912	31.116	18	0.98654	0.87098	33.573	17	7.9	7.9	127070000	67781000	59284000	68441000	38749000	29692000
O43674	O43674	2	2	2	NADH dehydrogenase [ubiquinone] 1 beta subcomplex subunit 5, mitochondrial	NDUFB5	>sp|O43674|NDUB5_HUMAN NADH dehydrogenase [ubiquinone] 1 beta subcomplex subunit 5, mitochondrial OS=Homo sapiens GN=NDUFB5 PE=1 SV=1	1	2	2	2	2	1	2	1	2	1	18.5	18.5	18.5	21.75	189	189	1.5	4	4	4	4	0.00031056	0.77484	0.71228	29.083	8	0.62769	0.77988	40.242	4	0.801	0.71228	11.314	4	18.5	9	17055000	9429300	7625800	7176400	3902000	3274300
O43678	O43678	2	2	2	NADH dehydrogenase [ubiquinone] 1 alpha subcomplex subunit 2	NDUFA2	>sp|O43678|NDUA2_HUMAN NADH dehydrogenase [ubiquinone] 1 alpha subcomplex subunit 2 OS=Homo sapiens GN=NDUFA2 PE=1 SV=3	1	2	2	2	2	2	2	2	2	2	46.5	46.5	46.5	10.921	99	99	1.45	6	5	6	5	5.0496e-15	0.74284	0.84374	10.727	11	0.70137	0.866	9.6015	6	0.88799	0.79558	11.134	5	46.5	46.5	26243000	14015000	12229000	14753000	8207300	6546100
O43681	O43681	7	7	7	ATPase ASNA1	ASNA1	>sp|O43681|ASNA_HUMAN ATPase ASNA1 OS=Homo sapiens GN=ASNA1 PE=1 SV=2	1	7	7	7	6	7	6	7	6	7	30.5	30.5	30.5	38.792	348	348	1.53	20	23	20	23	1.0718e-23	0.85806	0.93603	14.353	43	0.7783	0.96541	9.9882	20	1.0107	0.90936	16.506	23	25.9	30.5	69186000	36164000	33022000	32644000	17563000	15082000
O43684	O43684	4	4	4	Mitotic checkpoint protein BUB3	BUB3	>sp|O43684|BUB3_HUMAN Mitotic checkpoint protein BUB3 OS=Homo sapiens GN=BUB3 PE=1 SV=1	1	4	4	4	4	4	4	4	4	4	21.6	21.6	21.6	37.154	328	328	1.5	18	18	18	18	4.1983e-23	0.94274	0.98686	11.247	36	0.81741	1.0329	10.47	18	1.0432	0.94528	9.5465	18	21.6	21.6	224670000	114560000	110110000	103680000	56120000	47555000
O43707	O43707	36	36	27	Alpha-actinin-4	ACTN4	>sp|O43707|ACTN4_HUMAN Alpha-actinin-4 OS=Homo sapiens GN=ACTN4 PE=1 SV=2	1	36	36	27	36	36	36	36	27	27	62.2	62.2	50.2	104.85	911	911	1.5	220	219	220	219	0	1.0364	1.1383	17.588	339	0.89611	1.1271	16.542	169	1.2963	1.153	18.485	170	62.2	62.2	3415200000	1555000000	1860200000	1560000000	794440000	765540000
O43708	O43708	1	1	1	Maleylacetoacetate isomerase	GSTZ1	>sp|O43708|MAAI_HUMAN Maleylacetoacetate isomerase OS=Homo sapiens GN=GSTZ1 PE=1 SV=3	1	1	1	1	1	1	1	1	1	1	11.6	11.6	11.6	24.212	216	216	1.75	1	3	1	3	0.00016976	NaN	NaN	NaN	0	NaN	NaN	NaN	0	NaN	NaN	NaN	0	11.6	11.6	0	0	0	0	0	0
O43715	O43715	3	3	3	TP53-regulated inhibitor of apoptosis 1	TRIAP1	>sp|O43715|TRIA1_HUMAN TP53-regulated inhibitor of apoptosis 1 OS=Homo sapiens GN=TRIAP1 PE=1 SV=1	1	3	3	3	3	3	3	3	3	3	46.1	46.1	46.1	8.7858	76	76	1.44	9	7	9	7	2.6749e-07	0.82482	0.97741	13.911	16	0.73872	0.90205	13.757	9	1.1623	1.0678	10.452	7	46.1	46.1	19680000	10301000	9379000	11127000	6344500	4782200
O43719	O43719	8	8	8	HIV Tat-specific factor 1	HTATSF1	>sp|O43719|HTSF1_HUMAN HIV Tat-specific factor 1 OS=Homo sapiens GN=HTATSF1 PE=1 SV=1	1	8	8	8	6	8	6	8	6	8	13	13	13	85.852	755	755	1.51	18	19	18	19	8.799e-23	0.90815	0.95909	20.478	36	0.77475	0.92938	24.163	17	1.0544	0.96195	16.909	19	8.6	13	45601000	23144000	22457000	22162000	12105000	10057000
O43747	O43747	8	8	8	AP-1 complex subunit gamma-1	AP1G1	>sp|O43747|AP1G1_HUMAN AP-1 complex subunit gamma-1 OS=Homo sapiens GN=AP1G1 PE=1 SV=5	1	8	8	8	8	5	8	5	8	5	17.4	17.4	17.4	91.35	822	822	1.38	21	13	21	13	2.0295e-18	0.73259	0.87773	57.425	33	0.64257	0.80238	69.92	20	0.99163	0.90037	26.095	13	17.4	10.3	695520000	316950000	378570000	508750000	228230000	280520000
O43765	O43765	3	3	3	Small glutamine-rich tetratricopeptide repeat-containing protein alpha	SGTA	>sp|O43765|SGTA_HUMAN Small glutamine-rich tetratricopeptide repeat-containing protein alpha OS=Homo sapiens GN=SGTA PE=1 SV=1	1	3	3	3	3	3	3	3	3	3	14.1	14.1	14.1	34.063	313	313	1.53	7	8	7	8	2.2423e-11	1.1217	1.0181	11.283	14	0.76419	0.95767	4.298	6	1.2603	1.1392	7.592	8	14.1	14.1	52444000	25793000	26651000	25691000	14118000	11573000
O43768;P56211	O43768	5;1	5;1	5;1	Alpha-endosulfine	ENSA	>sp|O43768|ENSA_HUMAN Alpha-endosulfine OS=Homo sapiens GN=ENSA PE=1 SV=1	2	5	5	5	5	4	5	4	5	4	51.2	51.2	51.2	13.389	121	121;112	1.38	16	10	16	10	4.3213e-62	0.93098	1.0352	13.165	25	0.89296	1.0965	12.478	15	0.98258	0.89684	9.1725	10	51.2	41.3	50970000	26065000	24905000	30250000	15781000	14469000
O43776	O43776	12	12	12	Asparagine--tRNA ligase, cytoplasmic	NARS	>sp|O43776|SYNC_HUMAN Asparagine--tRNA ligase, cytoplasmic OS=Homo sapiens GN=NARS PE=1 SV=1	1	12	12	12	11	12	11	12	11	12	27.4	27.4	27.4	62.942	548	548	1.51	38	40	38	40	2.4186e-44	0.95993	0.99327	14.299	77	0.80184	0.9976	11.942	38	1.1021	0.9743	16.403	39	25	27.4	314860000	162470000	152390000	158980000	88020000	70955000
O43795	O43795	7	7	6	Unconventional myosin-Ib	MYO1B	>sp|O43795|MYO1B_HUMAN Unconventional myosin-Ib OS=Homo sapiens GN=MYO1B PE=1 SV=3	1	7	7	6	6	3	6	3	5	2	8.9	8.9	7.8	131.98	1136	1136	1.36	9	5	9	5	1.3319e-11	0.38047	0.46087	59.677	11	0.35292	0.41665	33.797	7	1.5098	1.3547	27.638	4	8.2	2.6	9663600	6373600	3290000	7185700	5257000	1928700
O43809	O43809	5	5	5	Cleavage and polyadenylation specificity factor subunit 5	NUDT21	>sp|O43809|CPSF5_HUMAN Cleavage and polyadenylation specificity factor subunit 5 OS=Homo sapiens GN=NUDT21 PE=1 SV=1	1	5	5	5	5	5	5	5	5	5	31.7	31.7	31.7	26.227	227	227	1.5	15	15	15	15	2.5497e-17	0.92671	1.0172	13.029	30	0.87385	1.0955	7.09	15	1.0335	0.91801	8.4433	15	31.7	31.7	110040000	56560000	53478000	52332000	27104000	25228000
O43813	O43813	8	8	8	LanC-like protein 1	LANCL1	>sp|O43813|LANC1_HUMAN LanC-like protein 1 OS=Homo sapiens GN=LANCL1 PE=1 SV=1	1	8	8	8	8	6	8	6	8	6	30.3	30.3	30.3	45.283	399	399	1.4	18	12	18	12	7.4817e-34	0.79003	0.84701	64.484	24	0.57117	0.72477	81.483	15	1.3282	1.2062	13.969	9	30.3	22.8	75470000	31753000	43717000	58096000	23949000	34147000
O43823	O43823	4	4	4	A-kinase anchor protein 8	AKAP8	>sp|O43823|AKAP8_HUMAN A-kinase anchor protein 8 OS=Homo sapiens GN=AKAP8 PE=1 SV=1	1	4	4	4	3	4	3	4	3	4	7.7	7.7	7.7	76.107	692	692	1.56	8	10	8	10	6.4578e-22	0.98271	1.0399	15.498	18	0.92005	1.1534	7.9702	8	1.0741	0.98174	15.246	10	6.1	7.7	27571000	13246000	14326000	13842000	7051500	6790200
O43837	O43837	2	2	2	Isocitrate dehydrogenase [NAD] subunit beta, mitochondrial	IDH3B	>sp|O43837|IDH3B_HUMAN Isocitrate dehydrogenase [NAD] subunit beta, mitochondrial OS=Homo sapiens GN=IDH3B PE=1 SV=2	1	2	2	2	2	2	2	2	2	2	10.6	10.6	10.6	42.183	385	385	1.47	8	7	8	7	2.079e-05	1.0517	1.1346	12.546	15	1.0143	1.2574	12.217	8	1.2171	1.1154	9.2683	7	10.6	10.6	34817000	16197000	18620000	17656000	8563700	9092200
O43847	O43847	10	10	10	Nardilysin	NRD1	>sp|O43847|NRDC_HUMAN Nardilysin OS=Homo sapiens GN=NRD1 PE=1 SV=2	1	10	10	10	10	8	10	8	10	8	12.9	12.9	12.9	131.57	1150	1150	1.43	29	22	29	22	2.7092e-39	0.9548	0.97876	19.172	50	0.71347	0.89015	16.468	28	1.2789	1.118	15.517	22	12.9	10.9	85106000	43747000	41359000	48321000	27377000	20943000
O43852	O43852	15	15	15	Calumenin	CALU	>sp|O43852|CALU_HUMAN Calumenin OS=Homo sapiens GN=CALU PE=1 SV=2	1	15	15	15	15	15	15	15	15	15	62.9	62.9	62.9	37.106	315	315	1.49	82	79	82	79	4.8018e-85	0.93477	1.0502	24.567	153	0.70506	0.88357	8.3177	78	1.5744	1.391	13.308	75	62.9	62.9	1172200000	577300000	594950000	641460000	371930000	269530000
O43854	O43854	4	4	4	EGF-like repeat and discoidin I-like domain-containing protein 3	EDIL3	>sp|O43854|EDIL3_HUMAN EGF-like repeat and discoidin I-like domain-containing protein 3 OS=Homo sapiens GN=EDIL3 PE=1 SV=1	1	4	4	4	4	4	4	4	4	4	13.3	13.3	13.3	53.764	480	480	1.45	11	9	11	9	1.3841e-11	1.6793	1.846	39.556	20	1.3537	1.7033	37.622	11	2.1784	1.9586	43.188	9	13.3	13.3	23297000	9431600	13865000	13192000	5903900	7287900
O43865;Q96HN2	O43865	7;3	7;3	7;3	Putative adenosylhomocysteinase 2	AHCYL1	>sp|O43865|SAHH2_HUMAN Putative adenosylhomocysteinase 2 OS=Homo sapiens GN=AHCYL1 PE=1 SV=2	2	7	7	7	7	7	7	7	7	7	18.5	18.5	18.5	58.951	530	530;611	1.52	21	23	21	23	7.8034e-24	0.83284	0.88821	12.3	44	0.74499	0.90153	11.682	21	0.91926	0.82992	12.274	23	18.5	18.5	151490000	82621000	68866000	68825000	39446000	29379000
O43920	O43920	4	4	4	NADH dehydrogenase [ubiquinone] iron-sulfur protein 5	NDUFS5	>sp|O43920|NDUS5_HUMAN NADH dehydrogenase [ubiquinone] iron-sulfur protein 5 OS=Homo sapiens GN=NDUFS5 PE=1 SV=3	1	4	4	4	4	4	4	4	4	4	44.3	44.3	44.3	12.517	106	106	1.45	12	10	12	10	4.2348e-10	0.84558	0.93056	12.346	22	0.79674	0.9753	7.4938	12	0.89405	0.80648	12.494	10	44.3	44.3	34113000	18422000	15691000	18347000	10113000	8234200
O60216	O60216	5	5	5	Double-strand-break repair protein rad21 homolog	RAD21	>sp|O60216|RAD21_HUMAN Double-strand-break repair protein rad21 homolog OS=Homo sapiens GN=RAD21 PE=1 SV=2	1	5	5	5	4	4	4	4	4	4	15.2	15.2	15.2	71.689	631	631	1.53	8	9	8	9	1.1358e-28	0.81661	0.85192	11.987	16	0.69338	0.86729	11.819	8	0.86785	0.81172	10.562	8	11.1	12.7	22999000	12586000	10413000	10292000	6322900	3969600
O60220	O60220	2	2	2	Mitochondrial import inner membrane translocase subunit Tim8 A	TIMM8A	>sp|O60220|TIM8A_HUMAN Mitochondrial import inner membrane translocase subunit Tim8 A OS=Homo sapiens GN=TIMM8A PE=1 SV=1	1	2	2	2	1	2	1	2	1	2	28.9	28.9	28.9	10.998	97	97	1.57	3	4	3	4	1.0287e-06	1.4204	1.4612	14.01	7	1.3819	1.7037	6.3202	3	1.5044	1.3828	6.2233	4	11.3	28.9	15556000	6762500	8793300	5790600	2524900	3265700
O60231	O60231	1	1	1	Putative pre-mRNA-splicing factor ATP-dependent RNA helicase DHX16	DHX16	>sp|O60231|DHX16_HUMAN Putative pre-mRNA-splicing factor ATP-dependent RNA helicase DHX16 OS=Homo sapiens GN=DHX16 PE=1 SV=2	1	1	1	1	1	1	1	1	1	1	1.2	1.2	1.2	119.26	1041	1041	1.5	3	3	3	3	2.4585e-05	0.93608	1.1486	12.716	6	0.86412	1.1388	13.464	3	1.1882	1.1686	14.854	3	1.2	1.2	7731100	3713900	4017200	4444300	2405000	2039300
O60256	O60256	1	1	1	Phosphoribosyl pyrophosphate synthase-associated protein 2	PRPSAP2	>sp|O60256|KPRB_HUMAN Phosphoribosyl pyrophosphate synthase-associated protein 2 OS=Homo sapiens GN=PRPSAP2 PE=1 SV=1	1	1	1	1	0	1	0	1	0	1	3.8	3.8	3.8	40.925	369	369	2		1		1	0.012725	1.0514	0.94863	NaN	1	NaN	NaN	NaN	0	1.0514	0.94863	NaN	1	0	3.8	1112500	612950	499590	0	0	0
O60264	O60264	20	20	17	SWI/SNF-related matrix-associated actin-dependent regulator of chromatin subfamily A member 5	SMARCA5	>sp|O60264|SMCA5_HUMAN SWI/SNF-related matrix-associated actin-dependent regulator of chromatin subfamily A member 5 OS=Homo sapiens GN=SMARCA5 PE=1 SV=1	1	20	20	17	20	20	20	20	17	17	30.3	30.3	27.3	121.9	1052	1052	1.53	54	61	54	61	6.1542e-94	1.1551	1.2701	27.922	98	1.1562	1.4225	27.757	46	1.1519	1.0299	19.587	52	30.3	30.3	224830000	98632000	126200000	88619000	39178000	49441000
O60271	O60271	7	7	7	C-Jun-amino-terminal kinase-interacting protein 4	SPAG9	>sp|O60271|JIP4_HUMAN C-Jun-amino-terminal kinase-interacting protein 4 OS=Homo sapiens GN=SPAG9 PE=1 SV=4	1	7	7	7	7	7	7	7	7	7	6.5	6.5	6.5	146.2	1321	1321	1.53	15	17	15	17	5.2841e-23	0.75112	0.78612	25.67	32	0.71635	0.83661	29.851	15	0.8222	0.74755	21.653	17	6.5	6.5	32878000	18714000	14164000	15802000	9566500	6235900
O60281	O60281	2	2	2	Zinc finger protein 292	ZNF292	>sp|O60281|ZN292_HUMAN Zinc finger protein 292 OS=Homo sapiens GN=ZNF292 PE=1 SV=3	1	2	2	2	1	2	1	2	1	2	0.8	0.8	0.8	304.81	2723	2723	1.57	3	4	3	4	0.0018704	0.70378	0.81152	26.737	7	0.67329	0.81152	11.43	3	0.91127	0.8305	34.741	4	0.5	0.8	8357400	3719100	4638300	3027700	1815200	1212500
O60287	O60287	2	2	2	Nucleolar pre-ribosomal-associated protein 1	URB1	>sp|O60287|NPA1P_HUMAN Nucleolar pre-ribosomal-associated protein 1 OS=Homo sapiens GN=URB1 PE=1 SV=4	1	2	2	2	1	2	1	2	1	2	2	2	2	254.39	2271	2271	1.67	1	2	1	2	3.1697e-12	1.0521	1.084	45.887	2	0.67604	0.78362	NaN	1	1.6374	1.4995	NaN	1	0.7	2	747180	268600	478580	274580	133870	140710
O60313	O60313	2	2	2	Dynamin-like 120 kDa protein, mitochondrial;Dynamin-like 120 kDa protein, form S1	OPA1	>sp|O60313|OPA1_HUMAN Dynamin-like 120 kDa protein, mitochondrial OS=Homo sapiens GN=OPA1 PE=1 SV=3	1	2	2	2	2	2	2	2	2	2	2.8	2.8	2.8	111.63	960	960	1.54	6	7	6	7	4.5461e-07	1.1369	1.1602	6.7295	13	0.90425	1.1712	6.4915	6	1.2323	1.089	6.8964	7	2.8	2.8	72780000	35453000	37327000	32783000	16940000	15843000
O60341	O60341	1	1	1	Lysine-specific histone demethylase 1A	KDM1A	>sp|O60341|KDM1A_HUMAN Lysine-specific histone demethylase 1A OS=Homo sapiens GN=KDM1A PE=1 SV=2	1	1	1	1	1	1	1	1	1	1	1.1	1.1	1.1	92.902	852	852	1.75	1	3	1	3	0.017628	0.96767	0.90305	16.356	4	0.70032	0.84316	NaN	1	1.0419	0.9672	18.158	3	1.1	1.1	2936000	1576500	1359500	925520	547800	377710
O60356	O60356	1	1	1	Nuclear protein 1	NUPR1	>sp|O60356|NUPR1_HUMAN Nuclear protein 1 OS=Homo sapiens GN=NUPR1 PE=1 SV=1	1	1	1	1	1	1	1	1	1	1	22	22	22	8.8727	82	82	1.4	3	2	3	2	8.215e-05	0.47154	0.60495	40.878	5	0.42374	0.519	27.72	3	1.0397	0.92194	7.0505	2	22	22	14446000	8770100	5675800	9649900	6653900	2995900
O60393	O60393	1	1	1	Homeobox protein NOBOX	NOBOX	>sp|O60393|NOBOX_HUMAN Homeobox protein NOBOX OS=Homo sapiens GN=NOBOX PE=1 SV=4	1	1	1	1	1	0	1	0	1	0	3	3	3	73.905	691	691	1	1		1		0.058586	1.2592	1.5773	NaN	1	1.2592	1.5773	NaN	1	NaN	NaN	NaN	0	3	0	1671600	619520	1052100	1671600	619520	1052100
O60488	O60488	5	5	5	Long-chain-fatty-acid--CoA ligase 4	ACSL4	>sp|O60488|ACSL4_HUMAN Long-chain-fatty-acid--CoA ligase 4 OS=Homo sapiens GN=ACSL4 PE=1 SV=2	1	5	5	5	5	5	5	5	5	5	7.6	7.6	7.6	79.187	711	711	1.46	15	13	15	13	9.807e-15	0.94777	1.1682	25.625	28	0.804	0.99183	10.404	15	1.7131	1.5265	11.89	13	7.6	7.6	47290000	22018000	25273000	26385000	13685000	12699000
O60493	O60493	5	5	5	Sorting nexin-3	SNX3	>sp|O60493|SNX3_HUMAN Sorting nexin-3 OS=Homo sapiens GN=SNX3 PE=1 SV=3	1	5	5	5	5	4	5	4	5	4	53.7	53.7	53.7	18.762	162	162	1.4	15	10	15	10	9.5053e-18	1.0015	1.1348	19.277	22	0.88833	1.0996	10.811	13	1.2847	1.1571	27.613	9	53.7	38.9	73753000	35452000	38302000	41117000	21059000	20058000
O60502	O60502	4	4	4	Bifunctional protein NCOAT;Protein O-GlcNAcase;Histone acetyltransferase	MGEA5	>sp|O60502|NCOAT_HUMAN Bifunctional protein NCOAT OS=Homo sapiens GN=MGEA5 PE=1 SV=2	1	4	4	4	2	4	2	4	2	4	8.2	8.2	8.2	102.91	916	916	1.67	2	4	2	4	1.7675e-08	0.72117	0.78659	50.226	5	0.78972	0.9667	11.31	2	0.57705	0.53509	48.831	3	4	8.2	6340000	3305600	3034500	2178000	1157100	1020900
O60506	O60506	23	23	18	Heterogeneous nuclear ribonucleoprotein Q	SYNCRIP	>sp|O60506|HNRPQ_HUMAN Heterogeneous nuclear ribonucleoprotein Q OS=Homo sapiens GN=SYNCRIP PE=1 SV=2	1	23	23	18	23	23	23	23	18	18	53.9	53.9	44.6	69.602	623	623	1.51	110	114	110	114	7.8491e-206	1.0821	1.1632	14.988	175	1.0122	1.271	10.379	85	1.1543	1.0266	11.451	90	53.9	53.9	1486000000	707450000	778530000	686360000	338450000	347910000
O60522	O60522	3	3	3	Tudor domain-containing protein 6	TDRD6	>sp|O60522|TDRD6_HUMAN Tudor domain-containing protein 6 OS=Homo sapiens GN=TDRD6 PE=2 SV=2	1	3	3	3	2	3	2	3	2	3	3.8	3.8	3.8	236.51	2096	2096	1.64	4	7	4	7	5.9942e-05	0.73837	0.65332	56.466	11	0.39225	0.47975	59.01	4	1.3065	1.1508	50.015	7	2.2	3.8	177910000	108500000	69407000	77773000	55328000	22445000
O60524	O60524	1	1	1	Nuclear export mediator factor NEMF	NEMF	>sp|O60524|NEMF_HUMAN Nuclear export mediator factor NEMF OS=Homo sapiens GN=NEMF PE=1 SV=4	1	1	1	1	0	1	0	1	0	1	1.1	1.1	1.1	122.95	1076	1076	2		1		1	0.0057968	1.5145	1.3313	NaN	1	NaN	NaN	NaN	0	1.5145	1.3313	NaN	1	0	1.1	14068000	6286800	7781600	0	0	0
O60547	O60547	6	6	6	GDP-mannose 4,6 dehydratase	GMDS	>sp|O60547|GMDS_HUMAN GDP-mannose 4,6 dehydratase OS=Homo sapiens GN=GMDS PE=1 SV=1	1	6	6	6	5	4	5	4	5	4	29.8	29.8	29.8	41.949	372	372	1.52	10	11	10	11	1.3296e-23	0.64183	0.71597	49.304	21	0.62074	0.77707	25.634	10	0.68003	0.62439	64.874	11	25.5	17.7	37577000	18593000	18984000	14543000	9087100	5455700
O60563	O60563	3	3	3	Cyclin-T1	CCNT1	>sp|O60563|CCNT1_HUMAN Cyclin-T1 OS=Homo sapiens GN=CCNT1 PE=1 SV=1	1	3	3	3	3	2	3	2	3	2	5.2	5.2	5.2	80.684	726	726	1.6	4	6	4	6	2.0729e-08	0.95961	0.98601	17.262	10	0.89597	1.0896	11.674	4	1.0111	0.90847	20.202	6	5.2	3.7	10853000	5189300	5664100	3155200	1880200	1275000
O60566	O60566	2	2	2	Mitotic checkpoint serine/threonine-protein kinase BUB1 beta	BUB1B	>sp|O60566|BUB1B_HUMAN Mitotic checkpoint serine/threonine-protein kinase BUB1 beta OS=Homo sapiens GN=BUB1B PE=1 SV=3	1	2	2	2	2	2	2	2	2	2	4.5	4.5	4.5	119.54	1050	1050	1.5	4	4	4	4	7.5735e-08	0.78967	0.81932	21.054	8	0.56564	0.68616	7.2143	4	1.0916	0.95938	14.472	4	4.5	4.5	9029300	4985300	4043900	4480500	2846000	1634500
O60568	O60568	3	3	3	Procollagen-lysine,2-oxoglutarate 5-dioxygenase 3	PLOD3	>sp|O60568|PLOD3_HUMAN Procollagen-lysine,2-oxoglutarate 5-dioxygenase 3 OS=Homo sapiens GN=PLOD3 PE=1 SV=1	1	3	3	3	3	3	3	3	3	3	10	10	10	84.784	738	738	1.56	7	9	7	9	3.4927e-11	1.1325	1.2423	17.685	16	0.9297	1.1292	11.766	7	1.4196	1.2822	19.918	9	10	10	48185000	20925000	27260000	19782000	9589900	10192000
O60610	O60610	18	18	18	Protein diaphanous homolog 1	DIAPH1	>sp|O60610|DIAP1_HUMAN Protein diaphanous homolog 1 OS=Homo sapiens GN=DIAPH1 PE=1 SV=2	1	18	18	18	17	18	17	18	17	18	20.8	20.8	20.8	141.35	1272	1272	1.51	45	46	45	46	1.0191e-66	0.86929	0.9067	26.748	89	0.80668	0.9972	26.303	44	0.91706	0.82769	21.728	45	20	20.8	170960000	91421000	79537000	80086000	42807000	37280000
O60664	O60664	8	8	8	Perilipin-3	PLIN3	>sp|O60664|PLIN3_HUMAN Perilipin-3 OS=Homo sapiens GN=PLIN3 PE=1 SV=3	1	8	8	8	8	8	8	8	8	8	26	26	26	47.074	434	434	1.5	25	25	25	25	5.9321e-40	0.91119	0.93677	31.263	50	0.58941	0.73616	10.136	25	1.4574	1.3398	13.087	25	26	26	223100000	116160000	106940000	117490000	72531000	44960000
O60669	O60669	2	2	2	Monocarboxylate transporter 2	SLC16A7	>sp|O60669|MOT2_HUMAN Monocarboxylate transporter 2 OS=Homo sapiens GN=SLC16A7 PE=2 SV=2	1	2	2	2	2	2	2	2	2	2	4.8	4.8	4.8	52.2	478	478	1.45	6	5	6	5	2.2207e-66	1.0769	1.119	16.062	5	0.77659	0.96492	19.807	3	1.3449	1.1952	9.3161	2	4.8	4.8	9826500	4873500	4953000	5971200	3204200	2767000
O60673	O60673	4	4	4	DNA polymerase zeta catalytic subunit	REV3L	>sp|O60673|DPOLZ_HUMAN DNA polymerase zeta catalytic subunit OS=Homo sapiens GN=REV3L PE=1 SV=2	1	4	4	4	3	3	3	3	3	3	1.8	1.8	1.8	352.77	3130	3130	1.45	6	5	6	5	9.3975e-06	0.80007	0.87302	28.055	11	0.80003	0.99341	19.685	6	0.86186	0.76318	37.81	5	1.4	1.5	25459000	13165000	12294000	12932000	7143600	5788200
O60678	O60678	5	5	5	Protein arginine N-methyltransferase 3	PRMT3	>sp|O60678|ANM3_HUMAN Protein arginine N-methyltransferase 3 OS=Homo sapiens GN=PRMT3 PE=1 SV=3	1	5	5	5	5	5	5	5	5	5	13.6	13.6	13.6	59.875	531	531	1.57	15	20	15	20	2.0927e-16	0.94576	0.93211	22.038	35	0.86785	1.0622	24.806	15	0.96405	0.88357	14.652	20	13.6	13.6	54473000	26389000	28084000	22665000	11110000	11556000
O60684;O15131	O60684	5;1	5;1	4;0	Importin subunit alpha-7	KPNA6	>sp|O60684|IMA7_HUMAN Importin subunit alpha-7 OS=Homo sapiens GN=KPNA6 PE=1 SV=1	2	5	5	4	5	5	5	5	4	4	19.6	19.6	16.8	60.029	536	536;536	1.48	14	13	14	13	4.7062e-40	0.86975	0.94692	17.899	21	0.72648	0.90652	20.056	11	1.0963	0.97048	14.736	10	19.6	19.6	63205000	31709000	31496000	33190000	17662000	15528000
O60701	O60701	12	12	12	UDP-glucose 6-dehydrogenase	UGDH	>sp|O60701|UGDH_HUMAN UDP-glucose 6-dehydrogenase OS=Homo sapiens GN=UGDH PE=1 SV=1	1	12	12	12	12	10	12	10	12	10	43.3	43.3	43.3	55.023	494	494	1.44	40	32	40	32	4.8779e-55	0.80254	0.88086	17.346	71	0.65228	0.82041	13.306	40	1.1021	1.0044	14.379	31	43.3	31.8	149980000	81586000	68395000	95112000	55909000	39203000
O60716	O60716	6	6	6	Catenin delta-1	CTNND1	>sp|O60716|CTND1_HUMAN Catenin delta-1 OS=Homo sapiens GN=CTNND1 PE=1 SV=1	1	6	6	6	6	6	6	6	6	6	10.5	10.5	10.5	108.17	968	968	1.52	19	21	19	21	6.6911e-15	1.1479	1.157	16.644	40	1.0268	1.2643	15.267	19	1.2377	1.1142	14.606	21	10.5	10.5	66802000	30360000	36441000	31054000	14277000	16777000
O60725	O60725	1	1	1	Protein-S-isoprenylcysteine O-methyltransferase	ICMT	>sp|O60725|ICMT_HUMAN Protein-S-isoprenylcysteine O-methyltransferase OS=Homo sapiens GN=ICMT PE=1 SV=1	1	1	1	1	1	1	1	1	1	1	6.3	6.3	6.3	31.938	284	284	1.5	1	1	1	1	0.0047627	1.4328	1.4985	0.9069	2	1.2282	1.489	NaN	1	1.6715	1.5082	NaN	1	6.3	6.3	2135200	1002200	1132900	868040	315100	552940
O60749	O60749	5	5	5	Sorting nexin-2	SNX2	>sp|O60749|SNX2_HUMAN Sorting nexin-2 OS=Homo sapiens GN=SNX2 PE=1 SV=2	1	5	5	5	4	5	4	5	4	5	11	11	11	58.47	519	519	1.52	11	12	11	12	8.7163e-13	0.84494	0.87028	20.037	22	0.84119	1.0227	13.878	11	0.89179	0.80348	14.929	11	8.9	11	30592000	16071000	14521000	14447000	7724500	6722200
O60762	O60762	5	5	5	Dolichol-phosphate mannosyltransferase	DPM1	>sp|O60762|DPM1_HUMAN Dolichol-phosphate mannosyltransferase OS=Homo sapiens GN=DPM1 PE=1 SV=1	1	5	5	5	5	5	5	5	5	5	33.1	33.1	33.1	29.634	260	260	1.46	14	12	14	12	2.4232e-16	0.9469	1.0929	15.002	26	0.7876	0.98782	11.109	14	1.2995	1.1857	10.783	12	33.1	33.1	34716000	17329000	17387000	19513000	10470000	9042600
O60763	O60763	7	7	7	General vesicular transport factor p115	USO1	>sp|O60763|USO1_HUMAN General vesicular transport factor p115 OS=Homo sapiens GN=USO1 PE=1 SV=2	1	7	7	7	6	7	6	7	6	7	11.7	11.7	11.7	107.89	962	962	1.48	23	21	23	21	2.6433e-31	0.8592	0.98376	15.032	44	0.7717	0.94218	12.056	23	1.1677	1.0399	17.066	21	10.1	11.7	62138000	30886000	31252000	32784000	17689000	15095000
O60784	O60784	1	1	1	Target of Myb protein 1	TOM1	>sp|O60784|TOM1_HUMAN Target of Myb protein 1 OS=Homo sapiens GN=TOM1 PE=1 SV=2	1	1	1	1	1	1	1	1	1	1	6.3	6.3	6.3	53.818	492	492	1.25	3	1	3	1	3.3347e-08	0.73816	0.90903	23.8	4	0.73403	0.90571	7.7481	3	1.4642	1.3755	NaN	1	6.3	6.3	3985500	2055200	1930300	2806700	1577900	1228800
O60825	O60825	2	2	2	6-phosphofructo-2-kinase/fructose-2,6-bisphosphatase 2;6-phosphofructo-2-kinase;Fructose-2,6-bisphosphatase	PFKFB2	>sp|O60825|F262_HUMAN 6-phosphofructo-2-kinase/fructose-2,6-bisphosphatase 2 OS=Homo sapiens GN=PFKFB2 PE=1 SV=2	1	2	2	2	1	2	1	2	1	2	5.1	5.1	5.1	58.476	505	505	1.6	2	3	2	3	5.2408e-05	1.6549	1.4893	12.593	5	1.0252	1.2515	12.88	2	1.6932	1.5379	1.9146	3	2.6	5.1	13058000	4945500	8112200	1852100	901200	950850
O60828	O60828	5	5	5	Polyglutamine-binding protein 1	PQBP1	>sp|O60828|PQBP1_HUMAN Polyglutamine-binding protein 1 OS=Homo sapiens GN=PQBP1 PE=1 SV=1	1	5	5	5	5	4	5	4	5	4	34	34	34	30.472	265	265	1.48	12	11	12	11	9.3258e-23	0.68919	0.75568	13.179	23	0.58113	0.72493	9.5853	12	0.87464	0.77838	15.268	11	34	21.5	48065000	28023000	20042000	27489000	17080000	10409000
O60832	O60832	12	12	12	H/ACA ribonucleoprotein complex subunit 4	DKC1	>sp|O60832|DKC1_HUMAN H/ACA ribonucleoprotein complex subunit 4 OS=Homo sapiens GN=DKC1 PE=1 SV=3	1	12	12	12	12	12	12	12	12	12	37.2	37.2	37.2	57.673	514	514	1.48	43	39	43	39	1.4047e-36	0.99567	1.1307	23.374	82	1.0693	1.3232	11.679	43	0.95226	0.85784	8.4307	39	37.2	37.2	189910000	92820000	97095000	88503000	41785000	46718000
O60841	O60841	27	27	27	Eukaryotic translation initiation factor 5B	EIF5B	>sp|O60841|IF2P_HUMAN Eukaryotic translation initiation factor 5B OS=Homo sapiens GN=EIF5B PE=1 SV=4	1	27	27	27	26	27	26	27	26	27	28.3	28.3	28.3	138.83	1220	1220	1.48	83	78	83	78	1.1908e-99	0.99452	1.0631	19.366	153	0.842	1.0537	19.575	80	1.1812	1.067	19.22	73	27.7	28.3	488690000	237650000	251040000	243410000	129190000	114220000
O60869	O60869	6	6	6	Endothelial differentiation-related factor 1	EDF1	>sp|O60869|EDF1_HUMAN Endothelial differentiation-related factor 1 OS=Homo sapiens GN=EDF1 PE=1 SV=1	1	6	6	6	5	6	5	6	5	6	46.6	46.6	46.6	16.368	148	148	1.47	20	18	20	18	1.1194e-17	0.74708	0.91604	30.457	38	0.66761	0.85613	9.288	20	1.1592	1.0622	42.446	18	43.9	46.6	162370000	86486000	75885000	90461000	53470000	36991000
O60884	O60884	9	9	9	DnaJ homolog subfamily A member 2	DNAJA2	>sp|O60884|DNJA2_HUMAN DnaJ homolog subfamily A member 2 OS=Homo sapiens GN=DNAJA2 PE=1 SV=1	1	9	9	9	9	8	9	8	9	8	34.2	34.2	34.2	45.745	412	412	1.41	26	18	26	18	1.8527e-43	0.73194	0.84389	21.228	44	0.62482	0.76071	12.344	26	1.0004	0.90632	25.403	18	34.2	31.8	124230000	71187000	53040000	74369000	45356000	29012000
O60888	O60888	2	2	2	Protein CutA	CUTA	>sp|O60888|CUTA_HUMAN Protein CutA OS=Homo sapiens GN=CUTA PE=1 SV=2	1	2	2	2	2	2	2	2	2	2	15.6	15.6	15.6	19.116	179	179	1.5	6	6	6	6	1.5892e-10	1.1034	1.1822	14.978	12	0.81225	1.0326	7.0047	6	1.5416	1.3412	4.9357	6	15.6	15.6	60940000	29560000	31380000	35729000	19160000	16569000
O60925	O60925	3	3	3	Prefoldin subunit 1	PFDN1	>sp|O60925|PFD1_HUMAN Prefoldin subunit 1 OS=Homo sapiens GN=PFDN1 PE=1 SV=2	1	3	3	3	3	2	3	2	3	2	20.5	20.5	20.5	14.21	122	122	1.4	6	4	6	4	1.6106e-06	0.91832	0.97243	16.397	10	0.7383	0.90606	17.728	6	1.2362	1.1376	10.447	4	20.5	12.3	14751000	7913900	6837500	9588600	5672100	3916500
O60927	O60927	3	3	3	Protein phosphatase 1 regulatory subunit 11	PPP1R11	>sp|O60927|PP1RB_HUMAN Protein phosphatase 1 regulatory subunit 11 OS=Homo sapiens GN=PPP1R11 PE=1 SV=1	1	3	3	3	3	3	3	3	3	3	46	46	46	13.952	126	126	1.45	11	9	11	9	4.2422e-10	1.2967	1.2909	56.053	14	0.96312	1.2602	51.664	8	1.8399	1.7294	60.735	6	46	46	34829000	13503000	21327000	19048000	8609200	10439000
O75051	O75051	2	2	2	Plexin-A2	PLXNA2	>sp|O75051|PLXA2_HUMAN Plexin-A2 OS=Homo sapiens GN=PLXNA2 PE=1 SV=4	1	2	2	2	2	1	2	1	2	1	2.3	2.3	2.3	211.1	1894	1894	1.33	4	2	4	2	0.00085836	0.46949	0.55184	83.521	3	0.4262	0.55184	NaN	1	0.99859	0.90852	110.88	2	2.3	0.5	42902000	29481000	13421000	36917000	25999000	10919000
O75083	O75083	19	19	19	WD repeat-containing protein 1	WDR1	>sp|O75083|WDR1_HUMAN WD repeat-containing protein 1 OS=Homo sapiens GN=WDR1 PE=1 SV=4	1	19	19	19	19	18	19	18	19	18	54.6	54.6	54.6	66.193	606	606	1.49	77	74	77	74	3.2326e-95	0.81199	0.98441	15.396	151	0.72626	0.91506	8.682	77	1.2525	1.1113	15.015	74	54.6	49.7	890510000	455160000	435350000	489600000	278990000	210620000
O75116	O75116	23	22	20	Rho-associated protein kinase 2	ROCK2	>sp|O75116|ROCK2_HUMAN Rho-associated protein kinase 2 OS=Homo sapiens GN=ROCK2 PE=1 SV=4	1	23	22	20	22	21	21	20	19	18	21.7	21.3	19.5	160.9	1388	1388	1.46	55	47	55	47	2.0712e-74	0.80209	0.87801	16.608	89	0.74522	0.92498	17.888	48	0.9303	0.8342	15.001	41	21.2	20.3	178720000	96145000	82574000	93812000	53724000	40089000
O75122	O75122	2	1	1	CLIP-associating protein 2	CLASP2	>sp|O75122|CLAP2_HUMAN CLIP-associating protein 2 OS=Homo sapiens GN=CLASP2 PE=1 SV=2	1	2	1	1	2	1	1	0	1	0	2.5	1.5	1.5	141.13	1294	1294	1	2		2		2.8883e-34	NaN	NaN	NaN	0	NaN	NaN	NaN	0	NaN	NaN	NaN	0	2.5	1	0	0	0	0	0	0
O75131	O75131	15	15	15	Copine-3	CPNE3	>sp|O75131|CPNE3_HUMAN Copine-3 OS=Homo sapiens GN=CPNE3 PE=1 SV=1	1	15	15	15	12	15	12	15	12	15	37.4	37.4	37.4	60.13	537	537	1.52	37	40	37	40	4.1295e-49	1.0245	1.0426	24.069	77	0.83671	1.0426	25.033	37	1.1846	1.0692	23.446	40	29.2	37.4	144910000	68231000	76676000	69770000	35710000	34060000
O75152	O75152	3	3	3	Zinc finger CCCH domain-containing protein 11A	ZC3H11A	>sp|O75152|ZC11A_HUMAN Zinc finger CCCH domain-containing protein 11A OS=Homo sapiens GN=ZC3H11A PE=1 SV=3	1	3	3	3	2	3	2	3	2	3	5.4	5.4	5.4	89.13	810	810	1.55	5	6	5	6	3.1949e-11	1.1349	1.0906	20.843	9	1.1349	1.4093	18.159	5	1.1433	1.0361	2.8698	4	4.2	5.4	8757800	4043700	4714100	4470300	2152000	2318300
O75153	O75153	4	4	4	Clustered mitochondria protein homolog	CLUH	>sp|O75153|CLU_HUMAN Clustered mitochondria protein homolog OS=Homo sapiens GN=CLUH PE=1 SV=2	1	4	4	4	3	4	3	4	3	4	3.9	3.9	3.9	146.67	1309	1309	1.6	4	6	4	6	8.8812e-12	1.2074	1.1927	21.653	9	1.0161	1.2044	25.486	4	1.3518	1.1927	18.67	5	3.1	3.9	7113800	3498200	3615700	3568500	1904300	1664200
O75165	O75165	1	1	1	DnaJ homolog subfamily C member 13	DNAJC13	>sp|O75165|DJC13_HUMAN DnaJ homolog subfamily C member 13 OS=Homo sapiens GN=DNAJC13 PE=1 SV=5	1	1	1	1	1	1	1	1	1	1	1.6	1.6	1.6	254.41	2243	2243	1.5	2	2	2	2	0.00033702	0.79622	0.96484	21.007	4	0.79622	0.96484	4.0374	2	0.96244	0.87442	34.797	2	1.6	1.6	3421700	1867300	1554400	1953100	1249000	704110
O75208	O75208	2	2	2	Ubiquinone biosynthesis protein COQ9, mitochondrial	COQ9	>sp|O75208|COQ9_HUMAN Ubiquinone biosynthesis protein COQ9, mitochondrial OS=Homo sapiens GN=COQ9 PE=1 SV=1	1	2	2	2	0	2	0	2	0	2	11	11	11	35.509	318	318	2		2		2	0.0010393	0.87565	0.79932	16.977	2	NaN	NaN	NaN	0	0.87565	0.79932	16.977	2	0	11	3277400	1880000	1397400	0	0	0
O75223	O75223	7	7	7	Gamma-glutamylcyclotransferase	GGCT	>sp|O75223|GGCT_HUMAN Gamma-glutamylcyclotransferase OS=Homo sapiens GN=GGCT PE=1 SV=1	1	7	7	7	7	7	7	7	7	7	52.7	52.7	52.7	21.007	188	188	1.46	22	19	22	19	1.031e-44	0.83187	0.89955	15.176	39	0.76835	0.94706	13.263	20	0.93109	0.84791	15.453	19	52.7	52.7	101660000	53741000	47918000	53391000	29936000	23455000
O75306	O75306	3	3	3	NADH dehydrogenase [ubiquinone] iron-sulfur protein 2, mitochondrial	NDUFS2	>sp|O75306|NDUS2_HUMAN NADH dehydrogenase [ubiquinone] iron-sulfur protein 2, mitochondrial OS=Homo sapiens GN=NDUFS2 PE=1 SV=2	1	3	3	3	3	3	3	3	3	3	9.1	9.1	9.1	52.545	463	463	1.46	13	11	13	11	6.8631e-10	0.88812	0.98633	10.588	24	0.83578	1.0344	8.8655	13	0.9872	0.90639	10.87	11	9.1	9.1	34431000	17684000	16746000	19227000	9788500	9438300
O75312	O75312	3	3	3	Zinc finger protein ZPR1	ZNF259	>sp|O75312|ZPR1_HUMAN Zinc finger protein ZPR1 OS=Homo sapiens GN=ZNF259 PE=1 SV=1	1	3	3	3	3	3	3	3	3	3	13.7	13.7	13.7	50.925	459	459	1.47	9	8	9	8	1.3881e-17	0.99164	1.2209	21.787	13	0.98285	1.2716	19.248	8	1.23	1.0905	22.889	5	13.7	13.7	23296000	11355000	11940000	12429000	6083600	6345800
O75323	O75323	3	2	2	Protein NipSnap homolog 2	GBAS	>sp|O75323|NIPS2_HUMAN Protein NipSnap homolog 2 OS=Homo sapiens GN=GBAS PE=1 SV=1	1	3	2	2	3	3	2	2	2	2	10.8	8	8	33.742	286	286	1.5	3	3	3	3	3.1585e-06	0.72831	0.69887	17.547	5	0.57741	0.69887	22.481	3	0.7292	0.67764	4.6148	2	10.8	10.8	4989700	2991300	1998400	2886200	1788000	1098300
O75340	O75340	5	5	5	Programmed cell death protein 6	PDCD6	>sp|O75340|PDCD6_HUMAN Programmed cell death protein 6 OS=Homo sapiens GN=PDCD6 PE=1 SV=1	1	5	5	5	5	5	5	5	5	5	69.1	69.1	69.1	21.868	191	191	1.42	22	16	22	16	6.1344e-47	0.85558	0.92106	31.5	37	0.80471	1.0313	22.167	21	0.95853	0.84687	36.264	16	69.1	69.1	191070000	107040000	84028000	95936000	55978000	39958000
O75347	O75347	4	4	4	Tubulin-specific chaperone A	TBCA	>sp|O75347|TBCA_HUMAN Tubulin-specific chaperone A OS=Homo sapiens GN=TBCA PE=1 SV=3	1	4	4	4	4	4	4	4	4	4	29.6	29.6	29.6	12.855	108	108	1.5	18	18	18	18	5.797e-22	0.79745	1.0028	29.305	35	0.75965	0.9719	26.82	18	1.1744	1.0385	31.858	17	29.6	29.6	144050000	80684000	63363000	79781000	47670000	32110000
O75348;O95670	O75348	3;1	3;1	3;1	V-type proton ATPase subunit G 1	ATP6V1G1	>sp|O75348|VATG1_HUMAN V-type proton ATPase subunit G 1 OS=Homo sapiens GN=ATP6V1G1 PE=1 SV=3	2	3	3	3	1	3	1	3	1	3	40.7	40.7	40.7	13.757	118	118;118	1.57	3	4	3	4	7.3889e-07	1.0167	1.022	11.308	7	0.85023	1.022	14.788	3	1.0996	0.99148	9.0764	4	14.4	40.7	8722300	4231700	4490600	3400800	1772700	1628100
O75351	O75351	3	3	3	Vacuolar protein sorting-associated protein 4B	VPS4B	>sp|O75351|VPS4B_HUMAN Vacuolar protein sorting-associated protein 4B OS=Homo sapiens GN=VPS4B PE=1 SV=2	1	3	3	3	3	1	3	1	3	1	16	16	16	49.301	444	444	1.3	7	3	7	3	3.0228e-10	0.94229	1.0879	47.762	10	0.88431	1.0876	57.613	7	1.2337	1.0883	5.8794	3	16	5.2	18482000	8349100	10133000	12847000	5989400	6857600
O75352	O75352	1	1	1	Mannose-P-dolichol utilization defect 1 protein	MPDU1	>sp|O75352|MPU1_HUMAN Mannose-P-dolichol utilization defect 1 protein OS=Homo sapiens GN=MPDU1 PE=1 SV=2	1	1	1	1	1	1	1	1	1	1	4.5	4.5	4.5	26.638	247	247	1.55	5	6	5	6	3.3976e-06	1.0621	0.96234	34.141	11	1.1965	1.4793	22.999	5	0.96174	0.86759	17.953	6	4.5	4.5	29849000	15019000	14831000	11553000	5578300	5974800
O75365	O75365	1	1	1	Protein tyrosine phosphatase type IVA 3	PTP4A3	>sp|O75365|TP4A3_HUMAN Protein tyrosine phosphatase type IVA 3 OS=Homo sapiens GN=PTP4A3 PE=1 SV=2	1	1	1	1	1	1	1	1	1	1	8.1	8.1	8.1	19.535	173	173	1.75	1	3	1	3	0.072781	0.86291	0.80164	12.71	4	0.75781	0.97234	NaN	1	0.87838	0.7475	8.1205	3	8.1	8.1	21512000	9936000	11576000	3984300	2288500	1695800
O75366	O75366	1	1	1	Advillin	AVIL	>sp|O75366|AVIL_HUMAN Advillin OS=Homo sapiens GN=AVIL PE=1 SV=3	1	1	1	1	1	1	1	1	1	1	2.6	2.6	2.6	92.026	819	819	1.43	4	3	4	3	0.016987	0.88358	1.1278	9.25	7	0.88142	1.1101	3.2087	4	1.4007	1.2464	5.9874	3	2.6	2.6	31400000	14595000	16805000	17339000	9233400	8105600
O75367	O75367	13	13	13	Core histone macro-H2A.1	H2AFY	>sp|O75367|H2AY_HUMAN Core histone macro-H2A.1 OS=Homo sapiens GN=H2AFY PE=1 SV=4	1	13	13	13	12	10	12	10	12	10	45.2	45.2	45.2	39.617	372	372	1.5	33	33	33	33	3.288e-61	1.1565	1.1791	48.415	65	1.3488	1.6695	48.519	32	1.0307	0.93545	11.803	33	39.8	36.6	205970000	88521000	117450000	91340000	32887000	58453000
O75368	O75368	1	1	1	SH3 domain-binding glutamic acid-rich-like protein	SH3BGRL	>sp|O75368|SH3L1_HUMAN SH3 domain-binding glutamic acid-rich-like protein OS=Homo sapiens GN=SH3BGRL PE=1 SV=1	1	1	1	1	1	1	1	1	1	1	8.8	8.8	8.8	12.774	114	114	1.5	3	3	3	3	2.615e-06	0.96308	1.0188	14.83	6	0.95824	1.1793	4.3587	3	1.0062	0.91809	6.6596	3	8.8	8.8	9384500	4615400	4769100	5269400	2634400	2634900
O75369	O75369	93	93	86	Filamin-B	FLNB	>sp|O75369|FLNB_HUMAN Filamin-B OS=Homo sapiens GN=FLNB PE=1 SV=2	1	93	93	86	90	90	90	90	83	83	61.1	61.1	58.5	278.16	2602	2602	1.48	390	366	390	366	0	1.2134	1.4698	26.282	678	1.0609	1.3304	13.973	354	2.2359	2.0024	19.671	324	58.8	58.8	3258300000	1314300000	1944000000	1762600000	845830000	916760000
O75380	O75380	2	2	2	NADH dehydrogenase [ubiquinone] iron-sulfur protein 6, mitochondrial	NDUFS6	>sp|O75380|NDUS6_HUMAN NADH dehydrogenase [ubiquinone] iron-sulfur protein 6, mitochondrial OS=Homo sapiens GN=NDUFS6 PE=1 SV=1	1	2	2	2	2	2	2	2	2	2	21.8	21.8	21.8	13.711	124	124	1.53	9	10	9	10	2.1129e-10	0.90015	0.96834	6.3706	8	0.77854	0.97093	6.5232	4	1.0374	0.96815	7.1179	4	21.8	21.8	9273600	4657600	4616000	4540900	2493700	2047200
O75390	O75390	9	9	9	Citrate synthase, mitochondrial	CS	>sp|O75390|CISY_HUMAN Citrate synthase, mitochondrial OS=Homo sapiens GN=CS PE=1 SV=2	1	9	9	9	9	9	9	9	9	9	25.3	25.3	25.3	51.712	466	466	1.49	33	32	33	32	2.2108e-28	1.2325	1.1887	20.927	64	1.2625	1.5638	10.885	33	1.2269	1.0751	7.0906	31	25.3	25.3	528660000	240620000	288040000	250690000	112560000	138130000
O75391	O75391	1	1	1	Sperm-associated antigen 7	SPAG7	>sp|O75391|SPAG7_HUMAN Sperm-associated antigen 7 OS=Homo sapiens GN=SPAG7 PE=1 SV=2	1	1	1	1	1	1	1	1	1	1	11	11	11	26.034	227	227	1.5	3	3	3	3	8.5611e-10	0.67701	0.71347	13.508	6	0.5151	0.6394	9.2473	3	0.88958	0.77543	4.4912	3	11	11	11507000	6924200	4583300	6430600	4139900	2290700
O75396	O75396	2	2	2	Vesicle-trafficking protein SEC22b	SEC22B	>sp|O75396|SC22B_HUMAN Vesicle-trafficking protein SEC22b OS=Homo sapiens GN=SEC22B PE=1 SV=4	1	2	2	2	2	2	2	2	2	2	13.5	13.5	13.5	24.593	215	215	1.43	8	6	8	6	1.7803e-08	0.96356	1.0228	20.769	14	0.73382	0.92011	22.291	8	1.283	1.1216	11.11	6	13.5	13.5	49285000	24951000	24333000	30320000	16819000	13501000
O75400	O75400	8	8	8	Pre-mRNA-processing factor 40 homolog A	PRPF40A	>sp|O75400|PR40A_HUMAN Pre-mRNA-processing factor 40 homolog A OS=Homo sapiens GN=PRPF40A PE=1 SV=2	1	8	8	8	6	8	6	8	6	8	9.5	9.5	9.5	108.8	957	957	1.48	17	16	17	16	1.3258e-20	0.94289	1.0146	15.373	31	0.92155	1.1167	12.246	16	0.99348	0.91099	10.879	15	7.3	9.5	43520000	21906000	21615000	20166000	10637000	9529300
O75431	O75431	2	2	2	Metaxin-2	MTX2	>sp|O75431|MTX2_HUMAN Metaxin-2 OS=Homo sapiens GN=MTX2 PE=1 SV=1	1	2	2	2	2	2	2	2	2	2	16.7	16.7	16.7	29.763	263	263	1.4	6	4	6	4	3.4463e-06	1.0179	1.2027	16.628	10	0.98142	1.2027	18.419	6	1.2458	1.1469	16.224	4	16.7	16.7	14107000	6503400	7603900	8511100	4150500	4360500
O75436	O75436	9	9	9	Vacuolar protein sorting-associated protein 26A	VPS26A	>sp|O75436|VP26A_HUMAN Vacuolar protein sorting-associated protein 26A OS=Homo sapiens GN=VPS26A PE=1 SV=2	1	9	9	9	9	8	9	8	9	8	41.9	41.9	41.9	38.169	327	327	1.5	19	19	19	19	4.8765e-35	0.82499	0.85476	18.142	34	0.77218	0.9878	16.771	17	0.88051	0.79666	9.5438	17	41.9	37.9	77557000	40936000	36621000	36618000	19803000	16814000
O75438	O75438	1	1	1	NADH dehydrogenase [ubiquinone] 1 beta subcomplex subunit 1	NDUFB1	>sp|O75438|NDUB1_HUMAN NADH dehydrogenase [ubiquinone] 1 beta subcomplex subunit 1 OS=Homo sapiens GN=NDUFB1 PE=1 SV=1	1	1	1	1	1	1	1	1	1	1	20.7	20.7	20.7	6.9611	58	58	1.67	3	6	3	6	0.0004243	1.1699	1.3527	27.901	9	1.1699	1.3915	31.379	3	1.2859	1.1615	27.81	6	20.7	20.7	12493000	5553700	6939500	4890300	2406800	2483500
O75439	O75439	2	2	2	Mitochondrial-processing peptidase subunit beta	PMPCB	>sp|O75439|MPPB_HUMAN Mitochondrial-processing peptidase subunit beta OS=Homo sapiens GN=PMPCB PE=1 SV=2	1	2	2	2	2	1	2	1	2	1	4.7	4.7	4.7	54.366	489	489	1.25	3	1	3	1	1.2693e-06	0.96251	1.1573	14.521	4	0.95445	1.1617	4.419	3	0.98963	0.89602	NaN	1	4.7	2.2	7326100	3927000	3399100	6359700	3350100	3009500
O75459	O75459	1	1	1	P antigen family member 1	PAGE1	>sp|O75459|PAGE1_HUMAN P antigen family member 1 OS=Homo sapiens GN=PAGE1 PE=1 SV=2	1	1	1	1	1	0	1	0	1	0	13	13	13	16.15	146	146	1	1		1		9.5608e-08	0.13972	0.16554	NaN	1	0.13972	0.16554	NaN	1	NaN	NaN	NaN	0	13	0	1455500	1215300	240230	1455500	1215300	240230
O75475	O75475	11	11	11	PC4 and SFRS1-interacting protein	PSIP1	>sp|O75475|PSIP1_HUMAN PC4 and SFRS1-interacting protein OS=Homo sapiens GN=PSIP1 PE=1 SV=1	1	11	11	11	11	10	11	10	11	10	24.3	24.3	24.3	60.103	530	530	1.49	28	27	28	27	4.7976e-39	0.95673	1.0182	31.922	54	0.90733	1.132	14.481	27	1.0395	0.93302	39.042	27	24.3	21.7	156140000	78050000	78085000	79696000	41039000	38657000
O75477	O75477	5	5	4	Erlin-1	ERLIN1	>sp|O75477|ERLN1_HUMAN Erlin-1 OS=Homo sapiens GN=ERLIN1 PE=1 SV=1	1	5	5	4	5	1	5	1	4	1	21.4	21.4	19.1	38.925	346	346	1.27	8	3	8	3	2.4061e-12	0.90914	0.99642	14.33	10	0.90237	1.1068	13.042	7	1.0068	0.91185	5.4572	3	21.4	4	17865000	9123100	8741900	12884000	6794100	6089900
O75478	O75478	1	1	1	Transcriptional adapter 2-alpha	TADA2A	>sp|O75478|TAD2A_HUMAN Transcriptional adapter 2-alpha OS=Homo sapiens GN=TADA2A PE=1 SV=3	1	1	1	1	1	1	1	1	1	1	2.7	2.7	2.7	51.505	443	443	1.57	3	4	3	4	0.067804	1.2934	1.1579	6.2106	7	0.90657	1.071	5.7554	3	1.2953	1.1594	4.9987	4	2.7	2.7	18303000	8713000	9590500	6584700	3567300	3017400
O75489	O75489	2	2	2	NADH dehydrogenase [ubiquinone] iron-sulfur protein 3, mitochondrial	NDUFS3	>sp|O75489|NDUS3_HUMAN NADH dehydrogenase [ubiquinone] iron-sulfur protein 3, mitochondrial OS=Homo sapiens GN=NDUFS3 PE=1 SV=1	1	2	2	2	1	2	1	2	1	2	13.6	13.6	13.6	30.241	264	264	1.57	3	4	3	4	2.1253e-08	0.89111	0.90438	13.866	7	0.76571	0.97557	10.718	3	0.90371	0.8088	8.9124	4	5.7	13.6	24617000	13321000	11296000	7543200	4149700	3393500
O75494	O75494	1	1	1	Serine/arginine-rich splicing factor 10	SRSF10	>sp|O75494|SRS10_HUMAN Serine/arginine-rich splicing factor 10 OS=Homo sapiens GN=SRSF10 PE=1 SV=1	1	1	1	1	1	1	1	1	1	1	6.5	6.5	6.5	31.3	262	262	1.42	7	5	7	5	4.9651e-08	1.1716	1.2193	56.779	12	1.1862	1.5012	64.13	7	1.1366	0.9978	42.006	5	6.5	6.5	86416000	38445000	47971000	44338000	19095000	25243000
O75506	O75506	1	1	1	Heat shock factor-binding protein 1	HSBP1	>sp|O75506|HSBP1_HUMAN Heat shock factor-binding protein 1 OS=Homo sapiens GN=HSBP1 PE=1 SV=1	1	1	1	1	1	0	1	0	1	0	25	25	25	8.5435	76	76	1	3		3		0.00037835	0.64559	0.74043	24.665	3	0.64559	0.74043	24.665	3	NaN	NaN	NaN	0	25	0	1692200	846660	845490	1692200	846660	845490
O75531	O75531	4	4	4	Barrier-to-autointegration factor	BANF1	>sp|O75531|BAF_HUMAN Barrier-to-autointegration factor OS=Homo sapiens GN=BANF1 PE=1 SV=1	1	4	4	4	4	4	4	4	4	4	55.1	55.1	55.1	10.058	89	89	1.48	14	13	14	13	1.696e-22	1.1569	1.3191	17.754	21	1.1627	1.515	6.7536	11	1.1437	1.0527	5.0966	10	55.1	55.1	190430000	87803000	102630000	95855000	43798000	52057000
O75533	O75533	31	31	30	Splicing factor 3B subunit 1	SF3B1	>sp|O75533|SF3B1_HUMAN Splicing factor 3B subunit 1 OS=Homo sapiens GN=SF3B1 PE=1 SV=3	1	31	31	30	29	28	29	28	29	28	42.1	42.1	39.3	145.83	1304	1304	1.48	89	81	89	81	6.2483e-95	0.85708	0.91593	16.484	169	0.733	0.92093	14.526	89	1.0065	0.91128	18.513	80	38.4	36.3	487040000	257920000	229120000	261780000	149820000	111960000
O75534	O75534	13	13	13	Cold shock domain-containing protein E1	CSDE1	>sp|O75534|CSDE1_HUMAN Cold shock domain-containing protein E1 OS=Homo sapiens GN=CSDE1 PE=1 SV=2	1	13	13	13	13	12	13	12	13	12	23.8	23.8	23.8	88.884	798	798	1.52	40	44	40	44	2.1167e-55	0.98302	1.0649	14.565	84	0.89281	1.0864	14.614	40	1.1406	1.0415	14.602	44	23.8	21.7	150880000	75319000	75556000	74968000	39633000	35334000
O75607	O75607	2	2	2	Nucleoplasmin-3	NPM3	>sp|O75607|NPM3_HUMAN Nucleoplasmin-3 OS=Homo sapiens GN=NPM3 PE=1 SV=3	1	2	2	2	1	2	1	2	1	2	27.5	27.5	27.5	19.343	178	178	1.57	3	4	3	4	5.7759e-24	1.1033	1.2271	20.821	7	1.0789	1.3669	4.4405	3	1.2384	1.1007	20.578	4	12.9	27.5	20683000	9617400	11066000	9108600	4901200	4207400
O75608	O75608	3	3	3	Acyl-protein thioesterase 1	LYPLA1	>sp|O75608|LYPA1_HUMAN Acyl-protein thioesterase 1 OS=Homo sapiens GN=LYPLA1 PE=1 SV=1	1	3	3	3	3	3	3	3	3	3	26.1	26.1	26.1	24.669	230	230	1.4	9	6	9	6	1.0464e-08	1.4537	1.4826	21.06	15	1.0634	1.329	23.06	9	1.8632	1.681	14.488	6	26.1	26.1	48703000	19796000	28907000	32837000	14175000	18662000
O75643	O75643	33	33	33	U5 small nuclear ribonucleoprotein 200 kDa helicase	SNRNP200	>sp|O75643|U520_HUMAN U5 small nuclear ribonucleoprotein 200 kDa helicase OS=Homo sapiens GN=SNRNP200 PE=1 SV=2	1	33	33	33	33	32	33	32	33	32	26.4	26.4	26.4	244.5	2136	2136	1.48	104	96	104	96	1.2308e-148	0.96853	1.0278	18.641	196	0.85092	1.0551	18.836	102	1.1089	0.99582	18.274	94	26.4	25.9	423470000	211480000	211990000	215850000	115010000	100830000
O75663	O75663	3	3	3	TIP41-like protein	TIPRL	>sp|O75663|TIPRL_HUMAN TIP41-like protein OS=Homo sapiens GN=TIPRL PE=1 SV=2	1	3	3	3	3	3	3	3	3	3	17.3	17.3	17.3	31.444	272	272	1.5	12	12	12	12	2.6715e-10	0.94769	1.0189	18.728	24	0.9173	1.1291	13.237	12	0.99643	0.90387	17.567	12	17.3	17.3	43047000	21560000	21488000	21346000	11077000	10268000
O75683	O75683	6	6	6	Surfeit locus protein 6	SURF6	>sp|O75683|SURF6_HUMAN Surfeit locus protein 6 OS=Homo sapiens GN=SURF6 PE=1 SV=3	1	6	6	6	6	6	6	6	6	6	29.4	29.4	29.4	41.45	361	361	1.44	14	11	14	11	1.3223e-12	0.98804	1.0774	28.023	22	1.0296	1.2509	22.707	12	0.94372	0.84806	22.952	10	29.4	29.4	52518000	27408000	25110000	29786000	15003000	14783000
O75691	O75691	4	4	4	Small subunit processome component 20 homolog	UTP20	>sp|O75691|UTP20_HUMAN Small subunit processome component 20 homolog OS=Homo sapiens GN=UTP20 PE=1 SV=3	1	4	4	4	3	4	3	4	3	4	1.8	1.8	1.8	318.38	2785	2785	1.5	8	8	8	8	1.9018e-74	1.2328	1.2858	25.19	15	1.2833	1.5061	19.254	8	1.2328	1.1244	24.392	7	1.4	1.8	9358300	4433700	4924500	4571800	2114800	2456900
O75694	O75694	14	14	14	Nuclear pore complex protein Nup155	NUP155	>sp|O75694|NU155_HUMAN Nuclear pore complex protein Nup155 OS=Homo sapiens GN=NUP155 PE=1 SV=1	1	14	14	14	13	13	13	13	13	13	16.2	16.2	16.2	155.2	1391	1391	1.47	34	30	34	30	3.9825e-67	0.83004	0.92446	17.648	62	0.71042	0.88581	15.032	33	1.1304	1.0311	18.639	29	15.5	15.6	135870000	68704000	67166000	70767000	39198000	31569000
O75695	O75695	2	2	2	Protein XRP2	RP2	>sp|O75695|XRP2_HUMAN Protein XRP2 OS=Homo sapiens GN=RP2 PE=1 SV=4	1	2	2	2	2	2	2	2	2	2	6.6	6.6	6.6	39.641	350	350	1.42	7	5	7	5	7.9483e-05	1.0454	1.2579	23.318	12	0.8567	0.9951	14.854	7	1.6424	1.4737	11.381	5	6.6	6.6	8102500	3810100	4292400	5296800	2753800	2543000
O75717	O75717	4	4	4	WD repeat and HMG-box DNA-binding protein 1	WDHD1	>sp|O75717|WDHD1_HUMAN WD repeat and HMG-box DNA-binding protein 1 OS=Homo sapiens GN=WDHD1 PE=1 SV=1	1	4	4	4	4	3	4	3	4	3	5.1	5.1	5.1	125.97	1129	1129	1.5	8	8	8	8	2.9382e-20	0.49447	0.53165	50.443	15	0.47378	0.57132	48.191	8	0.56308	0.51118	54.835	7	5.1	3.4	13572000	9446200	4125400	7427300	5308000	2119300
O75718	O75718	5	5	5	Cartilage-associated protein	CRTAP	>sp|O75718|CRTAP_HUMAN Cartilage-associated protein OS=Homo sapiens GN=CRTAP PE=1 SV=1	1	5	5	5	5	4	5	4	5	4	15	15	15	46.561	401	401	1.47	10	9	10	9	2.6406e-11	0.7543	0.92803	29.314	19	0.61674	0.76738	18.211	10	1.3369	1.1965	14.558	9	15	10.7	21907000	11540000	10367000	13355000	8143300	5212100
O75787	O75787	1	1	1	Renin receptor	ATP6AP2	>sp|O75787|RENR_HUMAN Renin receptor OS=Homo sapiens GN=ATP6AP2 PE=1 SV=2	1	1	1	1	1	1	1	1	1	1	4	4	4	39.008	350	350	1.5	3	3	3	3	0.015372	0.86558	0.96846	19.637	6	0.77749	0.96588	19.207	3	1.0745	0.97104	19.974	3	4	4	6953700	3662500	3291200	3812700	2154100	1658600
O75818	O75818	1	1	1	Ribonuclease P protein subunit p40	RPP40	>sp|O75818|RPP40_HUMAN Ribonuclease P protein subunit p40 OS=Homo sapiens GN=RPP40 PE=1 SV=3	1	1	1	1	1	0	1	0	1	0	5.2	5.2	5.2	41.833	363	363	1	1		1		0.0068225	0.90616	1.0959	NaN	1	0.90616	1.0959	NaN	1	NaN	NaN	NaN	0	5.2	0	1157600	610160	547440	1157600	610160	547440
O75821	O75821	9	9	9	Eukaryotic translation initiation factor 3 subunit G	EIF3G	>sp|O75821|EIF3G_HUMAN Eukaryotic translation initiation factor 3 subunit G OS=Homo sapiens GN=EIF3G PE=1 SV=2	1	9	9	9	9	9	9	9	9	9	34.4	34.4	34.4	35.611	320	320	1.47	34	30	34	30	2.2704e-54	0.79671	0.94749	17.232	64	0.66762	0.84758	12.888	34	1.1816	1.0661	10.309	30	34.4	34.4	271750000	144670000	127080000	158000000	93433000	64566000
O75822	O75822	13	13	13	Eukaryotic translation initiation factor 3 subunit J	EIF3J	>sp|O75822|EIF3J_HUMAN Eukaryotic translation initiation factor 3 subunit J OS=Homo sapiens GN=EIF3J PE=1 SV=2	1	13	13	13	13	12	13	12	13	12	50.4	50.4	50.4	29.062	258	258	1.46	43	37	43	37	8.7738e-57	0.85831	1.0141	12.331	79	0.80932	1.0183	11.632	43	1.1169	1.0066	13.281	36	50.4	46.9	340050000	174970000	165080000	189610000	105440000	84176000
O75832	O75832	8	8	8	26S proteasome non-ATPase regulatory subunit 10	PSMD10	>sp|O75832|PSD10_HUMAN 26S proteasome non-ATPase regulatory subunit 10 OS=Homo sapiens GN=PSMD10 PE=1 SV=1	1	8	8	8	7	8	7	8	7	8	69	69	69	24.428	226	226	1.49	28	27	28	27	6.6504e-31	0.92188	0.97894	12.202	54	0.83819	1.0155	9.9081	27	1.0105	0.91886	11.087	27	60.6	69	137050000	70206000	66845000	65799000	35057000	30741000
O75844	O75844	6	6	6	CAAX prenyl protease 1 homolog	ZMPSTE24	>sp|O75844|FACE1_HUMAN CAAX prenyl protease 1 homolog OS=Homo sapiens GN=ZMPSTE24 PE=1 SV=2	1	6	6	6	5	6	5	6	5	6	20.4	20.4	20.4	54.812	475	475	1.55	19	23	19	23	7.8406e-25	0.85503	0.87658	12.215	42	0.72914	0.92172	11.154	19	0.90712	0.80393	10.987	23	17.5	20.4	143040000	75364000	67672000	60554000	34343000	26211000
O75874	O75874	17	17	17	Isocitrate dehydrogenase [NADP] cytoplasmic	IDH1	>sp|O75874|IDHC_HUMAN Isocitrate dehydrogenase [NADP] cytoplasmic OS=Homo sapiens GN=IDH1 PE=1 SV=2	1	17	17	17	16	16	16	16	16	16	56.3	56.3	56.3	46.659	414	414	1.5	58	58	58	58	9.4874e-64	0.73873	0.71115	19.04	116	0.52366	0.64658	17.641	58	0.84695	0.76395	16.731	58	50.7	56.3	482010000	279580000	202440000	270540000	168050000	102490000
O75884	O75884	2	2	2	Putative hydrolase RBBP9	RBBP9	>sp|O75884|RBBP9_HUMAN Putative hydrolase RBBP9 OS=Homo sapiens GN=RBBP9 PE=1 SV=2	1	2	2	2	2	2	2	2	2	2	17.2	17.2	17.2	21	186	186	1.57	6	8	6	8	4.4526e-08	1.7083	1.5776	60.203	14	0.89685	1.1175	72.284	6	1.7805	1.6219	48.663	8	17.2	17.2	19004000	8087800	10916000	9059400	4424800	4634600
O75915	O75915	3	3	3	PRA1 family protein 3	ARL6IP5	>sp|O75915|PRAF3_HUMAN PRA1 family protein 3 OS=Homo sapiens GN=ARL6IP5 PE=1 SV=1	1	3	3	3	3	2	3	2	3	2	34.6	34.6	34.6	21.614	188	188	1.46	7	6	7	6	7.3369e-13	1.0621	1.0694	13.413	13	0.83478	1.0694	11.847	7	1.2737	1.1449	15.088	6	34.6	30.9	63265000	32053000	31212000	28709000	15215000	13494000
O75925	O75925	1	1	1	E3 SUMO-protein ligase PIAS1	PIAS1	>sp|O75925|PIAS1_HUMAN E3 SUMO-protein ligase PIAS1 OS=Homo sapiens GN=PIAS1 PE=1 SV=2	1	1	1	1	0	1	0	1	0	1	3.4	3.4	3.4	71.835	651	651	2		1		1	0.068314	1.851	1.6591	NaN	1	NaN	NaN	NaN	0	1.851	1.6591	NaN	1	0	3.4	3136600	1434900	1701800	0	0	0
O75934	O75934	2	2	2	Pre-mRNA-splicing factor SPF27	BCAS2	>sp|O75934|SPF27_HUMAN Pre-mRNA-splicing factor SPF27 OS=Homo sapiens GN=BCAS2 PE=1 SV=1	1	2	2	2	2	2	2	2	2	2	12.9	12.9	12.9	26.131	225	225	1.5	6	6	6	6	1.1402e-10	1.0361	1.1548	13.656	12	0.97463	1.2039	5.0559	6	1.1085	1.0228	12.694	6	12.9	12.9	18791000	9067700	9723700	9693500	4831200	4862300
O75935	O75935	1	1	1	Dynactin subunit 3	DCTN3	>sp|O75935|DCTN3_HUMAN Dynactin subunit 3 OS=Homo sapiens GN=DCTN3 PE=1 SV=1	1	1	1	1	1	1	1	1	1	1	9.1	9.1	9.1	21.119	186	186	1.5	3	3	3	3	0.0019394	0.89149	0.9254	9.1314	6	0.72884	0.88675	2.829	3	1.1008	1.0171	5.2204	3	9.1	9.1	10680000	5339100	5341100	5302500	3020800	2281700
O75937	O75937	11	11	11	DnaJ homolog subfamily C member 8	DNAJC8	>sp|O75937|DNJC8_HUMAN DnaJ homolog subfamily C member 8 OS=Homo sapiens GN=DNAJC8 PE=1 SV=2	1	11	11	11	11	11	11	11	11	11	54.9	54.9	54.9	29.841	253	253	1.49	37	36	37	36	8.8155e-33	0.81969	0.83789	15.142	73	0.76647	0.96862	13.149	37	0.86387	0.7829	10.747	36	54.9	54.9	245900000	132510000	113390000	122350000	67318000	55036000
O75940	O75940	4	4	4	Survival of motor neuron-related-splicing factor 30	SMNDC1	>sp|O75940|SPF30_HUMAN Survival of motor neuron-related-splicing factor 30 OS=Homo sapiens GN=SMNDC1 PE=1 SV=1	1	4	4	4	4	3	4	3	4	3	26.9	26.9	26.9	26.711	238	238	1.5	9	9	9	9	1.1095e-17	1.1375	1.2223	21.363	18	0.95794	1.1539	20.641	9	1.4454	1.3006	23.031	9	26.9	24.4	21315000	9814700	11500000	9002500	4521000	4481400
O75947	O75947	9	9	9	ATP synthase subunit d, mitochondrial	ATP5H	>sp|O75947|ATP5H_HUMAN ATP synthase subunit d, mitochondrial OS=Homo sapiens GN=ATP5H PE=1 SV=3	1	9	9	9	8	9	8	9	8	9	74.5	74.5	74.5	18.491	161	161	1.49	25	24	25	24	6.065e-53	0.96138	1.0242	18.899	43	0.85747	1.0963	21.579	22	1.0614	0.95635	15.155	21	61.5	74.5	199430000	99261000	100160000	102260000	53771000	48493000
O75955	O75955	7	7	7	Flotillin-1	FLOT1	>sp|O75955|FLOT1_HUMAN Flotillin-1 OS=Homo sapiens GN=FLOT1 PE=1 SV=3	1	7	7	7	5	7	5	7	5	7	20.8	20.8	20.8	47.355	427	427	1.48	15	14	15	14	2.1664e-14	0.88721	1.0362	27.564	29	0.88721	1.1013	17.831	15	0.86599	0.78567	15.805	14	15	20.8	148610000	67298000	81311000	99132000	44228000	54904000
O75964	O75964	3	3	3	ATP synthase subunit g, mitochondrial	ATP5L	>sp|O75964|ATP5L_HUMAN ATP synthase subunit g, mitochondrial OS=Homo sapiens GN=ATP5L PE=1 SV=3	1	3	3	3	3	3	3	3	3	3	38.8	38.8	38.8	11.428	103	103	1.44	9	7	9	7	1.7875e-11	0.91788	1.0067	53.588	16	0.88442	1.1156	67.349	9	1.0413	0.93769	10.372	7	38.8	38.8	118690000	46976000	71712000	76668000	26761000	49907000
O75976	O75976	1	1	1	Carboxypeptidase D	CPD	>sp|O75976|CBPD_HUMAN Carboxypeptidase D OS=Homo sapiens GN=CPD PE=1 SV=2	1	1	1	1	1	0	1	0	1	0	1.8	1.8	1.8	152.93	1380	1380	1	1		1		0.0035364	0.71516	0.87205	NaN	1	0.71516	0.87205	NaN	1	NaN	NaN	NaN	0	1.8	0	635740	504990	130750	635740	504990	130750
O76003;O15169	O76003	15;1	15;1	15;1	Glutaredoxin-3	GLRX3	>sp|O76003|GLRX3_HUMAN Glutaredoxin-3 OS=Homo sapiens GN=GLRX3 PE=1 SV=2	2	15	15	15	15	14	15	14	15	14	58.8	58.8	58.8	37.432	335	335;862	1.48	56	51	56	51	2.3182e-107	1.1971	1.275	14.492	101	1.0137	1.2594	14.66	53	1.4483	1.3081	13.831	48	58.8	56.4	401970000	174480000	227490000	198040000	94285000	103760000
O76021;Q5VWP3	O76021	14;1	14;1	14;1	Ribosomal L1 domain-containing protein 1	RSL1D1	>sp|O76021|RL1D1_HUMAN Ribosomal L1 domain-containing protein 1 OS=Homo sapiens GN=RSL1D1 PE=1 SV=3	2	14	14	14	14	13	14	13	14	13	40.4	40.4	40.4	54.972	490	490;458	1.51	42	43	42	43	5.7377e-65	0.88337	0.97962	21.689	81	0.90107	1.1277	7.8771	39	0.87416	0.78088	16.208	42	40.4	33.9	331240000	171240000	160000000	141920000	72213000	69702000
O76031	O76031	3	3	3	ATP-dependent Clp protease ATP-binding subunit clpX-like, mitochondrial	CLPX	>sp|O76031|CLPX_HUMAN ATP-dependent Clp protease ATP-binding subunit clpX-like, mitochondrial OS=Homo sapiens GN=CLPX PE=1 SV=2	1	3	3	3	3	3	3	3	3	3	8.1	8.1	8.1	69.223	633	633	1.48	12	11	12	11	7.0912e-08	0.73629	0.88697	21.174	23	0.63424	0.77938	10.076	12	1.1547	1.0432	15.586	11	8.1	8.1	41321000	22618000	18703000	22787000	14123000	8664400
O76070	O76070	6	6	6	Gamma-synuclein	SNCG	>sp|O76070|SYUG_HUMAN Gamma-synuclein OS=Homo sapiens GN=SNCG PE=1 SV=2	1	6	6	6	6	5	6	5	6	5	61.4	61.4	61.4	13.331	127	127	1.44	15	12	15	12	8.0461e-54	0.34125	0.34397	16.932	26	0.26855	0.33748	20.848	15	0.41143	0.3665	10.399	11	61.4	54.3	98948000	73538000	25409000	64252000	49002000	15251000
O76071	O76071	5	5	5	Probable cytosolic iron-sulfur protein assembly protein CIAO1	CIAO1	>sp|O76071|CIAO1_HUMAN Probable cytosolic iron-sulfur protein assembly protein CIAO1 OS=Homo sapiens GN=CIAO1 PE=1 SV=1	1	5	5	5	5	4	5	4	5	4	23	23	23	37.84	339	339	1.5	15	15	15	15	3.2692e-17	0.97452	1.0472	12.204	29	0.82049	1.0175	7.8826	14	1.3136	1.1871	14.812	15	23	20.9	67787000	34964000	32823000	33953000	19417000	14536000
O76094	O76094	15	15	15	Signal recognition particle subunit SRP72	SRP72	>sp|O76094|SRP72_HUMAN Signal recognition particle subunit SRP72 OS=Homo sapiens GN=SRP72 PE=1 SV=3	1	15	15	15	14	13	14	13	14	13	27	27	27	74.605	671	671	1.49	37	36	37	36	1.5568e-53	0.60603	0.68607	39.089	68	0.55691	0.68357	40.219	34	0.76554	0.68613	38.527	34	25.8	23.8	130470000	73950000	56518000	82225000	47479000	34746000
O94760	O94760	2	2	2	N(G),N(G)-dimethylarginine dimethylaminohydrolase 1	DDAH1	>sp|O94760|DDAH1_HUMAN N(G),N(G)-dimethylarginine dimethylaminohydrolase 1 OS=Homo sapiens GN=DDAH1 PE=1 SV=3	1	2	2	2	2	2	2	2	2	2	14	14	14	31.121	285	285	1.44	5	4	5	4	3.3411e-07	0.88399	0.87936	13.791	9	0.76374	0.95664	14.967	5	0.96598	0.87773	8.8738	4	14	14	17939000	9064000	8874700	9731300	5035700	4695500
O94776;Q9BTC8	O94776	11;1	11;1	11;1	Metastasis-associated protein MTA2	MTA2	>sp|O94776|MTA2_HUMAN Metastasis-associated protein MTA2 OS=Homo sapiens GN=MTA2 PE=1 SV=1	2	11	11	11	11	11	11	11	11	11	34.1	34.1	34.1	75.022	668	668;594	1.52	32	35	32	35	3.496e-30	1.1029	1.1764	18.794	66	1.0259	1.2408	13.691	31	1.2052	1.1024	20.446	35	34.1	34.1	126080000	56425000	69652000	58086000	27573000	30512000
O94804	O94804	2	2	2	Serine/threonine-protein kinase 10	STK10	>sp|O94804|STK10_HUMAN Serine/threonine-protein kinase 10 OS=Homo sapiens GN=STK10 PE=1 SV=1	1	2	2	2	2	1	2	1	2	1	2.1	2.1	2.1	112.13	968	968	1.43	4	3	4	3	0.00010574	0.9934	1.0524	25.339	7	0.85723	1.0491	32.279	4	1.2932	1.1249	16.707	3	2.1	0.9	5370900	2448000	2922900	3030000	1412400	1617500
O94808	O94808	2	1	1	Glutamine--fructose-6-phosphate aminotransferase [isomerizing] 2	GFPT2	>sp|O94808|GFPT2_HUMAN Glutamine--fructose-6-phosphate aminotransferase [isomerizing] 2 OS=Homo sapiens GN=GFPT2 PE=1 SV=3	1	2	1	1	2	1	1	0	1	0	3.7	1.3	1.3	76.93	682	682	1	1		1		2.3661e-06	0.94282	1.1076	NaN	1	0.94282	1.1076	NaN	1	NaN	NaN	NaN	0	3.7	2.3	805810	413220	392590	805810	413220	392590
O94826	O94826	9	9	9	Mitochondrial import receptor subunit TOM70	TOMM70A	>sp|O94826|TOM70_HUMAN Mitochondrial import receptor subunit TOM70 OS=Homo sapiens GN=TOMM70A PE=1 SV=1	1	9	9	9	9	9	9	9	9	9	26.3	26.3	26.3	67.454	608	608	1.52	24	26	24	26	1.4748e-40	0.6543	0.79912	47.239	50	0.60103	0.73073	43.605	24	1.1122	1.0254	46.198	26	26.3	26.3	122050000	73314000	48735000	63246000	41725000	21520000
O94874	O94874	7	7	7	E3 UFM1-protein ligase 1	UFL1	>sp|O94874|UFL1_HUMAN E3 UFM1-protein ligase 1 OS=Homo sapiens GN=UFL1 PE=1 SV=2	1	7	7	7	7	7	7	7	7	7	15.9	15.9	15.9	89.594	794	794	1.53	18	20	18	20	5.6096e-14	0.92981	0.96979	20.385	38	0.77468	0.95433	22.716	18	1.0499	0.97806	18.357	20	15.9	15.9	37878000	19129000	18749000	19168000	10220000	8948600
O94875	O94875	3	3	3	Sorbin and SH3 domain-containing protein 2	SORBS2	>sp|O94875|SRBS2_HUMAN Sorbin and SH3 domain-containing protein 2 OS=Homo sapiens GN=SORBS2 PE=1 SV=3	1	3	3	3	3	2	3	2	3	2	5	5	5	124.11	1100	1100	1.23	10	3	10	3	1.8069e-06	0.74949	0.97356	17.939	13	0.74601	0.94459	18.876	10	1.085	0.99877	13.838	3	5	2.7	20650000	11105000	9545500	17719000	9643200	8075600
O94888	O94888	2	2	2	UBX domain-containing protein 7	UBXN7	>sp|O94888|UBXN7_HUMAN UBX domain-containing protein 7 OS=Homo sapiens GN=UBXN7 PE=1 SV=2	1	2	2	2	1	2	1	2	1	2	8.2	8.2	8.2	54.862	489	489	1.67	2	4	2	4	3.088e-14	0.16841	0.18019	84.92	6	0.12962	0.16474	36.116	2	0.22234	0.19908	101.69	4	2.7	8.2	47725000	40339000	7385600	19923000	17877000	2045200
O94901	O94901	1	1	1	SUN domain-containing protein 1	SUN1	>sp|O94901|SUN1_HUMAN SUN domain-containing protein 1 OS=Homo sapiens GN=SUN1 PE=1 SV=3	1	1	1	1	1	0	1	0	1	0	3.2	3.2	3.2	90.063	812	812	1	2		2		2.7849e-11	0.53431	0.63235	23.894	2	0.53431	0.63235	23.894	2	NaN	NaN	NaN	0	3.2	0	1234100	891180	342920	1234100	891180	342920
O94905	O94905	3	2	2	Erlin-2	ERLIN2	>sp|O94905|ERLN2_HUMAN Erlin-2 OS=Homo sapiens GN=ERLIN2 PE=1 SV=1	1	3	2	2	2	2	1	2	1	2	8.8	6.5	6.5	37.839	339	339	1.57	3	4	3	4	7.1972e-09	0.70887	0.67227	5.0147	7	0.5979	0.68822	3.5442	3	0.72336	0.64511	3.5889	4	5.3	6.5	3888100	2103700	1784300	1356900	830630	526240
O94906	O94906	11	11	11	Pre-mRNA-processing factor 6	PRPF6	>sp|O94906|PRP6_HUMAN Pre-mRNA-processing factor 6 OS=Homo sapiens GN=PRPF6 PE=1 SV=1	1	11	11	11	10	11	10	11	10	11	18.5	18.5	18.5	106.92	941	941	1.52	25	27	25	27	6.3518e-30	1.1068	1.1626	34.266	52	1.0374	1.2667	38.919	25	1.1854	1.0729	27.875	27	16.6	18.5	119360000	54974000	64389000	42751000	20678000	22073000
O94915	O94915	4	4	4	Protein furry homolog-like	FRYL	>sp|O94915|FRYL_HUMAN Protein furry homolog-like OS=Homo sapiens GN=FRYL PE=1 SV=2	1	4	4	4	2	3	2	3	2	3	2.3	2.3	2.3	339.59	3013	3013	1.54	6	7	6	7	2.257e-05	1.1189	1.1325	28.423	13	0.92795	1.115	12.921	6	1.884	1.7746	34.501	7	1.4	1.7	81154000	35538000	45615000	49161000	25181000	23980000
O94925	O94925	10	10	10	Glutaminase kidney isoform, mitochondrial	GLS	>sp|O94925|GLSK_HUMAN Glutaminase kidney isoform, mitochondrial OS=Homo sapiens GN=GLS PE=1 SV=1	1	10	10	10	7	10	7	10	7	10	26.3	26.3	26.3	73.46	669	669	1.55	20	24	20	24	6.1858e-28	0.69672	0.71427	15.609	44	0.59671	0.74519	13.486	20	0.73327	0.65352	16.212	24	19.3	26.3	130010000	76262000	53746000	58375000	35723000	22652000
O94933	O94933	2	2	2	SLIT and NTRK-like protein 3	SLITRK3	>sp|O94933|SLIK3_HUMAN SLIT and NTRK-like protein 3 OS=Homo sapiens GN=SLITRK3 PE=2 SV=2	1	2	2	2	1	2	1	2	1	2	4.7	4.7	4.7	108.93	977	977	1.5	2	2	2	2	0.0014228	0.8105	0.87822	30.911	4	0.71518	0.87822	2.5507	2	1.23	1.1011	48.46	2	3.9	4.7	48212000	25197000	23016000	25135000	14094000	11041000
O94973	O94973	5	4	4	AP-2 complex subunit alpha-2	AP2A2	>sp|O94973|AP2A2_HUMAN AP-2 complex subunit alpha-2 OS=Homo sapiens GN=AP2A2 PE=1 SV=2	1	5	4	4	5	2	4	2	4	2	8.2	7.3	7.3	103.96	939	939	1.43	8	6	8	6	2.2556e-10	0.8794	0.88061	38.523	14	0.81933	1.0026	43.943	8	0.92979	0.83745	11.465	6	8.2	3.1	20095000	9979200	10116000	11673000	5827000	5845800
O94979	O94979	17	17	17	Protein transport protein Sec31A	SEC31A	>sp|O94979|SC31A_HUMAN Protein transport protein Sec31A OS=Homo sapiens GN=SEC31A PE=1 SV=3	1	17	17	17	16	17	16	17	16	17	22.4	22.4	22.4	133.01	1220	1220	1.5	59	60	59	60	3.0823e-132	0.91719	1.0415	19.438	119	0.72816	0.90649	17.46	59	1.2412	1.1233	16.082	60	19.4	22.4	285740000	147640000	138110000	151320000	87799000	63524000
O94992	O94992	3	3	3	Protein HEXIM1	HEXIM1	>sp|O94992|HEXI1_HUMAN Protein HEXIM1 OS=Homo sapiens GN=HEXIM1 PE=1 SV=1	1	3	3	3	3	3	3	3	3	3	17.5	17.5	17.5	40.623	359	359	1.5	6	6	6	6	2.5363e-08	1.0672	1.1381	24.649	12	0.77586	0.97245	23.073	6	1.3694	1.2422	26.626	6	17.5	17.5	68030000	33506000	34523000	36820000	19540000	17281000
O95155	O95155	1	1	1	Ubiquitin conjugation factor E4 B	UBE4B	>sp|O95155|UBE4B_HUMAN Ubiquitin conjugation factor E4 B OS=Homo sapiens GN=UBE4B PE=1 SV=1	1	1	1	1	1	0	1	0	1	0	0.8	0.8	0.8	146.18	1302	1302	1	1		1		0.0079319	NaN	NaN	NaN	0	NaN	NaN	NaN	0	NaN	NaN	NaN	0	0.8	0	0	0	0	0	0	0
O95159	O95159	1	1	1	Zinc finger protein-like 1	ZFPL1	>sp|O95159|ZFPL1_HUMAN Zinc finger protein-like 1 OS=Homo sapiens GN=ZFPL1 PE=1 SV=2	1	1	1	1	1	1	1	1	1	1	6.8	6.8	6.8	34.114	310	310	1.5	3	3	3	3	0.011988	1.0163	0.9971	9.5062	6	0.94433	1.141	9.6028	3	1.0559	0.9842	4.5792	3	6.8	6.8	8894800	4565600	4329100	4640300	2416600	2223700
O95163	O95163	5	5	5	Elongator complex protein 1	IKBKAP	>sp|O95163|ELP1_HUMAN Elongator complex protein 1 OS=Homo sapiens GN=IKBKAP PE=1 SV=3	1	5	5	5	4	5	4	5	4	5	5.3	5.3	5.3	150.25	1332	1332	1.62	6	10	6	10	4.2543e-09	1.1849	1.1687	76.672	16	0.84042	1.0267	82.132	6	1.2851	1.1687	77.643	10	4.4	5.3	28459000	9998200	18461000	16276000	5939400	10337000
O95168	O95168	1	1	1	NADH dehydrogenase [ubiquinone] 1 beta subcomplex subunit 4	NDUFB4	>sp|O95168|NDUB4_HUMAN NADH dehydrogenase [ubiquinone] 1 beta subcomplex subunit 4 OS=Homo sapiens GN=NDUFB4 PE=1 SV=3	1	1	1	1	1	1	1	1	1	1	7	7	7	15.208	129	129	1.6	2	3	2	3	0.0011675	NaN	NaN	NaN	0	NaN	NaN	NaN	0	NaN	NaN	NaN	0	7	7	0	0	0	0	0	0
O95169	O95169	1	1	1	NADH dehydrogenase [ubiquinone] 1 beta subcomplex subunit 8, mitochondrial	NDUFB8	>sp|O95169|NDUB8_HUMAN NADH dehydrogenase [ubiquinone] 1 beta subcomplex subunit 8, mitochondrial OS=Homo sapiens GN=NDUFB8 PE=1 SV=1	1	1	1	1	1	1	1	1	1	1	10.2	10.2	10.2	21.766	186	186	1.5	2	2	2	2	0.00040809	1.1046	1.3261	15.836	4	1.0957	1.3434	3.0309	2	1.2635	1.1443	22.041	2	10.2	10.2	6065900	2502300	3563600	3345100	1387100	1958000
O95182	O95182	1	1	1	NADH dehydrogenase [ubiquinone] 1 alpha subcomplex subunit 7	NDUFA7	>sp|O95182|NDUA7_HUMAN NADH dehydrogenase [ubiquinone] 1 alpha subcomplex subunit 7 OS=Homo sapiens GN=NDUFA7 PE=1 SV=3	1	1	1	1	1	1	1	1	1	1	15.9	15.9	15.9	12.551	113	113	1.5	3	3	3	3	6.9849e-05	0.90844	0.95005	14.002	6	0.79662	1.0079	11.559	3	0.949	0.88157	4.7857	3	15.9	15.9	6957200	3605500	3351700	3399800	1896000	1503900
O95197	O95197	3	3	3	Reticulon-3	RTN3	>sp|O95197|RTN3_HUMAN Reticulon-3 OS=Homo sapiens GN=RTN3 PE=1 SV=2	1	3	3	3	3	3	3	3	3	3	6	6	6	112.61	1032	1032	1.5	15	15	15	15	1.5215e-13	1.0644	1.1381	23.374	30	1.1229	1.4048	5.8769	15	1.0334	0.91921	7.6964	15	6	6	204610000	99202000	105410000	93226000	44106000	49120000
O95202	O95202	12	12	12	LETM1 and EF-hand domain-containing protein 1, mitochondrial	LETM1	>sp|O95202|LETM1_HUMAN LETM1 and EF-hand domain-containing protein 1, mitochondrial OS=Homo sapiens GN=LETM1 PE=1 SV=1	1	12	12	12	11	12	11	12	11	12	26.8	26.8	26.8	83.353	739	739	1.49	37	36	37	36	1.8995e-103	1.0271	1.1474	15.024	72	0.9096	1.1224	12.998	37	1.3249	1.1924	16.818	35	25	26.8	175080000	84040000	91044000	91024000	47523000	43501000
O95218	O95218	11	11	11	Zinc finger Ran-binding domain-containing protein 2	ZRANB2	>sp|O95218|ZRAB2_HUMAN Zinc finger Ran-binding domain-containing protein 2 OS=Homo sapiens GN=ZRANB2 PE=1 SV=2	1	11	11	11	10	11	10	11	10	11	41.2	41.2	41.2	37.404	330	330	1.47	35	31	35	31	2.4654e-73	1.0185	1.0585	11.948	66	0.86902	1.0948	13.392	35	1.1216	1.0261	9.1946	31	35.5	41.2	126850000	61690000	65160000	67892000	35216000	32676000
O95232	O95232	9	9	9	Luc7-like protein 3	LUC7L3	>sp|O95232|LC7L3_HUMAN Luc7-like protein 3 OS=Homo sapiens GN=LUC7L3 PE=1 SV=2	1	9	9	9	8	9	8	9	8	9	31.5	31.5	31.5	51.466	432	432	1.53	30	34	30	34	3.499e-48	1.2434	1.2816	25.752	64	1.0568	1.3106	17.021	30	1.3641	1.2503	30.116	34	25.9	31.5	156800000	69526000	87270000	67176000	31548000	35629000
O95235	O95235	2	2	2	Kinesin-like protein KIF20A	KIF20A	>sp|O95235|KI20A_HUMAN Kinesin-like protein KIF20A OS=Homo sapiens GN=KIF20A PE=1 SV=1	1	2	2	2	1	1	1	1	1	1	5.8	5.8	5.8	100.28	890	890	1.33	2	1	2	1	3.4127e-06	0.62807	0.75573	17.133	3	0.58176	0.69037	12.792	2	0.98142	0.88825	NaN	1	2	3.8	4641000	2736300	1904700	935100	638770	296330
O95239	O95239	1	1	1	Chromosome-associated kinesin KIF4A	KIF4A	>sp|O95239|KIF4A_HUMAN Chromosome-associated kinesin KIF4A OS=Homo sapiens GN=KIF4A PE=1 SV=3	1	1	1	1	1	1	1	1	1	1	0.8	0.8	0.8	139.88	1232	1232	1.6	2	3	2	3	0.0050476	1.1866	1.1085	16.551	5	1.0877	1.2884	21.27	2	1.1866	1.057	12.865	3	0.8	0.8	2831000	1262800	1568300	1148900	568420	580500
O95249	O95249	1	1	1	Golgi SNAP receptor complex member 1	GOSR1	>sp|O95249|GOSR1_HUMAN Golgi SNAP receptor complex member 1 OS=Homo sapiens GN=GOSR1 PE=1 SV=1	1	1	1	1	0	1	0	1	0	1	5.2	5.2	5.2	28.612	250	250	2		1		1	0.0044417	1.0107	0.96786	NaN	1	NaN	NaN	NaN	0	1.0107	0.96786	NaN	1	0	5.2	1351000	478560	872440	0	0	0
O95292	O95292	7	7	7	Vesicle-associated membrane protein-associated protein B/C	VAPB	>sp|O95292|VAPB_HUMAN Vesicle-associated membrane protein-associated protein B/C OS=Homo sapiens GN=VAPB PE=1 SV=3	1	7	7	7	6	7	6	7	6	7	37.9	37.9	37.9	27.228	243	243	1.54	19	22	19	22	1.8984e-20	0.96177	1.0117	9.4704	39	0.8026	1.0258	9.3776	19	1.0947	1.0055	8.9416	20	32.9	37.9	99729000	51053000	48676000	49892000	27342000	22550000
O95297	O95297	4	4	4	Myelin protein zero-like protein 1	MPZL1	>sp|O95297|MPZL1_HUMAN Myelin protein zero-like protein 1 OS=Homo sapiens GN=MPZL1 PE=1 SV=1	1	4	4	4	4	4	4	4	4	4	21.9	21.9	21.9	29.082	269	269	1.48	11	10	11	10	5.6663e-12	1.0655	1.0488	19.42	20	1.0643	1.2982	16.896	10	1.1004	0.9922	14.595	10	21.9	21.9	42325000	20834000	21491000	20932000	10797000	10134000
O95298	O95298	2	2	2	NADH dehydrogenase [ubiquinone] 1 subunit C2	NDUFC2	>sp|O95298|NDUC2_HUMAN NADH dehydrogenase [ubiquinone] 1 subunit C2 OS=Homo sapiens GN=NDUFC2 PE=1 SV=1	1	2	2	2	1	2	1	2	1	2	16.8	16.8	16.8	14.187	119	119	1.67	3	6	3	6	2.316e-05	0.88024	0.99575	18.44	9	0.82667	1.09	8.7417	3	0.88114	0.82955	18.183	6	10.1	16.8	12300000	5989000	6311200	4342000	2029700	2312300
O95299	O95299	3	3	3	NADH dehydrogenase [ubiquinone] 1 alpha subcomplex subunit 10, mitochondrial	NDUFA10	>sp|O95299|NDUAA_HUMAN NADH dehydrogenase [ubiquinone] 1 alpha subcomplex subunit 10, mitochondrial OS=Homo sapiens GN=NDUFA10 PE=1 SV=1	1	3	3	3	3	3	3	3	3	3	10.4	10.4	10.4	40.75	355	355	1.53	8	9	8	9	3.356e-07	0.90237	0.93082	31.306	17	0.81658	1.0163	40.857	8	0.97241	0.88406	20.773	9	10.4	10.4	23846000	12395000	11451000	12329000	6372900	5955900
O95336	O95336	2	2	2	6-phosphogluconolactonase	PGLS	>sp|O95336|6PGL_HUMAN 6-phosphogluconolactonase OS=Homo sapiens GN=PGLS PE=1 SV=2	1	2	2	2	2	2	2	2	2	2	15.9	15.9	15.9	27.547	258	258	1.45	11	9	11	9	7.5112e-12	0.68399	0.75829	7.9091	19	0.62335	0.77118	7.0463	10	0.81668	0.73903	7.8381	9	15.9	15.9	67781000	38416000	29364000	33532000	19680000	13853000
O95340	O95340	11	11	10	Bifunctional 3-phosphoadenosine 5-phosphosulfate synthase 2;Sulfate adenylyltransferase;Adenylyl-sulfate kinase	PAPSS2	>sp|O95340|PAPS2_HUMAN Bifunctional 3-phosphoadenosine 5-phosphosulfate synthase 2 OS=Homo sapiens GN=PAPSS2 PE=1 SV=2	1	11	11	10	11	11	11	11	10	10	33.4	33.4	29.2	69.5	614	614	1.45	41	33	41	33	1.682e-44	1.0234	1.226	29.91	67	0.8043	1.0024	17.199	37	1.7766	1.6325	15.711	30	33.4	33.4	100450000	45742000	54703000	61741000	32706000	29035000
O95347	O95347	16	16	16	Structural maintenance of chromosomes protein 2	SMC2	>sp|O95347|SMC2_HUMAN Structural maintenance of chromosomes protein 2 OS=Homo sapiens GN=SMC2 PE=1 SV=2	1	16	16	16	14	15	14	15	14	15	18.9	18.9	18.9	135.65	1197	1197	1.48	34	31	34	31	4.962e-51	0.89235	0.98928	18.023	62	0.75265	0.91814	13.893	33	1.2176	1.1236	15.556	29	14.9	16	114940000	58493000	56442000	72994000	40340000	32654000
O95359	O95359	2	2	2	Transforming acidic coiled-coil-containing protein 2	TACC2	>sp|O95359|TACC2_HUMAN Transforming acidic coiled-coil-containing protein 2 OS=Homo sapiens GN=TACC2 PE=1 SV=3	1	2	2	2	1	2	1	2	1	2	0.7	0.7	0.7	309.42	2948	2948	1.5	3	3	3	3	0.00046052	0.71087	0.85485	20.768	6	0.67981	0.80248	12.944	3	1.0117	0.91065	30.156	3	0.5	0.7	9641700	4925700	4716000	1718500	988530	729960
O95361;Q309B1	O95361	3;1	3;1	3;1	Tripartite motif-containing protein 16	TRIM16	>sp|O95361|TRI16_HUMAN Tripartite motif-containing protein 16 OS=Homo sapiens GN=TRIM16 PE=1 SV=3	2	3	3	3	3	1	3	1	3	1	8.7	8.7	8.7	63.954	564	564;348	1.17	5	1	5	1	1.3822e-16	0.58278	0.70212	25.487	6	0.56996	0.6904	13.925	5	1.2144	1.1291	NaN	1	8.7	2.5	4366500	2662300	1704100	3627700	2285200	1342400
O95372	O95372	2	2	2	Acyl-protein thioesterase 2	LYPLA2	>sp|O95372|LYPA2_HUMAN Acyl-protein thioesterase 2 OS=Homo sapiens GN=LYPLA2 PE=1 SV=1	1	2	2	2	2	2	2	2	2	2	9.1	9.1	9.1	24.737	231	231	1.39	11	7	11	7	0.00011389	0.97006	0.99924	22.524	18	0.97006	1.1817	16.559	11	0.95692	0.87006	11.419	7	9.1	9.1	14653000	7034800	7618100	9261400	4374200	4887200
O95373	O95373	22	22	21	Importin-7	IPO7	>sp|O95373|IPO7_HUMAN Importin-7 OS=Homo sapiens GN=IPO7 PE=1 SV=1	1	22	22	21	20	21	20	21	19	20	40.1	40.1	39.1	119.52	1038	1038	1.49	76	74	76	74	9.4434e-108	1.0851	1.186	14.094	143	0.99631	1.2496	9.5033	71	1.2252	1.1002	14.729	72	37	38.2	891640000	404150000	487490000	416790000	197990000	218800000
O95376	O95376	2	2	2	E3 ubiquitin-protein ligase ARIH2	ARIH2	>sp|O95376|ARI2_HUMAN E3 ubiquitin-protein ligase ARIH2 OS=Homo sapiens GN=ARIH2 PE=1 SV=1	1	2	2	2	1	2	1	2	1	2	6.5	6.5	6.5	57.818	493	493	1.8	1	4	1	4	0.00075036	1.0635	0.93695	26.533	5	0.46905	0.57032	NaN	1	1.1142	0.99598	8.6289	4	3.2	6.5	15887000	7149000	8737500	707910	416340	291570
O95394	O95394	7	7	7	Phosphoacetylglucosamine mutase	PGM3	>sp|O95394|AGM1_HUMAN Phosphoacetylglucosamine mutase OS=Homo sapiens GN=PGM3 PE=1 SV=1	1	7	7	7	5	7	5	7	5	7	19.4	19.4	19.4	59.851	542	542	1.62	9	15	9	15	1.2782e-20	1.2388	1.2549	43.659	22	0.75757	0.93892	27.521	8	1.7039	1.5005	46.131	14	13.8	19.4	29603000	13021000	16582000	9917800	5552800	4364900
O95425	O95425	3	3	3	Supervillin	SVIL	>sp|O95425|SVIL_HUMAN Supervillin OS=Homo sapiens GN=SVIL PE=1 SV=2	1	3	3	3	1	2	1	2	1	2	2.8	2.8	2.8	247.74	2214	2214	1.8	1	4	1	4	2.3029e-06	1.0385	0.88873	15.366	5	0.70394	0.8245	NaN	1	1.1243	0.98625	14.527	4	0.6	2.1	11028000	4949700	6078000	552910	365840	187060
O95433	O95433	10	10	10	Activator of 90 kDa heat shock protein ATPase homolog 1	AHSA1	>sp|O95433|AHSA1_HUMAN Activator of 90 kDa heat shock protein ATPase homolog 1 OS=Homo sapiens GN=AHSA1 PE=1 SV=1	1	10	10	10	10	9	10	9	10	9	49.4	49.4	49.4	38.274	338	338	1.48	28	26	28	26	1.8948e-40	0.66589	0.7296	11.845	51	0.55585	0.69217	9.5886	26	0.85231	0.78243	11.143	25	49.4	47	206950000	122190000	84762000	104820000	66911000	37911000
O95456	O95456	7	7	7	Proteasome assembly chaperone 1	PSMG1	>sp|O95456|PSMG1_HUMAN Proteasome assembly chaperone 1 OS=Homo sapiens GN=PSMG1 PE=1 SV=1	1	7	7	7	7	6	7	6	7	6	43.1	43.1	43.1	32.854	288	288	1.46	19	16	19	16	1.3043e-34	1.1076	1.112	23.256	35	0.7446	0.91532	21.029	19	1.4526	1.3133	18.409	16	43.1	33	71666000	34790000	36876000	39089000	21979000	17110000
O95466	O95466	3	3	3	Formin-like protein 1	FMNL1	>sp|O95466|FMNL_HUMAN Formin-like protein 1 OS=Homo sapiens GN=FMNL1 PE=1 SV=3	1	3	3	3	3	2	3	2	3	2	6.1	6.1	6.1	121.85	1100	1100	1.42	7	5	7	5	3.6886e-09	0.9813	1.2171	26.471	11	0.87574	1.0699	10.017	6	1.8284	1.6719	17.91	5	6.1	2.7	17329000	8630100	8699300	14866000	7659000	7207400
O95470	O95470	2	2	2	Sphingosine-1-phosphate lyase 1	SGPL1	>sp|O95470|SGPL1_HUMAN Sphingosine-1-phosphate lyase 1 OS=Homo sapiens GN=SGPL1 PE=1 SV=3	1	2	2	2	2	1	2	1	2	1	4.2	4.2	4.2	63.523	568	568	1.25	3	1	3	1	0.00019083	0.95564	1.0228	29.071	4	0.97696	1.1446	27.458	3	0.93478	0.81629	NaN	1	4.2	2.6	2585700	1276900	1308800	1713900	821390	892500
O95478	O95478	5	5	5	Ribosome biogenesis protein NSA2 homolog	NSA2	>sp|O95478|NSA2_HUMAN Ribosome biogenesis protein NSA2 homolog OS=Homo sapiens GN=NSA2 PE=1 SV=1	1	5	5	5	5	5	5	5	5	5	25.8	25.8	25.8	30.065	260	260	1.53	18	20	18	20	1.5373e-19	0.93854	1.0508	24.803	38	0.95659	1.1899	15.41	18	0.92517	0.83935	20.621	20	25.8	25.8	58754000	28766000	29988000	28594000	13862000	14732000
O95573	O95573	7	7	7	Long-chain-fatty-acid--CoA ligase 3	ACSL3	>sp|O95573|ACSL3_HUMAN Long-chain-fatty-acid--CoA ligase 3 OS=Homo sapiens GN=ACSL3 PE=1 SV=3	1	7	7	7	7	7	7	7	7	7	20.7	20.7	20.7	80.419	720	720	1.47	20	18	20	18	1.0092e-52	0.68758	0.71709	28.674	38	0.46088	0.59493	22.931	20	0.98545	0.91097	16.181	18	20.7	20.7	104950000	63132000	41817000	62809000	42346000	20463000
O95622	O95622	1	1	1	Adenylate cyclase type 5	ADCY5	>sp|O95622|ADCY5_HUMAN Adenylate cyclase type 5 OS=Homo sapiens GN=ADCY5 PE=1 SV=3	1	1	1	1	1	1	1	1	1	1	0.6	0.6	0.6	138.91	1261	1261	1.33	4	2	4	2	0.015092	0.70746	0.76187	30.402	6	0.57753	0.71929	37.753	4	0.85322	0.77923	13.869	2	0.6	0.6	8648300	4937100	3711300	5455400	3475100	1980300
O95747	O95747	8	8	7	Serine/threonine-protein kinase OSR1	OXSR1	>sp|O95747|OXSR1_HUMAN Serine/threonine-protein kinase OSR1 OS=Homo sapiens GN=OXSR1 PE=1 SV=1	1	8	8	7	8	8	8	8	7	7	20.9	20.9	19.7	58.022	527	527	1.46	28	24	28	24	5.6605e-62	1.0655	1.2035	12.944	46	0.96909	1.2124	11.386	25	1.3312	1.2013	14.87	21	20.9	20.9	114170000	53200000	60967000	59126000	29603000	29522000
O95757	O95757	21	19	19	Heat shock 70 kDa protein 4L	HSPA4L	>sp|O95757|HS74L_HUMAN Heat shock 70 kDa protein 4L OS=Homo sapiens GN=HSPA4L PE=1 SV=3	1	21	19	19	20	21	18	19	18	19	34.7	30.6	30.6	94.511	839	839	1.49	60	58	60	58	3.4841e-98	0.93108	0.99914	19.115	117	0.85127	1.062	15.653	60	1.0114	0.90473	19.361	57	33.8	34.7	314570000	158660000	155910000	154200000	81991000	72209000
O95758	O95758	3	1	1	Polypyrimidine tract-binding protein 3	PTBP3	>sp|O95758|PTBP3_HUMAN Polypyrimidine tract-binding protein 3 OS=Homo sapiens GN=PTBP3 PE=1 SV=2	1	3	1	1	3	3	1	1	1	1	5.8	3.3	3.3	59.689	552	552	1.5	3	3	3	3	4.0511e-19	0.88146	0.86487	19.512	5	0.8905	1.088	0.083274	2	0.8389	0.78159	10.181	3	5.8	5.8	4998200	2414300	2583900	2097100	816440	1280700
O95782	O95782	7	7	6	AP-2 complex subunit alpha-1	AP2A1	>sp|O95782|AP2A1_HUMAN AP-2 complex subunit alpha-1 OS=Homo sapiens GN=AP2A1 PE=1 SV=3	1	7	7	6	6	5	6	5	5	5	14.6	14.6	13.8	107.54	977	977	1.46	14	12	14	12	3.6519e-28	1.0247	1.0062	17.973	25	0.75568	0.94294	16.587	13	1.2481	1.1298	15.831	12	12.1	11.1	50093000	25577000	24516000	27689000	15652000	12037000
O95816	O95816	5	5	5	BAG family molecular chaperone regulator 2	BAG2	>sp|O95816|BAG2_HUMAN BAG family molecular chaperone regulator 2 OS=Homo sapiens GN=BAG2 PE=1 SV=1	1	5	5	5	5	4	5	4	5	4	28.9	28.9	28.9	23.772	211	211	1.48	16	15	16	15	7.9567e-32	0.90451	0.94398	17.977	26	0.80313	1.0198	19.106	14	0.99794	0.89933	12.496	12	28.9	23.2	68171000	35297000	32873000	34456000	18765000	15691000
O95817	O95817	5	5	5	BAG family molecular chaperone regulator 3	BAG3	>sp|O95817|BAG3_HUMAN BAG family molecular chaperone regulator 3 OS=Homo sapiens GN=BAG3 PE=1 SV=3	1	5	5	5	5	4	5	4	5	4	18.4	18.4	18.4	61.594	575	575	1.5	11	11	11	11	7.7112e-20	0.88937	1.0044	16.807	21	0.81637	1.0232	16.587	10	1.043	0.96988	17.772	11	18.4	15.5	64926000	33091000	31835000	32081000	17648000	14433000
O95831	O95831	13	13	13	Apoptosis-inducing factor 1, mitochondrial	AIFM1	>sp|O95831|AIFM1_HUMAN Apoptosis-inducing factor 1, mitochondrial OS=Homo sapiens GN=AIFM1 PE=1 SV=1	1	13	13	13	13	12	13	12	13	12	30.5	30.5	30.5	66.9	613	613	1.49	39	37	39	37	1.2069e-49	0.88975	0.92965	63.106	74	0.83744	1.036	63.844	37	0.93821	0.84051	61.751	37	30.5	29.4	255510000	156780000	98731000	118910000	74527000	44387000
O95843	O95843	1	1	1	Guanylyl cyclase-activating protein 3	GUCA1C	>sp|O95843|GUC1C_HUMAN Guanylyl cyclase-activating protein 3 OS=Homo sapiens GN=GUCA1C PE=1 SV=3	1	1	1	1	1	0	1	0	1	0	13.9	13.9	13.9	23.822	209	209	1	2		2		0.052039	0.55132	0.6979	1.8961	2	0.55132	0.6979	1.8961	2	NaN	NaN	NaN	0	13.9	0	20923000	11887000	9036600	20923000	11887000	9036600
O95861	O95861	7	7	7	3(2),5-bisphosphate nucleotidase 1	BPNT1	>sp|O95861|BPNT1_HUMAN 3(2),5-bisphosphate nucleotidase 1 OS=Homo sapiens GN=BPNT1 PE=1 SV=1	1	7	7	7	7	7	7	7	7	7	30.5	30.5	30.5	33.392	308	308	1.42	21	15	21	15	1.6222e-23	0.91077	0.9951	16.927	36	0.83705	1.0351	18.236	21	1.0749	0.96461	11.122	15	30.5	30.5	124070000	64802000	59271000	72816000	39200000	33616000
O95865	O95865	1	1	1	N(G),N(G)-dimethylarginine dimethylaminohydrolase 2	DDAH2	>sp|O95865|DDAH2_HUMAN N(G),N(G)-dimethylarginine dimethylaminohydrolase 2 OS=Homo sapiens GN=DDAH2 PE=1 SV=1	1	1	1	1	1	1	1	1	1	1	6.3	6.3	6.3	29.644	285	285	1.33	2	1	2	1	0.0093483	NaN	NaN	NaN	0	NaN	NaN	NaN	0	NaN	NaN	NaN	0	6.3	6.3	0	0	0	0	0	0
O95881	O95881	2	2	2	Thioredoxin domain-containing protein 12	TXNDC12	>sp|O95881|TXD12_HUMAN Thioredoxin domain-containing protein 12 OS=Homo sapiens GN=TXNDC12 PE=1 SV=1	1	2	2	2	2	2	2	2	2	2	16.9	16.9	16.9	19.206	172	172	1.54	6	7	6	7	4.5602e-07	1.1592	1.0785	16.956	13	0.78404	1.0024	4.9315	6	1.3798	1.2453	15.969	7	16.9	16.9	36482000	18773000	17709000	19123000	10828000	8294800
O96000	O96000	6	6	6	NADH dehydrogenase [ubiquinone] 1 beta subcomplex subunit 10	NDUFB10	>sp|O96000|NDUBA_HUMAN NADH dehydrogenase [ubiquinone] 1 beta subcomplex subunit 10 OS=Homo sapiens GN=NDUFB10 PE=1 SV=3	1	6	6	6	6	6	6	6	6	6	52.3	52.3	52.3	20.776	172	172	1.51	19	20	19	20	6.0232e-23	0.94874	0.94388	19.234	39	0.78371	0.97304	25.982	19	1.0146	0.90277	9.4984	20	52.3	52.3	114370000	57615000	56754000	58102000	31491000	26610000
O96005	O96005	3	3	3	Cleft lip and palate transmembrane protein 1	CLPTM1	>sp|O96005|CLPT1_HUMAN Cleft lip and palate transmembrane protein 1 OS=Homo sapiens GN=CLPTM1 PE=1 SV=1	1	3	3	3	2	3	2	3	2	3	8.1	8.1	8.1	76.096	669	669	1.44	5	4	5	4	1.2402e-07	1.3935	1.5985	23.847	9	0.88887	1.1186	22.632	5	1.9006	1.7157	8.7852	4	6.7	8.1	12746000	4875300	7870300	7541200	3367000	4174200
O96008	O96008	7	7	7	Mitochondrial import receptor subunit TOM40 homolog	TOMM40	>sp|O96008|TOM40_HUMAN Mitochondrial import receptor subunit TOM40 homolog OS=Homo sapiens GN=TOMM40 PE=1 SV=1	1	7	7	7	7	7	7	7	7	7	35.5	35.5	35.5	37.893	361	361	1.56	20	25	20	25	6.4626e-40	0.98766	1.0587	19.54	44	0.93163	1.1817	19.18	20	1.082	0.97701	15.116	24	35.5	35.5	135280000	65129000	70151000	62608000	31642000	30966000
O96017	O96017	1	1	1	Serine/threonine-protein kinase Chk2	CHEK2	>sp|O96017|CHK2_HUMAN Serine/threonine-protein kinase Chk2 OS=Homo sapiens GN=CHEK2 PE=1 SV=1	1	1	1	1	1	0	1	0	1	0	2.6	2.6	2.6	60.914	543	543	1	2		2		0.0035047	0.43357	0.53318	4.8464	2	0.43357	0.53318	4.8464	2	NaN	NaN	NaN	0	2.6	0	2337900	1497600	840280	2337900	1497600	840280
O96019	O96019	2	2	2	Actin-like protein 6A	ACTL6A	>sp|O96019|ACL6A_HUMAN Actin-like protein 6A OS=Homo sapiens GN=ACTL6A PE=1 SV=1	1	2	2	2	2	1	2	1	2	1	7	7	7	47.46	429	429	1.38	5	3	5	3	3.6082e-07	0.95714	1.0623	11.581	8	0.89536	1.139	9.0159	5	1.0245	0.92773	4.2342	3	7	4.2	21076000	11113000	9963500	12255000	6675400	5579700
P00167	P00167	2	2	2	Cytochrome b5	CYB5A	>sp|P00167|CYB5_HUMAN Cytochrome b5 OS=Homo sapiens GN=CYB5A PE=1 SV=2	1	2	2	2	2	2	2	2	2	2	17.2	17.2	17.2	15.33	134	134	1.44	5	4	5	4	0.0019619	0.69993	0.86009	23.091	9	0.59328	0.70413	14.224	5	1.2331	1.1055	9.8424	4	17.2	17.2	9570700	5383600	4187100	6118900	3790200	2328700
P00338	P00338	21	21	21	L-lactate dehydrogenase A chain	LDHA	>sp|P00338|LDHA_HUMAN L-lactate dehydrogenase A chain OS=Homo sapiens GN=LDHA PE=1 SV=2	1	21	21	21	21	20	21	20	21	20	72.3	72.3	72.3	36.688	332	332	1.51	169	174	169	174	4.4884e-193	1.2109	1.2978	14.627	330	1.0662	1.3277	13.916	163	1.4602	1.2412	14.922	167	72.3	70.8	10224000000	4393400000	5830100000	5142700000	2396700000	2745900000
P00367;P49448	P00367;P49448	12;8	12;8	12;8	Glutamate dehydrogenase 1, mitochondrial;Glutamate dehydrogenase 2, mitochondrial	GLUD1;GLUD2	>sp|P00367|DHE3_HUMAN Glutamate dehydrogenase 1, mitochondrial OS=Homo sapiens GN=GLUD1 PE=1 SV=2;>sp|P49448|DHE4_HUMAN Glutamate dehydrogenase 2, mitochondrial OS=Homo sapiens GN=GLUD2 PE=1 SV=2	2	12	12	12	12	12	12	12	12	12	33.9	33.9	33.9	61.397	558	558;558	1.52	39	43	39	43	1.6339e-77	1.2349	1.3506	29.13	81	1.0561	1.3243	13.188	39	1.537	1.3507	38.344	42	33.9	33.9	381740000	165770000	215970000	173500000	81612000	91890000
P00374	P00374	3	3	3	Dihydrofolate reductase	DHFR	>sp|P00374|DYR_HUMAN Dihydrofolate reductase OS=Homo sapiens GN=DHFR PE=1 SV=2	1	3	3	3	3	3	3	3	3	3	20.3	20.3	20.3	21.452	187	187	1.56	7	9	7	9	6.5251e-16	1.1859	1.0712	23.006	16	0.64481	0.80406	10.002	7	1.318	1.1834	7.6055	9	20.3	20.3	25379000	12829000	12550000	11965000	7075800	4889400
P00387	P00387	6	6	6	NADH-cytochrome b5 reductase 3;NADH-cytochrome b5 reductase 3 membrane-bound form;NADH-cytochrome b5 reductase 3 soluble form	CYB5R3	>sp|P00387|NB5R3_HUMAN NADH-cytochrome b5 reductase 3 OS=Homo sapiens GN=CYB5R3 PE=1 SV=3	1	6	6	6	6	6	6	6	6	6	33.2	33.2	33.2	34.234	301	301	1.47	20	18	20	18	1.7826e-31	0.83545	0.89969	11.874	37	0.69225	0.84791	11.423	20	1.0639	0.94468	11.933	17	33.2	33.2	123670000	65635000	58036000	59303000	34134000	25169000
P00390	P00390	10	10	10	Glutathione reductase, mitochondrial	GSR	>sp|P00390|GSHR_HUMAN Glutathione reductase, mitochondrial OS=Homo sapiens GN=GSR PE=1 SV=2	1	10	10	10	10	8	10	8	10	8	26.4	26.4	26.4	56.256	522	522	1.44	27	21	27	21	2.8006e-26	0.8109	0.84672	21.162	48	0.70682	0.87299	23.377	27	0.90985	0.82296	17.856	21	26.4	21.6	78390000	41932000	36458000	43529000	23974000	19555000
P00395	P00395	1	1	1	Cytochrome c oxidase subunit 1	MT-CO1	>sp|P00395|COX1_HUMAN Cytochrome c oxidase subunit 1 OS=Homo sapiens GN=MT-CO1 PE=1 SV=1	1	1	1	1	0	1	0	1	0	1	6	6	6	57.041	513	513	2		1		1	9.1556e-14	0.80697	0.72482	NaN	1	NaN	NaN	NaN	0	0.80697	0.72482	NaN	1	0	6	3906100	2059100	1847000	0	0	0
P00403	P00403	1	1	1	Cytochrome c oxidase subunit 2	MT-CO2	>sp|P00403|COX2_HUMAN Cytochrome c oxidase subunit 2 OS=Homo sapiens GN=MT-CO2 PE=1 SV=1	1	1	1	1	1	1	1	1	1	1	4.4	4.4	4.4	25.565	227	227	1.5	3	3	3	3	0.00020504	NaN	NaN	NaN	0	NaN	NaN	NaN	0	NaN	NaN	NaN	0	4.4	4.4	0	0	0	0	0	0
P00441	P00441	6	6	6	Superoxide dismutase [Cu-Zn]	SOD1	>sp|P00441|SODC_HUMAN Superoxide dismutase [Cu-Zn] OS=Homo sapiens GN=SOD1 PE=1 SV=2	1	6	6	6	6	6	6	6	6	6	76	76	76	15.936	154	154	1.49	42	41	42	41	3.8149e-50	0.80562	0.97916	16.403	74	0.70529	0.88506	6.1728	38	1.3404	1.1754	10.009	36	76	76	1850000000	891330000	958680000	889030000	505260000	383770000
P00491	P00491	7	7	7	Purine nucleoside phosphorylase	PNP	>sp|P00491|PNPH_HUMAN Purine nucleoside phosphorylase OS=Homo sapiens GN=PNP PE=1 SV=2	1	7	7	7	7	7	7	7	7	7	49.8	49.8	49.8	32.118	289	289	1.48	31	29	31	29	5.6524e-143	0.65752	0.71496	26.32	57	0.55514	0.69442	33.723	31	0.82606	0.72621	13.651	26	49.8	49.8	296800000	175390000	121400000	166250000	103940000	62313000
P00492	P00492	8	8	8	Hypoxanthine-guanine phosphoribosyltransferase	HPRT1	>sp|P00492|HPRT_HUMAN Hypoxanthine-guanine phosphoribosyltransferase OS=Homo sapiens GN=HPRT1 PE=1 SV=2	1	8	8	8	8	7	8	7	8	7	56.9	56.9	56.9	24.579	218	218	1.5	25	25	25	25	8.037e-33	0.77176	0.7914	13.181	47	0.62712	0.77051	12.497	25	0.91505	0.82483	13.625	22	56.9	44.5	161810000	90890000	70917000	85547000	51034000	34513000
P00505	P00505	16	16	16	Aspartate aminotransferase, mitochondrial	GOT2	>sp|P00505|AATM_HUMAN Aspartate aminotransferase, mitochondrial OS=Homo sapiens GN=GOT2 PE=1 SV=3	1	16	16	16	16	16	16	16	16	16	65.8	65.8	65.8	47.517	430	430	1.5	66	66	66	66	2.7121e-87	1.0014	1.0913	13.385	131	0.90397	1.1296	12.362	66	1.1729	1.0508	13.788	65	65.8	65.8	782700000	375010000	407690000	384670000	195110000	189560000
P00533;P04626	P00533	13;1	13;1	12;0	Epidermal growth factor receptor	EGFR	>sp|P00533|EGFR_HUMAN Epidermal growth factor receptor OS=Homo sapiens GN=EGFR PE=1 SV=2	2	13	13	12	12	12	12	12	11	11	18.3	18.3	17.4	134.28	1210	1210;1255	1.51	40	41	40	41	7.2392e-55	1.5208	1.5792	23.123	73	1.244	1.5399	27.902	37	1.8338	1.6583	15.892	36	16.5	15.2	164360000	65670000	98690000	80175000	35348000	44827000
P00558	P00558	31	31	27	Phosphoglycerate kinase 1	PGK1	>sp|P00558|PGK1_HUMAN Phosphoglycerate kinase 1 OS=Homo sapiens GN=PGK1 PE=1 SV=3	1	31	31	27	29	31	29	31	25	27	87.1	87.1	79.9	44.614	417	417	1.5	206	209	206	209	4.9813e-215	1.2767	1.3341	23.528	362	1.2489	1.5808	22.161	178	1.3063	1.1435	11.597	184	81.5	87.1	8426400000	3617100000	4809200000	3758200000	1635200000	2123000000
P00568	P00568	10	10	10	Adenylate kinase isoenzyme 1	AK1	>sp|P00568|KAD1_HUMAN Adenylate kinase isoenzyme 1 OS=Homo sapiens GN=AK1 PE=1 SV=3	1	10	10	10	10	10	10	10	10	10	62.4	62.4	62.4	21.635	194	194	1.5	32	32	32	32	1.7257e-37	1.0202	1.1963	11.591	64	0.92607	1.1638	7.6528	32	1.378	1.2329	14.316	32	62.4	62.4	282230000	132130000	150100000	149840000	77819000	72019000
P00846	P00846	1	1	1	ATP synthase subunit a	MT-ATP6	>sp|P00846|ATP6_HUMAN ATP synthase subunit a OS=Homo sapiens GN=MT-ATP6 PE=1 SV=1	1	1	1	1	1	1	1	1	1	1	7.1	7.1	7.1	24.817	226	226	1.5	4	4	4	4	0.00034168	1.0279	1.0012	7.0545	8	0.82834	1.063	6.6925	4	1.0941	0.9739	0.8194	4	7.1	7.1	70104000	33575000	36530000	25563000	12520000	13043000
P00966	P00966	18	18	18	Argininosuccinate synthase	ASS1	>sp|P00966|ASSY_HUMAN Argininosuccinate synthase OS=Homo sapiens GN=ASS1 PE=1 SV=2	1	18	18	18	18	18	18	18	18	18	59.7	59.7	59.7	46.53	412	412	1.51	76	78	76	78	9.6151e-90	0.56598	0.62604	15.463	152	0.47084	0.59107	15.43	76	0.72117	0.64411	14.109	76	59.7	59.7	685450000	430430000	255020000	376900000	252180000	124720000
P01111;P01112;P01116	P01111;P01112	3;2;1	3;2;1	3;2;1	GTPase NRas;GTPase HRas;GTPase HRas, N-terminally processed	NRAS;HRAS	>sp|P01111|RASN_HUMAN GTPase NRas OS=Homo sapiens GN=NRAS PE=1 SV=1;>sp|P01112|RASH_HUMAN GTPase HRas OS=Homo sapiens GN=HRAS PE=1 SV=1	3	3	3	3	2	3	2	3	2	3	32.3	32.3	32.3	21.229	189	189;189;189	1.44	5	4	5	4	1.0159e-06	1.1903	1.0344	26.235	9	0.78872	0.9903	27.67	5	1.269	1.1284	27.606	4	20.6	32.3	23708000	12305000	11403000	15660000	8501000	7159000
P01185	P01185	1	1	1	Vasopressin-neurophysin 2-copeptin;Arg-vasopressin;Neurophysin 2;Copeptin	AVP	>sp|P01185|NEU2_HUMAN Vasopressin-neurophysin 2-copeptin OS=Homo sapiens GN=AVP PE=1 SV=2	1	1	1	1	0	1	0	1	0	1	18.3	18.3	18.3	17.325	164	164	2		1		1	0.073645	0.11698	0.10351	NaN	1	NaN	NaN	NaN	0	0.11698	0.10351	NaN	1	0	18.3	2655900	2587200	68635	0	0	0
P01891;P10316;P01892;P30447;P05534;P30512;P30459;P30457;P30456;P30453;P30450;P18462;P10314	P01891;P10316;P01892	4;3;3;1;1;1;1;1;1;1;1;1;1	4;3;3;1;1;1;1;1;1;1;1;1;1	4;3;3;1;1;1;1;1;1;1;1;1;1	HLA class I histocompatibility antigen, A-68 alpha chain;HLA class I histocompatibility antigen, A-69 alpha chain;HLA class I histocompatibility antigen, A-2 alpha chain	HLA-A	>sp|P01891|1A68_HUMAN HLA class I histocompatibility antigen, A-68 alpha chain OS=Homo sapiens GN=HLA-A PE=1 SV=4;>sp|P10316|1A69_HUMAN HLA class I histocompatibility antigen, A-69 alpha chain OS=Homo sapiens GN=HLA-A PE=2 SV=2;>sp|P01892|1A02_HUMAN HLA cl	13	4	4	4	3	4	3	4	3	4	17.3	17.3	17.3	40.908	365	365;365;365;365;365;365;365;365;365;365;365;365;365	1.57	10	13	10	13	3.9959e-11	1.224	1.2583	37.13	23	1.1463	1.4215	43.845	10	1.3107	1.1664	18.557	13	9	17.3	52664000	22636000	30028000	24115000	9855600	14259000
P02545	P02545	27	27	27	Prelamin-A/C;Lamin-A/C	LMNA	>sp|P02545|LMNA_HUMAN Prelamin-A/C OS=Homo sapiens GN=LMNA PE=1 SV=1	1	27	27	27	27	27	27	27	27	27	66.7	66.7	66.7	74.139	664	664	1.5	159	162	159	162	7.9952e-116	1.0223	1.0912	14.348	320	0.93545	1.1672	10.804	158	1.1497	1.0149	13.225	162	66.7	66.7	5147400000	2477300000	2670100000	2499200000	1271600000	1227600000
P02751	P02751	3	3	3	Fibronectin;Anastellin;Ugl-Y1;Ugl-Y2;Ugl-Y3	FN1	>sp|P02751|FINC_HUMAN Fibronectin OS=Homo sapiens GN=FN1 PE=1 SV=4	1	3	3	3	2	2	2	2	2	2	1.6	1.6	1.6	262.62	2386	2386	1.56	4	5	4	5	1.855e-158	0.12123	0.12054	94.54	4	0.12147	0.14071	NaN	1	0.121	0.11248	105.89	3	1.2	1	9896000	9514600	381440	3525000	3449500	75470
P02786	P02786	29	29	29	Transferrin receptor protein 1;Transferrin receptor protein 1, serum form	TFRC	>sp|P02786|TFR1_HUMAN Transferrin receptor protein 1 OS=Homo sapiens GN=TFRC PE=1 SV=2	1	29	29	29	28	27	28	27	28	27	59.1	59.1	59.1	84.87	760	760	1.49	140	133	140	133	7.8121e-221	1.015	1.0807	11.394	264	0.83583	1.0436	11.33	134	1.2604	1.1242	10.965	130	59.1	53.3	2022200000	993350000	1028800000	1009600000	546490000	463140000
P02792	P02792	1	1	1	Ferritin light chain	FTL	>sp|P02792|FRIL_HUMAN Ferritin light chain OS=Homo sapiens GN=FTL PE=1 SV=2	1	1	1	1	1	0	1	0	1	0	5.1	5.1	5.1	20.019	175	175	1	1		1		0.011831	1.9561	2.4123	NaN	1	1.9561	2.4123	NaN	1	NaN	NaN	NaN	0	5.1	0	780430	268910	511530	780430	268910	511530
P02794	P02794	7	7	7	Ferritin heavy chain	FTH1	>sp|P02794|FRIH_HUMAN Ferritin heavy chain OS=Homo sapiens GN=FTH1 PE=1 SV=2	1	7	7	7	6	7	6	7	6	7	59	59	59	21.225	183	183	1.5	35	35	35	35	4.2795e-24	1.8574	1.8378	26.708	70	1.9928	2.5251	11.153	35	1.7472	1.5674	10.514	35	47	59	284190000	98867000	185320000	135900000	45106000	90799000
P02795;P80297;P13640;P80294;P04731	P02795;P80297;P13640	3;2;2;1;1	2;1;1;1;1	2;1;1;1;1	Metallothionein-2;Metallothionein-1X;Metallothionein-1G	MT2A;MT1X;MT1G	>sp|P02795|MT2_HUMAN Metallothionein-2 OS=Homo sapiens GN=MT2A PE=1 SV=1;>sp|P80297|MT1X_HUMAN Metallothionein-1X OS=Homo sapiens GN=MT1X PE=1 SV=1;>sp|P13640|MT1G_HUMAN Metallothionein-1G OS=Homo sapiens GN=MT1G PE=1 SV=2	5	3	2	2	3	3	2	2	2	2	65.6	45.9	45.9	6.0422	61	61;61;62;61;61	1.5	12	12	12	12	1.4506e-16	1.3508	1.4104	8.4745	24	1.1394	1.4094	5.917	12	1.5856	1.4104	10.721	12	65.6	65.6	185270000	78962000	106300000	101920000	47270000	54646000
P03915	P03915	1	1	1	NADH-ubiquinone oxidoreductase chain 5	MT-ND5	>sp|P03915|NU5M_HUMAN NADH-ubiquinone oxidoreductase chain 5 OS=Homo sapiens GN=MT-ND5 PE=1 SV=2	1	1	1	1	1	1	1	1	1	1	2.8	2.8	2.8	67.026	603	603	1.5	3	3	3	3	5.2972e-05	0.8059	0.79557	7.5097	6	0.69638	0.84975	9.2253	3	0.85257	0.77879	3.2093	3	2.8	2.8	12546000	7007800	5538300	5921700	3317700	2604000
P04040	P04040	12	12	12	Catalase	CAT	>sp|P04040|CATA_HUMAN Catalase OS=Homo sapiens GN=CAT PE=1 SV=3	1	12	12	12	11	11	11	11	11	11	40.8	40.8	40.8	59.755	527	527	1.49	32	31	32	31	2.7489e-62	0.98914	1.0063	27.19	60	1.0804	1.331	13.266	30	0.90058	0.81813	13.755	30	37.8	39.3	139570000	70553000	69018000	59817000	28259000	31558000
P04062	P04062	2	2	2	Glucosylceramidase	GBA	>sp|P04062|GLCM_HUMAN Glucosylceramidase OS=Homo sapiens GN=GBA PE=1 SV=3	1	2	2	2	2	1	2	1	2	1	6.2	6.2	6.2	59.716	536	536	1.5	2	2	2	2	3.2699e-14	1.054	0.96355	5.7006	3	0.75589	0.88371	NaN	1	1.076	0.97376	1.4906	2	6.2	1.7	1844800	883610	961240	430800	207270	223530
P04075	P04075	16	16	11	Fructose-bisphosphate aldolase A	ALDOA	>sp|P04075|ALDOA_HUMAN Fructose-bisphosphate aldolase A OS=Homo sapiens GN=ALDOA PE=1 SV=2	1	16	16	11	16	15	16	15	11	11	55.8	55.8	47.8	39.42	364	364	1.49	84	82	84	82	6.6387e-149	0.94795	1.0407	18.174	104	0.73197	0.92562	12.86	54	1.3935	1.2193	11.322	50	55.8	54.1	2742000000	1348600000	1393400000	1461900000	826280000	635630000
P04080	P04080	4	4	4	Cystatin-B	CSTB	>sp|P04080|CYTB_HUMAN Cystatin-B OS=Homo sapiens GN=CSTB PE=1 SV=2	1	4	4	4	4	3	4	3	4	3	83.7	83.7	83.7	11.139	98	98	1.45	17	14	17	14	9.241e-25	0.82963	1.0465	17.943	30	0.75728	0.98467	7.0698	16	1.3142	1.1757	23.71	14	83.7	76.5	374540000	181690000	192850000	197640000	107390000	90250000
P04083	P04083	17	17	17	Annexin A1	ANXA1	>sp|P04083|ANXA1_HUMAN Annexin A1 OS=Homo sapiens GN=ANXA1 PE=1 SV=2	1	17	17	17	17	17	17	17	17	17	73.1	73.1	73.1	38.714	346	346	1.5	84	83	84	83	1.399e-218	1.2436	1.2955	21.922	161	0.99197	1.2473	27.109	80	1.5208	1.3473	13.435	81	73.1	73.1	2131100000	960010000	1171100000	1076000000	548240000	527730000
P04114	P04114	7	4	4	Apolipoprotein B-100;Apolipoprotein B-48	APOB	>sp|P04114|APOB_HUMAN Apolipoprotein B-100 OS=Homo sapiens GN=APOB PE=1 SV=2	1	7	4	4	4	6	1	4	1	4	1.7	1.1	1.1	515.6	4563	4563	1.7	3	7	3	7	1.8826e-31	6.719	6.725	207.21	7	6.719	8.0498	318.84	3	6.7097	5.8973	121.28	4	0.9	1.6	85899000	13097000	72802000	35285000	6093800	29191000
P04150	P04150	2	2	2	Glucocorticoid receptor	NR3C1	>sp|P04150|GCR_HUMAN Glucocorticoid receptor OS=Homo sapiens GN=NR3C1 PE=1 SV=1	1	2	2	2	2	2	2	2	2	2	3.3	3.3	3.3	85.658	777	777	1.5	6	6	6	6	2.5201e-20	1.4722	1.5216	45.185	12	1.1574	1.4286	43.1	6	1.8614	1.712	47.201	6	3.3	3.3	16916000	6471200	10445000	8620700	3729000	4891700
P04179	P04179	8	8	8	Superoxide dismutase [Mn], mitochondrial	SOD2	>sp|P04179|SODM_HUMAN Superoxide dismutase [Mn], mitochondrial OS=Homo sapiens GN=SOD2 PE=1 SV=2	1	8	8	8	8	8	8	8	8	8	63.1	63.1	63.1	24.722	222	222	1.47	24	21	24	21	1.3747e-54	1.0012	1.1146	22.826	43	0.93651	1.1727	19.193	23	1.0865	0.9819	23.495	20	63.1	63.1	128600000	62243000	66356000	66869000	33514000	33354000
P04181	P04181	7	7	7	Ornithine aminotransferase, mitochondrial;Ornithine aminotransferase, hepatic form;Ornithine aminotransferase, renal form	OAT	>sp|P04181|OAT_HUMAN Ornithine aminotransferase, mitochondrial OS=Homo sapiens GN=OAT PE=1 SV=1	1	7	7	7	7	7	7	7	7	7	26	26	26	48.534	439	439	1.55	19	23	19	23	3.0204e-25	0.80519	0.88873	16.296	42	0.71274	0.87196	9.229	19	1.036	0.91788	20.59	23	26	26	85539000	49347000	36192000	41623000	25387000	16236000
P04183	P04183	5	5	5	Thymidine kinase, cytosolic	TK1	>sp|P04183|KITH_HUMAN Thymidine kinase, cytosolic OS=Homo sapiens GN=TK1 PE=1 SV=2	1	5	5	5	4	5	4	5	4	5	26.9	26.9	26.9	25.468	234	234	1.58	8	11	8	11	1.6135e-12	0.73651	0.72804	24.985	15	0.48976	0.58704	21.955	6	0.92887	0.82323	23.814	9	19.7	26.9	13943000	7691600	6251400	6661400	4008800	2652500
Q29963;Q29960;Q29865;Q07000;P30510;P30508;P30504;P04222	Q29963;Q29960;Q29865;Q07000;P30510;P30508;P30504;P04222	1;1;1;1;1;1;1;1	1;1;1;1;1;1;1;1	1;1;1;1;1;1;1;1	HLA class I histocompatibility antigen, Cw-6 alpha chain;HLA class I histocompatibility antigen, Cw-16 alpha chain;HLA class I histocompatibility antigen, Cw-18 alpha chain;HLA class I histocompatibility antigen, Cw-15 alpha chain;HLA class I histocompatibility antigen, Cw-14 alpha chain;HLA class I histocompatibility antigen, Cw-12 alpha chain;HLA class I histocompatibility antigen, Cw-4 alpha c…	HLA-C	>sp|Q29963|1C06_HUMAN HLA class I histocompatibility antigen, Cw-6 alpha chain OS=Homo sapiens GN=HLA-C PE=2 SV=2;>sp|Q29960|1C16_HUMAN HLA class I histocompatibility antigen, Cw-16 alpha chain OS=Homo sapiens GN=HLA-C PE=2 SV=1;>sp|Q29865|1C18_HUMAN HLA c	8	1	1	1	1	1	1	1	1	1	2.7	2.7	2.7	40.968	366	366;366;366;366;366;366;366;366	1.4	3	2	3	2	0.015266	0.80903	0.77448	16.228	5	0.72915	0.91022	16.224	3	0.81256	0.73876	1.2722	2	2.7	2.7	5700800	3108800	2592100	3580300	1974600	1605600
P04406	P04406	15	15	15	Glyceraldehyde-3-phosphate dehydrogenase	GAPDH	>sp|P04406|G3P_HUMAN Glyceraldehyde-3-phosphate dehydrogenase OS=Homo sapiens GN=GAPDH PE=1 SV=3	1	15	15	15	15	15	15	15	15	15	80.3	80.3	80.3	36.053	335	335	1.46	485	420	485	420	0	0.54803	0.62038	26.635	830	0.4274	0.53216	19.148	446	0.86634	0.75304	24.106	384	80.3	80.3	18244000000	11189000000	7054900000	9901200000	6849000000	3052200000
P04632;Q96L46	P04632	5;1	5;1	5;1	Calpain small subunit 1	CAPNS1	>sp|P04632|CPNS1_HUMAN Calpain small subunit 1 OS=Homo sapiens GN=CAPNS1 PE=1 SV=1	2	5	5	5	5	5	5	5	5	5	20.5	20.5	20.5	28.315	268	268;248	1.5	12	12	12	12	1.4541e-15	0.95477	1.0814	11.964	23	0.83559	1.0204	9.3804	12	1.253	1.153	9.553	11	20.5	20.5	37521000	18554000	18967000	20550000	11298000	9252000
P04732;CON__P67983;Q8N339	P04732;CON__P67983	4;2;1	4;2;1	2;0;0	Metallothionein-1E	MT1E	>sp|P04732|MT1E_HUMAN Metallothionein-1E OS=Homo sapiens GN=MT1E PE=1 SV=1;>P67983 SWISS-PROT:P67983 (Bos taurus) Metallothionein-1A	3	4	4	2	3	3	3	3	1	1	82	82	49.2	6.0142	61	61;61;61	1.5	7	7	7	7	6.9758e-12	0.50296	0.62699	NaN	1	0.50296	0.62699	NaN	1	NaN	NaN	NaN	0	72.1	82	1157800	894490	263260	1157800	894490	263260
P04733;Q93083	P04733;Q93083	2;1	1;0	1;0	Metallothionein-1F;Metallothionein-1L	MT1F;MT1L	>sp|P04733|MT1F_HUMAN Metallothionein-1F OS=Homo sapiens GN=MT1F PE=1 SV=1;>sp|Q93083|MT1L_HUMAN Metallothionein-1L OS=Homo sapiens GN=MT1L PE=2 SV=1	2	2	1	1	2	1	1	0	1	0	32.8	19.7	19.7	6.0863	61	61;61	1	2		2		9.7677e-13	0.64735	0.73844	14.008	2	0.64735	0.73844	14.008	2	NaN	NaN	NaN	0	32.8	13.1	682990	487240	195750	682990	487240	195750
P04792	P04792	4	4	4	Heat shock protein beta-1	HSPB1	>sp|P04792|HSPB1_HUMAN Heat shock protein beta-1 OS=Homo sapiens GN=HSPB1 PE=1 SV=2	1	4	4	4	4	4	4	4	4	4	41	41	41	22.782	205	205	1.49	22	21	22	21	6.2896e-33	0.77175	0.91037	15.392	42	0.65242	0.83315	8.748	22	1.2234	1.0385	9.714	20	41	41	1182100000	628410000	553740000	688460000	410500000	277950000
P04818	P04818	3	3	3	Thymidylate synthase	TYMS	>sp|P04818|TYSY_HUMAN Thymidylate synthase OS=Homo sapiens GN=TYMS PE=1 SV=3	1	3	3	3	3	3	3	3	3	3	12.5	12.5	12.5	35.716	313	313	1.53	8	9	8	9	8.8446e-19	2.4864	2.2796	51.198	17	0.94088	1.1471	14.236	8	3.1412	2.836	12.005	9	12.5	12.5	45046000	16191000	28855000	21739000	10745000	10994000
P04843	P04843	28	28	28	Dolichyl-diphosphooligosaccharide--protein glycosyltransferase subunit 1	RPN1	>sp|P04843|RPN1_HUMAN Dolichyl-diphosphooligosaccharide--protein glycosyltransferase subunit 1 OS=Homo sapiens GN=RPN1 PE=1 SV=1	1	28	28	28	28	27	28	27	28	27	68.9	68.9	68.9	68.569	607	607	1.48	124	115	124	115	7.9859e-134	0.93786	1.0122	13.789	232	0.79905	1.0002	15.375	120	1.1552	1.0385	11.485	112	68.9	67.4	1209500000	607880000	601640000	637810000	344480000	293320000
P04844	P04844	13	13	13	Dolichyl-diphosphooligosaccharide--protein glycosyltransferase subunit 2	RPN2	>sp|P04844|RPN2_HUMAN Dolichyl-diphosphooligosaccharide--protein glycosyltransferase subunit 2 OS=Homo sapiens GN=RPN2 PE=1 SV=3	1	13	13	13	13	12	13	12	13	12	30.9	30.9	30.9	69.283	631	631	1.44	51	40	51	40	2.747e-122	0.80172	0.94277	14.355	88	0.73627	0.91096	11.584	49	1.1344	1.027	16.128	39	30.9	28.1	284700000	152200000	132500000	167610000	95810000	71803000
P04899	P04899	7	2	2	Guanine nucleotide-binding protein G(i) subunit alpha-2	GNAI2	>sp|P04899|GNAI2_HUMAN Guanine nucleotide-binding protein G(i) subunit alpha-2 OS=Homo sapiens GN=GNAI2 PE=1 SV=3	1	7	2	2	7	6	2	1	2	1	23.7	7.6	7.6	40.45	355	355	1.25	3	1	3	1	4.3838e-22	1.4425	1.777	56.103	4	1.1556	1.4349	58.2	3	2.6854	2.3604	NaN	1	23.7	21.1	12069000	4355000	7713900	6778700	2883900	3894800
P05023;P13637;P50993	P05023	23;5;5	23;5;5	20;2;2	Sodium/potassium-transporting ATPase subunit alpha-1	ATP1A1	>sp|P05023|AT1A1_HUMAN Sodium/potassium-transporting ATPase subunit alpha-1 OS=Homo sapiens GN=ATP1A1 PE=1 SV=1	3	23	23	20	23	22	23	22	20	19	35.6	35.6	29.6	112.89	1023	1023;1013;1020	1.49	91	89	91	89	2.4035e-117	0.96025	1.0387	15.761	153	0.83111	1.0599	12.703	78	1.1259	1.0156	18.499	75	35.6	34.8	671180000	338270000	332910000	341620000	183390000	158220000
P05026	P05026	7	7	7	Sodium/potassium-transporting ATPase subunit beta-1	ATP1B1	>sp|P05026|AT1B1_HUMAN Sodium/potassium-transporting ATPase subunit beta-1 OS=Homo sapiens GN=ATP1B1 PE=1 SV=1	1	7	7	7	6	7	6	7	6	7	36	36	36	35.061	303	303	1.53	23	26	23	26	1.5003e-23	0.88403	0.89094	9.5702	49	0.72233	0.89503	10.241	23	0.98326	0.87975	9.1281	26	27.7	36	259240000	138930000	120310000	135270000	78048000	57222000
P05091;P00352;P47895;O94788	P05091;P00352;P47895;O94788	2;1;1;1	1;0;0;0	1;0;0;0	Aldehyde dehydrogenase, mitochondrial;Retinal dehydrogenase 1;Aldehyde dehydrogenase family 1 member A3;Retinal dehydrogenase 2	ALDH2;ALDH1A1;ALDH1A3;ALDH1A2	>sp|P05091|ALDH2_HUMAN Aldehyde dehydrogenase, mitochondrial OS=Homo sapiens GN=ALDH2 PE=1 SV=2;>sp|P00352|AL1A1_HUMAN Retinal dehydrogenase 1 OS=Homo sapiens GN=ALDH1A1 PE=1 SV=2;>sp|P47895|AL1A3_HUMAN Aldehyde dehydrogenase family 1 member A3 OS=Homo sap	4	2	1	1	2	2	1	1	1	1	4.1	2.3	2.3	56.381	517	517;501;512;518	1.25	3	1	3	1	0.00062734	0.72863	0.86953	7.689	4	0.7093	0.891	9.2704	3	0.92639	0.84858	NaN	1	4.1	4.1	5988600	3187300	2801300	4489300	2411900	2077500
P05114	P05114	4	4	4	Non-histone chromosomal protein HMG-14	HMGN1	>sp|P05114|HMGN1_HUMAN Non-histone chromosomal protein HMG-14 OS=Homo sapiens GN=HMGN1 PE=1 SV=3	1	4	4	4	4	3	4	3	4	3	47	47	47	10.659	100	100	1.47	10	9	10	9	4.6407e-18	1.3294	1.3951	13.585	19	1.0797	1.3634	12.187	10	1.6606	1.5028	12.581	9	47	34	89166000	38081000	51085000	47172000	22243000	24929000
P05141	P05141	10	5	5	ADP/ATP translocase 2	SLC25A5	>sp|P05141|ADT2_HUMAN ADP/ATP translocase 2 OS=Homo sapiens GN=SLC25A5 PE=1 SV=7	1	10	5	5	10	10	5	5	5	5	52.7	30.9	30.9	32.852	298	298	1.51	27	28	27	28	1.5851e-45	0.95493	0.97944	10.362	55	0.84809	1.0749	9.4417	27	1.0564	0.9366	6.7228	28	52.7	52.7	494780000	249130000	245650000	243270000	129420000	113840000
P05161	P05161	3	3	3	Ubiquitin-like protein ISG15	ISG15	>sp|P05161|ISG15_HUMAN Ubiquitin-like protein ISG15 OS=Homo sapiens GN=ISG15 PE=1 SV=5	1	3	3	3	3	2	3	2	3	2	40.6	40.6	40.6	17.887	165	165	1.52	10	11	10	11	1.7577e-12	0.20536	0.22664	45.287	20	0.2206	0.26872	28.524	9	0.18463	0.16278	45.391	11	40.6	36.4	114780000	100260000	14521000	51955000	44456000	7499100
P05187;P10696	P05187;P10696	8;6	8;6	7;5	Alkaline phosphatase, placental type;Alkaline phosphatase, placental-like	ALPP;ALPPL2	>sp|P05187|PPB1_HUMAN Alkaline phosphatase, placental type OS=Homo sapiens GN=ALPP PE=1 SV=2;>sp|P10696|PPBN_HUMAN Alkaline phosphatase, placental-like OS=Homo sapiens GN=ALPPL2 PE=1 SV=4	2	8	8	7	8	8	8	8	7	7	22.2	22.2	20.6	57.953	535	535;532	1.45	45	37	45	37	2.0081e-54	0.36823	0.46669	41.755	76	0.27297	0.34511	14.558	42	0.9094	0.80578	10.212	34	22.2	22.2	443640000	298370000	145270000	284090000	217680000	66403000
P05198	P05198	10	10	10	Eukaryotic translation initiation factor 2 subunit 1	EIF2S1	>sp|P05198|IF2A_HUMAN Eukaryotic translation initiation factor 2 subunit 1 OS=Homo sapiens GN=EIF2S1 PE=1 SV=3	1	10	10	10	10	10	10	10	10	10	58.4	58.4	58.4	36.112	315	315	1.47	41	37	41	37	2.0987e-37	0.90279	0.92641	19.477	75	0.74825	0.92427	17.269	39	1.0444	0.93229	21.786	36	58.4	58.4	406750000	205790000	200960000	184980000	100970000	84010000
P05204	P05204	1	1	1	Non-histone chromosomal protein HMG-17	HMGN2	>sp|P05204|HMGN2_HUMAN Non-histone chromosomal protein HMG-17 OS=Homo sapiens GN=HMGN2 PE=1 SV=3	1	1	1	1	1	1	1	1	1	1	13.3	13.3	13.3	9.3926	90	90	1.6	2	3	2	3	1.1153e-05	0.81808	0.72948	40.816	5	1.2074	1.4808	6.3089	2	0.80613	0.71273	3.9182	3	13.3	13.3	7590500	3806300	3784200	2161700	965810	1195900
P05386	P05386	5	4	4	60S acidic ribosomal protein P1	RPLP1	>sp|P05386|RLA1_HUMAN 60S acidic ribosomal protein P1 OS=Homo sapiens GN=RPLP1 PE=1 SV=1	1	5	4	4	5	5	4	4	4	4	94.7	79.8	79.8	11.514	114	114	1.5	15	15	15	15	8.2677e-84	0.89855	0.92328	14.433	30	0.85736	1.0645	13.922	15	0.99571	0.87157	9.1162	15	94.7	94.7	582500000	295190000	287310000	304890000	162510000	142380000
P05387	P05387	6	6	5	60S acidic ribosomal protein P2	RPLP2	>sp|P05387|RLA2_HUMAN 60S acidic ribosomal protein P2 OS=Homo sapiens GN=RPLP2 PE=1 SV=1	1	6	6	5	6	6	6	6	5	5	93	93	78.3	11.665	115	115	1.45	29	24	29	24	8.7719e-42	0.92835	1.053	12.321	47	0.85835	1.0955	4.7823	26	1.0416	0.89169	5.9077	21	93	93	1802300000	902770000	899530000	894020000	469500000	424520000
P05388;Q8NHW5	P05388;Q8NHW5	13;10	13;10	13;10	60S acidic ribosomal protein P0;60S acidic ribosomal protein P0-like	RPLP0;RPLP0P6	>sp|P05388|RLA0_HUMAN 60S acidic ribosomal protein P0 OS=Homo sapiens GN=RPLP0 PE=1 SV=1;>sp|Q8NHW5|RLA0L_HUMAN 60S acidic ribosomal protein P0-like OS=Homo sapiens GN=RPLP0P6 PE=5 SV=1	2	13	13	13	13	13	13	13	13	13	58.7	58.7	58.7	34.273	317	317;317	1.51	74	77	74	77	1.238e-64	0.93883	0.97975	16.965	149	0.8187	1.0261	19.356	73	1.0448	0.92412	10.547	76	58.7	58.7	2072500000	1053200000	1019300000	1045700000	560160000	485570000
P05455	P05455	24	24	24	Lupus La protein	SSB	>sp|P05455|LA_HUMAN Lupus La protein OS=Homo sapiens GN=SSB PE=1 SV=2	1	24	24	24	22	23	22	23	22	23	63	63	63	46.836	408	408	1.49	79	77	79	77	4.0562e-114	0.79	0.86697	19.68	150	0.73732	0.9356	9.9188	76	0.87491	0.77324	22.492	74	60.8	62.7	768080000	426500000	341570000	413870000	240060000	173810000
P05549;Q6VUC0	P05549	4;1	4;1	4;1	Transcription factor AP-2-alpha	TFAP2A	>sp|P05549|AP2A_HUMAN Transcription factor AP-2-alpha OS=Homo sapiens GN=TFAP2A PE=1 SV=1	2	4	4	4	4	3	4	3	4	3	22.4	22.4	22.4	48.062	437	437;442	1.5	8	8	8	8	6.472e-14	0.79483	0.88284	14.01	16	0.71446	0.90824	15.637	8	0.87273	0.79878	11.701	8	22.4	15.8	23114000	12888000	10227000	12277000	7301200	4975500
P05556	P05556	15	15	15	Integrin beta-1	ITGB1	>sp|P05556|ITB1_HUMAN Integrin beta-1 OS=Homo sapiens GN=ITGB1 PE=1 SV=2	1	15	15	15	15	13	15	13	15	13	26.3	26.3	26.3	88.414	798	798	1.49	53	50	53	50	6.2934e-61	0.82865	0.98251	18.105	102	0.7068	0.8903	8.0295	53	1.3719	1.221	11.215	49	26.3	22.3	502050000	254640000	247410000	281020000	161560000	119460000
P05783	P05783	17	17	14	Keratin, type I cytoskeletal 18	KRT18	>sp|P05783|K1C18_HUMAN Keratin, type I cytoskeletal 18 OS=Homo sapiens GN=KRT18 PE=1 SV=2	1	17	17	14	17	17	17	17	14	14	53.7	53.7	50.5	48.057	430	430	1.52	124	132	124	132	1.8369e-122	1.4186	1.3957	23.461	237	1.4242	1.8	17.846	115	1.4185	1.2333	12.899	122	53.7	53.7	6805300000	2694700000	4110600000	3286000000	1311500000	1974500000
P06132	P06132	2	2	2	Uroporphyrinogen decarboxylase	UROD	>sp|P06132|DCUP_HUMAN Uroporphyrinogen decarboxylase OS=Homo sapiens GN=UROD PE=1 SV=2	1	2	2	2	2	1	2	1	2	1	10.9	10.9	10.9	40.786	367	367	1.2	4	1	4	1	0.001857	1.7366	2.2091	42.583	5	1.6028	2.0123	47.132	4	2.4549	2.2424	NaN	1	10.9	3.8	8907700	3610300	5297400	6789100	2867000	3922200
P06454	P06454	3	3	3	Prothymosin alpha;Thymosin alpha-1	PTMA	>sp|P06454|PTMA_HUMAN Prothymosin alpha OS=Homo sapiens GN=PTMA PE=1 SV=2	1	3	3	3	3	3	3	3	3	3	26.1	26.1	26.1	12.203	111	111	1.5	37	37	37	37	1.3945e-38	0.7776	0.87029	24.678	70	0.59689	0.7633	15.843	36	1.3436	1.198	16.171	34	26.1	26.1	2027800000	1069100000	958660000	1213200000	736410000	476800000
P06493	P06493	10	10	9	Cyclin-dependent kinase 1	CDK1	>sp|P06493|CDK1_HUMAN Cyclin-dependent kinase 1 OS=Homo sapiens GN=CDK1 PE=1 SV=3	1	10	10	9	9	10	9	10	8	9	55.9	55.9	52.2	34.095	297	297	1.53	30	34	30	34	6.1769e-37	1.3615	1.4156	9.6647	60	1.1365	1.4271	9.366	28	1.5582	1.3808	9.777	32	43.1	55.9	261600000	111300000	150300000	115240000	54114000	61124000
P06576	P06576	12	12	12	ATP synthase subunit beta, mitochondrial	ATP5B	>sp|P06576|ATPB_HUMAN ATP synthase subunit beta, mitochondrial OS=Homo sapiens GN=ATP5B PE=1 SV=3	1	12	12	12	12	12	12	12	12	12	40.5	40.5	40.5	56.559	529	529	1.51	69	71	69	71	4.9133e-124	0.95765	0.99871	20.987	139	0.8833	1.1046	19.071	68	1.0762	0.94493	18.2	71	40.5	40.5	1718400000	839400000	879020000	783320000	397410000	385910000
P06703	P06703	4	4	4	Protein S100-A6	S100A6	>sp|P06703|S10A6_HUMAN Protein S100-A6 OS=Homo sapiens GN=S100A6 PE=1 SV=1	1	4	4	4	4	4	4	4	4	4	61.1	61.1	61.1	10.18	90	90	1.51	26	27	26	27	9.8571e-25	1.2706	1.2893	53.071	52	1.2465	1.5413	62.98	25	1.3238	1.1095	42.401	27	61.1	61.1	3236100000	1359800000	1876400000	1149900000	497530000	652370000
P06730	P06730	6	6	6	Eukaryotic translation initiation factor 4E	EIF4E	>sp|P06730|IF4E_HUMAN Eukaryotic translation initiation factor 4E OS=Homo sapiens GN=EIF4E PE=1 SV=2	1	6	6	6	6	6	6	6	6	6	34.6	34.6	34.6	25.097	217	217	1.53	16	18	16	18	1.6784e-18	1.0662	1.0552	8.7253	34	0.88084	1.1019	8.4814	16	1.1592	1.038	8.6556	18	34.6	34.6	106180000	52367000	53815000	50572000	26974000	23598000
P06733	P06733	24	24	21	Alpha-enolase	ENO1	>sp|P06733|ENOA_HUMAN Alpha-enolase OS=Homo sapiens GN=ENO1 PE=1 SV=2	1	24	24	21	24	23	24	23	21	20	70.7	70.7	64.5	47.168	434	434	1.48	218	204	218	204	0	0.7882	0.84452	21.667	364	0.76727	0.96465	12.182	184	0.82462	0.70555	20.245	180	70.7	69.4	14796000000	8005400000	6791000000	7133600000	3927800000	3205800000
P06737;P11217	P06737	7;1	5;0	5;0	Glycogen phosphorylase, liver form	PYGL	>sp|P06737|PYGL_HUMAN Glycogen phosphorylase, liver form OS=Homo sapiens GN=PYGL PE=1 SV=4	2	7	5	5	6	6	4	4	4	4	12.2	8.6	8.6	97.147	847	847;842	1.44	10	8	10	8	7.6297e-25	0.81342	0.8334	17.979	17	0.64003	0.78897	16.396	9	0.98244	0.89811	17.009	8	10.2	10.4	24134000	13640000	10494000	13243000	8048500	5194400
P06744	P06744	19	19	16	Glucose-6-phosphate isomerase	GPI	>sp|P06744|G6PI_HUMAN Glucose-6-phosphate isomerase OS=Homo sapiens GN=GPI PE=1 SV=4	1	19	19	16	19	18	19	18	16	15	54.8	54.8	46.4	63.146	558	558	1.51	137	140	137	140	6.0756e-110	0.98275	1.0662	13.987	231	0.78639	0.9809	9.3332	115	1.3273	1.1646	12.863	116	54.8	53.4	2261700000	1101600000	1160200000	1150100000	631560000	518500000
P06748	P06748	14	14	14	Nucleophosmin	NPM1	>sp|P06748|NPM_HUMAN Nucleophosmin OS=Homo sapiens GN=NPM1 PE=1 SV=2	1	14	14	14	12	14	12	14	12	14	64.3	64.3	64.3	32.575	294	294	1.57	120	158	120	158	4.4365e-106	1.0954	1.1033	21.215	268	1.032	1.307	12.753	118	1.172	1.0009	18.301	150	51.4	64.3	9987300000	4487900000	5499400000	4640600000	2181100000	2459500000
P06753;A6NL28	P06753	13;2	5;1	3;1	Tropomyosin alpha-3 chain	TPM3	>sp|P06753|TPM3_HUMAN Tropomyosin alpha-3 chain OS=Homo sapiens GN=TPM3 PE=1 SV=2	2	13	5	3	13	13	5	5	3	3	32.3	12.3	7.4	32.95	285	285;223	1.52	21	23	21	23	3.5327e-61	1.0522	1.1131	17.7	35	0.79538	1.0317	14.903	17	1.2845	1.1609	14.453	18	32.3	32.3	320450000	152890000	167560000	172210000	93143000	79063000
P06756	P06756	3	3	3	Integrin alpha-V;Integrin alpha-V heavy chain;Integrin alpha-V light chain	ITGAV	>sp|P06756|ITAV_HUMAN Integrin alpha-V OS=Homo sapiens GN=ITGAV PE=1 SV=2	1	3	3	3	3	3	3	3	3	3	3.8	3.8	3.8	116.04	1048	1048	1.53	7	8	7	8	4.1596e-08	1.1368	1.0225	20.753	15	0.61965	0.76143	16.611	7	1.2066	1.1032	9.0468	8	3.8	3.8	15115000	7840600	7274800	8056700	4614400	3442200
P07099	P07099	6	6	6	Epoxide hydrolase 1	EPHX1	>sp|P07099|HYEP_HUMAN Epoxide hydrolase 1 OS=Homo sapiens GN=EPHX1 PE=1 SV=1	1	6	6	6	6	6	6	6	6	6	19.3	19.3	19.3	52.948	455	455	1.52	16	17	16	17	1.1043e-21	0.92537	0.89153	34.794	27	0.92697	1.1455	47.842	13	0.88344	0.8005	7.2403	14	19.3	19.3	68374000	36624000	31749000	28730000	15838000	12892000
P07108	P07108	6	6	6	Acyl-CoA-binding protein	DBI	>sp|P07108|ACBP_HUMAN Acyl-CoA-binding protein OS=Homo sapiens GN=DBI PE=1 SV=2	1	6	6	6	6	6	6	6	6	6	71.3	71.3	71.3	10.044	87	87	1.51	38	40	38	40	7.7758e-30	1.0237	1.0652	33.522	78	0.78589	0.99546	15.763	38	1.2664	1.1383	44.109	40	71.3	71.3	1042900000	518070000	524870000	530100000	293220000	236880000
P07195	P07195	17	17	17	L-lactate dehydrogenase B chain	LDHB	>sp|P07195|LDHB_HUMAN L-lactate dehydrogenase B chain OS=Homo sapiens GN=LDHB PE=1 SV=2	1	17	17	17	17	16	17	16	17	16	69.2	69.2	69.2	36.638	334	334	1.5	112	110	112	110	1.9227e-151	0.57601	0.54463	29.427	221	0.3308	0.41909	23.058	112	0.71559	0.63497	20.271	109	69.2	68.6	4190100000	2818200000	1371900000	2543500000	1879900000	663570000
P07199	P07199	1	1	1	Major centromere autoantigen B	CENPB	>sp|P07199|CENPB_HUMAN Major centromere autoantigen B OS=Homo sapiens GN=CENPB PE=1 SV=2	1	1	1	1	1	1	1	1	1	1	3.3	3.3	3.3	65.171	599	599	1.4	3	2	3	2	1.1199e-05	1.3681	1.2779	19.899	5	1.0371	1.2016	22.203	3	1.6032	1.4885	21.58	2	3.3	3.3	1618400	644600	973820	1006200	436130	570070
P07203	P07203	1	1	1	Glutathione peroxidase 1	GPX1	>sp|P07203|GPX1_HUMAN Glutathione peroxidase 1 OS=Homo sapiens GN=GPX1 PE=1 SV=4	1	1	1	1	0	1	0	1	0	1	8.9	8.9	8.9	22.106	203	203	2		3		3	0.00021872	1.228	1.0964	37.727	3	NaN	NaN	NaN	0	1.228	1.0964	37.727	3	0	8.9	5767500	2326400	3441200	0	0	0
P07237	P07237	31	31	31	Protein disulfide-isomerase	P4HB	>sp|P07237|PDIA1_HUMAN Protein disulfide-isomerase OS=Homo sapiens GN=P4HB PE=1 SV=3	1	31	31	31	31	30	31	30	31	30	81.1	81.1	81.1	57.116	508	508	1.47	132	119	132	119	1.4008e-169	0.81811	0.99379	18.934	249	0.7376	0.9357	11.925	131	1.2259	1.0885	22.11	118	81.1	78.1	2468000000	1259500000	1208500000	1319400000	748790000	570600000
P07305	P07305	3	3	3	Histone H1.0	H1F0	>sp|P07305|H10_HUMAN Histone H1.0 OS=Homo sapiens GN=H1F0 PE=1 SV=3	1	3	3	3	3	3	3	3	3	3	16	16	16	20.863	194	194	1.52	10	11	10	11	6.842e-13	0.39607	0.40516	20.244	16	0.41235	0.51044	7.8436	8	0.39342	0.35022	8.2307	8	16	16	66519000	47113000	19406000	31354000	21850000	9503300
P07311	P07311	1	1	1	Acylphosphatase-1	ACYP1	>sp|P07311|ACYP1_HUMAN Acylphosphatase-1 OS=Homo sapiens GN=ACYP1 PE=1 SV=2	1	1	1	1	1	1	1	1	1	1	15.2	15.2	15.2	11.261	99	99	1.5	2	2	2	2	0.0016474	0.98993	1.0262	30.658	4	1.0825	1.2999	11.437	2	0.86369	0.79089	14.834	2	15.2	15.2	3719900	1846500	1873400	1640700	744060	896670
P07339	P07339	7	7	7	Cathepsin D;Cathepsin D light chain;Cathepsin D heavy chain	CTSD	>sp|P07339|CATD_HUMAN Cathepsin D OS=Homo sapiens GN=CTSD PE=1 SV=1	1	7	7	7	7	6	7	6	7	6	28.2	28.2	28.2	44.552	412	412	1.41	29	20	29	20	3.4044e-40	0.87728	1.0169	12.107	49	0.76643	0.95589	12.151	29	1.1592	1.0552	9.9571	20	28.2	26	124710000	65814000	58899000	77835000	43296000	34539000
P07355;A6NMY6	P07355;A6NMY6	21;17	21;17	21;17	Annexin A2;Putative annexin A2-like protein	ANXA2;ANXA2P2	>sp|P07355|ANXA2_HUMAN Annexin A2 OS=Homo sapiens GN=ANXA2 PE=1 SV=2;>sp|A6NMY6|AXA2L_HUMAN Putative annexin A2-like protein OS=Homo sapiens GN=ANXA2P2 PE=5 SV=2	2	21	21	21	21	19	21	19	21	19	88.5	88.5	88.5	38.604	339	339;339	1.51	113	117	113	117	4.1357e-110	1.1264	1.1413	12.556	227	0.87945	1.1107	8.2324	112	1.3777	1.2009	14.134	115	88.5	80.8	7581100000	3543800000	4037400000	3774600000	1962300000	1812400000
P07384	P07384	4	4	4	Calpain-1 catalytic subunit	CAPN1	>sp|P07384|CAN1_HUMAN Calpain-1 catalytic subunit OS=Homo sapiens GN=CAPN1 PE=1 SV=1	1	4	4	4	3	3	3	3	3	3	12.7	12.7	12.7	81.889	714	714	1.5	6	6	6	6	6.1097e-10	1.2348	1.3445	16.967	12	1.1028	1.3445	14.513	6	1.4856	1.3404	20.05	6	8.1	7.8	26198000	11077000	15120000	12192000	5785800	6406500
P07437	P07437	10	2	2	Tubulin beta chain	TUBB	>sp|P07437|TBB5_HUMAN Tubulin beta chain OS=Homo sapiens GN=TUBB PE=1 SV=2	1	10	2	2	10	10	2	2	2	2	47.1	12.6	12.6	49.67	444	444	1.49	19	18	19	18	0	0.93994	0.95911	11.342	37	0.74423	0.94272	10.825	19	1.1864	1.0527	11.25	18	47.1	47.1	1566200000	787180000	779040000	885550000	490780000	394760000
P07602	P07602	12	12	12	Proactivator polypeptide;Saposin-A;Saposin-B-Val;Saposin-B;Saposin-C;Saposin-D	PSAP	>sp|P07602|SAP_HUMAN Proactivator polypeptide OS=Homo sapiens GN=PSAP PE=1 SV=2	1	12	12	12	12	12	12	12	12	12	25.2	25.2	25.2	58.112	524	524	1.52	43	47	43	47	1.016e-49	0.92765	0.98539	11.635	89	0.76303	0.95181	9.9033	42	1.1417	1.0327	11.907	47	25.2	25.2	363190000	183120000	180070000	182570000	100290000	82281000
P07686	P07686	5	5	5	Beta-hexosaminidase subunit beta;Beta-hexosaminidase subunit beta chain B;Beta-hexosaminidase subunit beta chain A	HEXB	>sp|P07686|HEXB_HUMAN Beta-hexosaminidase subunit beta OS=Homo sapiens GN=HEXB PE=1 SV=3	1	5	5	5	5	3	5	3	5	3	13.7	13.7	13.7	63.111	556	556	1.45	11	9	11	9	8.6069e-10	0.82689	1.0023	27.229	20	0.66742	0.82977	18.08	11	1.3448	1.1855	14.477	9	13.7	5	26132000	13903000	12230000	17020000	9900200	7120200
P07737;CON__P02584	P07737	9;4	9;4	9;4	Profilin-1	PFN1	>sp|P07737|PROF1_HUMAN Profilin-1 OS=Homo sapiens GN=PFN1 PE=1 SV=2	2	9	9	9	9	9	9	9	9	9	85.7	85.7	85.7	15.054	140	140;140	1.48	46	42	46	42	6.9741e-52	0.92932	0.98673	30.933	83	0.76573	0.97142	32.759	44	1.2049	1.0513	28.809	39	85.7	85.7	2501400000	1254500000	1247000000	1386000000	765730000	620270000
P07741	P07741	5	5	5	Adenine phosphoribosyltransferase	APRT	>sp|P07741|APT_HUMAN Adenine phosphoribosyltransferase OS=Homo sapiens GN=APRT PE=1 SV=2	1	5	5	5	5	5	5	5	5	5	59.4	59.4	59.4	19.608	180	180	1.44	15	12	15	12	2.2338e-27	0.64766	0.70389	15.56	22	0.53828	0.68027	12.721	12	0.83944	0.75165	19.04	10	59.4	59.4	85335000	50691000	34644000	49483000	31120000	18362000
P07814	P07814	50	50	50	Bifunctional glutamate/proline--tRNA ligase;Glutamate--tRNA ligase;Proline--tRNA ligase	EPRS	>sp|P07814|SYEP_HUMAN Bifunctional glutamate/proline--tRNA ligase OS=Homo sapiens GN=EPRS PE=1 SV=5	1	50	50	50	48	49	48	49	48	49	50.8	50.8	50.8	170.59	1512	1512	1.49	166	159	166	159	5.6919e-238	0.7893	0.8387	22.389	317	0.68511	0.86223	16.472	161	0.91008	0.81238	26.436	156	47.8	50.4	1523400000	848720000	674660000	760660000	444800000	315860000
P07858	P07858	2	2	2	Cathepsin B;Cathepsin B light chain;Cathepsin B heavy chain	CTSB	>sp|P07858|CATB_HUMAN Cathepsin B OS=Homo sapiens GN=CTSB PE=1 SV=3	1	2	2	2	2	2	2	2	2	2	8.6	8.6	8.6	37.821	339	339	1.29	5	2	5	2	3.4349e-13	0.85882	1.0468	71.286	7	0.84065	1.0468	70.682	5	1.7679	1.5988	101.27	2	8.6	8.6	38225000	15626000	22599000	29334000	13126000	16208000
P07900;Q58FG0;Q14568;Q58FG1	P07900	37;6;5;2	37;6;5;2	27;3;2;2	Heat shock protein HSP 90-alpha	HSP90AA1	>sp|P07900|HS90A_HUMAN Heat shock protein HSP 90-alpha OS=Homo sapiens GN=HSP90AA1 PE=1 SV=5	4	37	37	27	37	34	37	34	27	26	68.2	68.2	54.5	84.659	732	732;334;343;418	1.51	196	200	196	200	1.7931e-230	0.65868	0.70497	16.021	317	0.58116	0.73795	18.423	155	0.77682	0.67706	13.046	162	68.2	63.1	6151200000	3611400000	2539700000	3137100000	1945500000	1191600000
P07910	P07910	16	16	9	Heterogeneous nuclear ribonucleoproteins C1/C2	HNRNPC	>sp|P07910|HNRPC_HUMAN Heterogeneous nuclear ribonucleoproteins C1/C2 OS=Homo sapiens GN=HNRNPC PE=1 SV=4	1	16	16	9	16	14	16	14	9	7	58.5	58.5	47.1	33.67	306	306	1.48	67	61	67	61	2.0476e-195	0.95602	0.97901	27.653	73	1.0628	1.3263	16.054	38	0.90777	0.79959	13.577	35	58.5	51.3	667800000	332060000	335740000	303070000	145790000	157280000
P07919	P07919	2	2	2	Cytochrome b-c1 complex subunit 6, mitochondrial	UQCRH	>sp|P07919|QCR6_HUMAN Cytochrome b-c1 complex subunit 6, mitochondrial OS=Homo sapiens GN=UQCRH PE=1 SV=2	1	2	2	2	2	2	2	2	2	2	44	44	44	10.739	91	91	1.33	4	2	4	2	1.6629e-20	0.67626	0.74972	11.059	6	0.58908	0.74492	12.779	4	0.87664	0.7731	10.768	2	44	44	30562000	18047000	12516000	20642000	12052000	8589700
P07942	P07942	4	4	4	Laminin subunit beta-1	LAMB1	>sp|P07942|LAMB1_HUMAN Laminin subunit beta-1 OS=Homo sapiens GN=LAMB1 PE=1 SV=2	1	4	4	4	4	3	4	3	4	3	4.3	4.3	4.3	198.04	1786	1786	1.45	6	5	6	5	5.781e-10	1.0117	0.97882	19.718	9	0.81662	0.97882	26.03	5	1.0705	0.95257	11.059	4	4.3	2.8	7909100	4433100	3475900	4797300	2858500	1938900
P07947	P07947	1	1	1	Tyrosine-protein kinase Yes	YES1	>sp|P07947|YES_HUMAN Tyrosine-protein kinase Yes OS=Homo sapiens GN=YES1 PE=1 SV=3	1	1	1	1	1	1	1	1	1	1	6.1	6.1	6.1	60.801	543	543	1.5	3	3	3	3	1.7848e-05	1.1573	1.1993	16.066	6	1.134	1.4387	15.279	3	1.2715	1.153	13.718	3	6.1	6.1	11535000	5111700	6423300	5935900	2600300	3335600
P07954	P07954	16	16	16	Fumarate hydratase, mitochondrial	FH	>sp|P07954|FUMH_HUMAN Fumarate hydratase, mitochondrial OS=Homo sapiens GN=FH PE=1 SV=3	1	16	16	16	15	14	15	14	15	14	60.6	60.6	60.6	54.636	510	510	1.48	55	50	55	50	7.0167e-105	0.93396	1	17.404	104	0.81634	1.0289	20.898	55	1.1039	0.98604	11.972	49	55.5	48.4	540920000	268240000	272670000	279080000	145000000	134080000
P08047;P0CG40;Q8IXZ3	P08047	4;1;1	4;1;1	3;0;0	Transcription factor Sp1	SP1	>sp|P08047|SP1_HUMAN Transcription factor Sp1 OS=Homo sapiens GN=SP1 PE=1 SV=3	3	4	4	3	3	2	3	2	2	2	8	8	6.8	80.692	785	785;484;490	1.42	7	5	7	5	1.3815e-06	1.1227	1.1589	30.782	10	0.81138	1.0224	39.11	5	1.3123	1.1801	4.4194	5	4.7	4.8	25626000	13035000	12591000	12886000	7339200	5546400
P08107	P08107	28	28	20	Heat shock 70 kDa protein 1A/1B	HSPA1A	>sp|P08107|HSP71_HUMAN Heat shock 70 kDa protein 1A/1B OS=Homo sapiens GN=HSPA1A PE=1 SV=5	1	28	28	20	28	27	28	27	20	19	67.6	67.6	46.3	70.051	641	641	1.48	153	144	153	144	1.4036e-281	0.59195	0.61687	18.932	185	0.47077	0.59957	20.158	93	0.72565	0.64103	17.405	92	67.6	66.8	3288600000	2044700000	1244000000	1726600000	1151600000	574990000
P08133	P08133	16	16	16	Annexin A6	ANXA6	>sp|P08133|ANXA6_HUMAN Annexin A6 OS=Homo sapiens GN=ANXA6 PE=1 SV=3	1	16	16	16	15	16	15	16	15	16	41.5	41.5	41.5	75.872	673	673	1.52	55	60	55	60	1.9574e-54	1.061	1.06	23.813	114	0.7287	0.91311	25.33	55	1.3008	1.1741	11.975	59	38.2	41.5	410960000	201650000	209310000	197810000	110400000	87405000
P08174	P08174	6	6	6	Complement decay-accelerating factor	CD55	>sp|P08174|DAF_HUMAN Complement decay-accelerating factor OS=Homo sapiens GN=CD55 PE=1 SV=4	1	6	6	6	6	6	6	6	6	6	24.7	24.7	24.7	41.4	381	381	1.46	20	17	20	17	8.9896e-23	0.92303	1.1464	24.995	36	0.8229	1.0475	7.0532	19	1.8049	1.6328	10.558	17	24.7	24.7	140730000	64022000	76706000	80631000	42332000	38299000
P08195	P08195	13	13	13	4F2 cell-surface antigen heavy chain	SLC3A2	>sp|P08195|4F2_HUMAN 4F2 cell-surface antigen heavy chain OS=Homo sapiens GN=SLC3A2 PE=1 SV=3	1	13	13	13	13	13	13	13	13	13	36.8	36.8	36.8	67.993	630	630	1.5	61	62	61	62	4.3765e-107	0.88226	0.88609	12.416	111	0.72052	0.90869	6.8606	55	0.98546	0.86332	15.574	56	36.8	36.8	1702900000	899250000	803680000	799600000	451200000	348390000
P08237	P08237	9	9	9	6-phosphofructokinase, muscle type	PFKM	>sp|P08237|K6PF_HUMAN 6-phosphofructokinase, muscle type OS=Homo sapiens GN=PFKM PE=1 SV=2	1	9	9	9	9	7	9	7	9	7	17.7	17.7	17.7	85.182	780	780	1.46	21	18	21	18	5.387e-21	0.7861	0.83367	20.842	39	0.66449	0.79663	18.46	21	1.0685	0.97003	19.455	18	17.7	12.3	679240000	337160000	342080000	276770000	152060000	124710000
P08238;Q58FF7	P08238	36;13	25;7	21;6	Heat shock protein HSP 90-beta	HSP90AB1	>sp|P08238|HS90B_HUMAN Heat shock protein HSP 90-beta OS=Homo sapiens GN=HSP90AB1 PE=1 SV=4	2	36	25	21	36	33	25	24	21	20	68.1	52.8	49.3	83.263	724	724;597	1.47	179	156	179	156	2.48e-261	0.78003	0.96101	21.311	305	0.71757	0.90818	20.933	163	1.2576	1.0752	14.121	142	68.1	63.1	9106100000	4518400000	4587700000	4546400000	2574700000	1971700000
P08240	P08240	4	4	4	Signal recognition particle receptor subunit alpha	SRPR	>sp|P08240|SRPR_HUMAN Signal recognition particle receptor subunit alpha OS=Homo sapiens GN=SRPR PE=1 SV=2	1	4	4	4	4	3	4	3	4	3	7.4	7.4	7.4	69.81	638	638	1.42	11	8	11	8	3.4955e-16	1.4517	1.5731	19.267	19	1.2912	1.5851	15.467	11	1.7416	1.5513	24.6	8	7.4	5.5	25021000	10012000	15009000	15229000	6130100	9099100
P08243	P08243	11	11	11	Asparagine synthetase [glutamine-hydrolyzing]	ASNS	>sp|P08243|ASNS_HUMAN Asparagine synthetase [glutamine-hydrolyzing] OS=Homo sapiens GN=ASNS PE=1 SV=4	1	11	11	11	10	11	10	11	10	11	29.4	29.4	29.4	64.369	561	561	1.5	31	31	31	31	1.224e-37	0.87444	0.96092	17.798	60	0.83209	1.0404	12.785	29	0.92688	0.84375	13.434	31	26.7	29.4	168590000	88908000	79684000	74001000	38903000	35099000
P08397	P08397	1	1	1	Porphobilinogen deaminase	HMBS	>sp|P08397|HEM3_HUMAN Porphobilinogen deaminase OS=Homo sapiens GN=HMBS PE=1 SV=2	1	1	1	1	1	1	1	1	1	1	3.6	3.6	3.6	39.33	361	361	1.5	2	2	2	2	0.0040188	1.149	1.0535	19.411	4	1.0185	1.2594	28.489	2	1.149	1.0535	0	2	3.6	3.6	5819900	2461800	3358100	2136700	867240	1269500
P08559	P08559	4	4	4	Pyruvate dehydrogenase E1 component subunit alpha, somatic form, mitochondrial	PDHA1	>sp|P08559|ODPA_HUMAN Pyruvate dehydrogenase E1 component subunit alpha, somatic form, mitochondrial OS=Homo sapiens GN=PDHA1 PE=1 SV=3	1	4	4	4	4	4	4	4	4	4	19.5	19.5	19.5	43.295	390	390	1.5	10	10	10	10	3.6483e-08	1.1341	1.1881	13.876	20	0.97457	1.2244	17.21	10	1.2834	1.1593	10.501	10	19.5	19.5	36202000	17887000	18315000	18910000	10203000	8706800
P08574	P08574	2	2	2	Cytochrome c1, heme protein, mitochondrial	CYC1	>sp|P08574|CY1_HUMAN Cytochrome c1, heme protein, mitochondrial OS=Homo sapiens GN=CYC1 PE=1 SV=3	1	2	2	2	2	2	2	2	2	2	12.9	12.9	12.9	35.422	325	325	1.53	8	9	8	9	1.3218e-13	0.75071	0.78242	12.558	17	0.6994	0.86352	12.723	8	0.83156	0.73431	7.865	9	12.9	12.9	80358000	45018000	35340000	37675000	22317000	15358000
P08579	P08579	6	5	5	U2 small nuclear ribonucleoprotein B	SNRPB2	>sp|P08579|RU2B_HUMAN U2 small nuclear ribonucleoprotein B OS=Homo sapiens GN=SNRPB2 PE=1 SV=1	1	6	5	5	6	5	5	4	5	4	38.7	34.2	34.2	25.486	225	225	1.5	12	12	12	12	1.3278e-59	1.0411	0.98747	52.087	23	0.80785	1.0238	70.902	11	1.0814	0.9802	19.834	12	38.7	35.1	116500000	52687000	63813000	54154000	25411000	28743000
P08581	P08581	1	1	1	Hepatocyte growth factor receptor	MET	>sp|P08581|MET_HUMAN Hepatocyte growth factor receptor OS=Homo sapiens GN=MET PE=1 SV=4	1	1	1	1	1	1	1	1	1	1	1.4	1.4	1.4	155.54	1390	1390	1.5	3	3	3	3	2.4886e-05	1.0583	1.1035	24.159	6	0.66615	0.78546	15.579	3	1.4367	1.3225	6.3684	3	1.4	1.4	6880000	3474500	3405500	3670500	2062100	1608400
P08621	P08621	8	8	8	U1 small nuclear ribonucleoprotein 70 kDa	SNRNP70	>sp|P08621|RU17_HUMAN U1 small nuclear ribonucleoprotein 70 kDa OS=Homo sapiens GN=SNRNP70 PE=1 SV=2	1	8	8	8	8	8	8	8	8	8	27.9	27.9	27.9	51.556	437	437	1.5	35	35	35	35	1.1488e-27	0.89799	0.94128	18.277	70	0.83194	1.0496	13.153	35	0.94863	0.85378	14.736	35	27.9	27.9	346330000	178290000	168040000	173600000	90216000	83379000
P08670;P41219	P08670	15;2	14;2	14;2	Vimentin	VIM	>sp|P08670|VIME_HUMAN Vimentin OS=Homo sapiens GN=VIM PE=1 SV=4	2	15	14	14	15	15	14	14	14	14	57.9	56	56	53.651	466	466;470	1.49	147	140	147	140	6.9452e-260	1.1048	1.1781	19.139	260	1.0099	1.2697	16.007	134	1.2988	1.1011	19.872	126	57.9	57.9	11410000000	5033800000	6376000000	4825800000	2319800000	2506000000
P0CW22;P08708	P0CW22;P08708	7;7	7;7	7;7	40S ribosomal protein S17-like;40S ribosomal protein S17	RPS17L;RPS17	>sp|P0CW22|RS17L_HUMAN 40S ribosomal protein S17-like OS=Homo sapiens GN=RPS17L PE=2 SV=1;>sp|P08708|RS17_HUMAN 40S ribosomal protein S17 OS=Homo sapiens GN=RPS17 PE=1 SV=2	2	7	7	7	7	7	7	7	7	7	75.6	75.6	75.6	15.55	135	135;135	1.51	43	45	43	45	2.2031e-40	0.98236	0.99394	8.3958	88	0.78699	0.98247	8.4906	43	1.1467	1.0131	8.2466	45	75.6	75.6	1083900000	564550000	519310000	568110000	320710000	247400000
P08754;P09471;P11488;P19087;A8MTJ3	P08754	9;2;1;1;1	9;2;1;1;1	3;0;0;0;0	Guanine nucleotide-binding protein G(k) subunit alpha	GNAI3	>sp|P08754|GNAI3_HUMAN Guanine nucleotide-binding protein G(k) subunit alpha OS=Homo sapiens GN=GNAI3 PE=1 SV=3	5	9	9	3	8	9	8	9	2	3	39.3	39.3	19.8	40.532	354	354;354;350;354;354	1.5	34	34	34	34	3.1213e-33	1.1968	1.2735	12.439	21	1.0629	1.3392	10.379	10	1.3487	1.2208	9.7766	11	29.4	39.3	49085000	21077000	28008000	21758000	10405000	11353000
P08758	P08758	12	12	12	Annexin A5	ANXA5	>sp|P08758|ANXA5_HUMAN Annexin A5 OS=Homo sapiens GN=ANXA5 PE=1 SV=2	1	12	12	12	12	11	12	11	12	11	65.6	65.6	65.6	35.936	320	320	1.5	64	65	64	65	2.2564e-71	0.94252	1.0967	11.284	124	0.85022	1.0721	8.5297	61	1.2998	1.141	13.251	63	65.6	62.8	2436000000	1145000000	1291000000	1125400000	588060000	537330000
P08865	P08865	4	4	4	40S ribosomal protein SA	RPSA	>sp|P08865|RSSA_HUMAN 40S ribosomal protein SA OS=Homo sapiens GN=RPSA PE=1 SV=4	1	4	4	4	4	4	4	4	4	4	25.4	25.4	25.4	32.854	295	295	1.52	21	23	21	23	4.7914e-52	0.86045	0.95037	10.308	43	0.73652	0.9261	10.057	21	1.09	0.96135	10.74	22	25.4	25.4	415560000	215330000	200240000	211600000	120850000	90744000
P08962	P08962	3	3	3	CD63 antigen	CD63	>sp|P08962|CD63_HUMAN CD63 antigen OS=Homo sapiens GN=CD63 PE=1 SV=2	1	3	3	3	3	3	3	3	3	3	14.3	14.3	14.3	25.636	238	238	1.5	10	10	10	10	1.2402e-08	1.3517	1.5848	23.784	15	1.328	1.6632	3.7889	8	1.6733	1.4942	33.029	7	14.3	14.3	83820000	33490000	50330000	37717000	15665000	22052000
P09012	P09012	7	7	6	U1 small nuclear ribonucleoprotein A	SNRPA	>sp|P09012|SNRPA_HUMAN U1 small nuclear ribonucleoprotein A OS=Homo sapiens GN=SNRPA PE=1 SV=3	1	7	7	6	7	7	7	7	6	6	31.9	31.9	28.4	31.279	282	282	1.49	24	23	24	23	4.1947e-23	0.86931	0.88461	19.048	41	0.85916	1.063	7.7441	21	0.87484	0.76822	8.7894	20	31.9	31.9	331440000	177100000	154340000	164650000	88497000	76154000
P09038	P09038	2	2	2	Fibroblast growth factor 2	FGF2	>sp|P09038|FGF2_HUMAN Fibroblast growth factor 2 OS=Homo sapiens GN=FGF2 PE=1 SV=3	1	2	2	2	2	0	2	0	2	0	10.1	10.1	10.1	30.77	288	288	1	5		5		0.00022031	0.50954	0.60982	9.7764	5	0.50954	0.60982	9.7764	5	NaN	NaN	NaN	0	10.1	0	4008700	2474200	1534500	4008700	2474200	1534500
P09132	P09132	4	4	4	Signal recognition particle 19 kDa protein	SRP19	>sp|P09132|SRP19_HUMAN Signal recognition particle 19 kDa protein OS=Homo sapiens GN=SRP19 PE=1 SV=3	1	4	4	4	4	4	4	4	4	4	34	34	34	16.156	144	144	1.45	11	9	11	9	1.1291e-09	0.6556	0.70505	9.9136	20	0.56336	0.69205	12.745	11	0.77637	0.7102	5.1569	9	34	34	32037000	19516000	12521000	17844000	11643000	6201100
P09211	P09211	5	5	5	Glutathione S-transferase P	GSTP1	>sp|P09211|GSTP1_HUMAN Glutathione S-transferase P OS=Homo sapiens GN=GSTP1 PE=1 SV=2	1	5	5	5	4	5	4	5	4	5	44.3	44.3	44.3	23.356	210	210	1.54	22	26	22	26	2.024e-30	1.1249	1.063	10.484	48	0.82641	1.0291	8.8722	22	1.2033	1.0701	11.531	26	37.1	44.3	680130000	323320000	356810000	300720000	157610000	143110000
P09234	P09234	3	3	3	U1 small nuclear ribonucleoprotein C	SNRPC	>sp|P09234|RU1C_HUMAN U1 small nuclear ribonucleoprotein C OS=Homo sapiens GN=SNRPC PE=1 SV=1	1	3	3	3	3	3	3	3	3	3	25.2	25.2	25.2	17.394	159	159	1.5	13	13	13	13	3.9451e-36	0.96728	1.1176	36.695	26	0.92899	1.1522	37.118	13	0.99432	0.89204	32.043	13	25.2	25.2	211740000	91505000	120240000	108610000	48537000	60075000
P09382	P09382	6	6	6	Galectin-1	LGALS1	>sp|P09382|LEG1_HUMAN Galectin-1 OS=Homo sapiens GN=LGALS1 PE=1 SV=2	1	6	6	6	6	6	6	6	6	6	94.1	94.1	94.1	14.716	135	135	1.47	32	28	32	28	1.0436e-52	0.87263	1.0262	25.618	60	0.76045	0.95892	13.583	32	1.7004	1.5093	12.142	28	94.1	94.1	647510000	308400000	339110000	374750000	208200000	166550000
P09417	P09417	2	2	2	Dihydropteridine reductase	QDPR	>sp|P09417|DHPR_HUMAN Dihydropteridine reductase OS=Homo sapiens GN=QDPR PE=1 SV=2	1	2	2	2	2	0	2	0	2	0	15.6	15.6	15.6	25.789	244	244	1	2		2		0.00055395	0.86267	1.0228	NaN	1	0.86267	1.0228	NaN	1	NaN	NaN	NaN	0	15.6	0	1450100	669810	780300	1450100	669810	780300
P09429;B2RPK0	P09429;B2RPK0	17;10	17;10	10;4	High mobility group protein B1;Putative high mobility group protein B1-like 1	HMGB1;HMGB1P1	>sp|P09429|HMGB1_HUMAN High mobility group protein B1 OS=Homo sapiens GN=HMGB1 PE=1 SV=3;>sp|B2RPK0|HGB1A_HUMAN Putative high mobility group protein B1-like 1 OS=Homo sapiens GN=HMGB1P1 PE=5 SV=1	2	17	17	10	17	17	17	17	10	10	55.3	55.3	33.5	24.893	215	215;211	1.52	91	97	91	97	7.096e-59	0.98892	1.0719	11.04	121	0.88863	1.1212	9.6192	61	1.1095	0.9932	10.509	60	55.3	55.3	1241100000	616820000	624280000	636060000	334550000	301500000
P09488;Q03013	P09488;Q03013	11;6	11;6	3;1	Glutathione S-transferase Mu 1;Glutathione S-transferase Mu 4	GSTM1;GSTM4	>sp|P09488|GSTM1_HUMAN Glutathione S-transferase Mu 1 OS=Homo sapiens GN=GSTM1 PE=1 SV=3;>sp|Q03013|GSTM4_HUMAN Glutathione S-transferase Mu 4 OS=Homo sapiens GN=GSTM4 PE=1 SV=3	2	11	11	3	11	11	11	11	3	3	52.8	52.8	15.6	25.712	218	218;218	1.49	45	44	45	44	4.1656e-63	1.1229	1.1188	11.48	24	0.84664	1.0554	11.082	12	1.2455	1.1452	11.174	12	52.8	52.8	56881000	26541000	30340000	28376000	14799000	13577000
P09493	P09493	12	6	6	Tropomyosin alpha-1 chain	TPM1	>sp|P09493|TPM1_HUMAN Tropomyosin alpha-1 chain OS=Homo sapiens GN=TPM1 PE=1 SV=2	1	12	6	6	12	12	6	6	6	6	45.4	21.8	21.8	32.708	284	284	1.46	29	25	29	25	1.8808e-106	0.70082	0.87556	40.916	54	0.58116	0.69836	20.651	29	1.4777	1.3334	26.437	25	45.4	45.4	184380000	99891000	84492000	113910000	71221000	42693000
P09496	P09496	3	3	3	Clathrin light chain A	CLTA	>sp|P09496|CLCA_HUMAN Clathrin light chain A OS=Homo sapiens GN=CLTA PE=1 SV=1	1	3	3	3	3	3	3	3	3	3	18.5	18.5	18.5	27.076	248	248	1.47	24	21	24	21	2.3706e-13	0.67034	0.74454	11.814	45	0.58853	0.73535	9.1349	24	0.85583	0.76643	13.174	21	18.5	18.5	241490000	140010000	101470000	127460000	79133000	48327000
P09497	P09497	6	5	5	Clathrin light chain B	CLTB	>sp|P09497|CLCB_HUMAN Clathrin light chain B OS=Homo sapiens GN=CLTB PE=1 SV=1	1	6	5	5	5	6	5	5	5	5	26.6	23.6	23.6	25.19	229	229	1.5	21	21	21	21	1.6627e-29	1.1011	1.1184	17.777	42	1.0855	1.3664	6.6533	21	1.1071	0.97996	7.0917	21	23.6	26.6	237850000	111870000	125990000	118920000	56950000	61970000
P09525	P09525	7	7	7	Annexin A4	ANXA4	>sp|P09525|ANXA4_HUMAN Annexin A4 OS=Homo sapiens GN=ANXA4 PE=1 SV=4	1	7	7	7	5	6	5	6	5	6	34.2	34.2	34.2	35.882	319	319	1.57	15	20	15	20	2.8644e-16	1.21	1.2089	14.97	34	1.0787	1.3241	14.262	15	1.3184	1.1907	13.935	19	26.6	32	109900000	49631000	60269000	43490000	21085000	22404000
P09543	P09543	8	8	8	2,3-cyclic-nucleotide 3-phosphodiesterase	CNP	>sp|P09543|CN37_HUMAN 2,3-cyclic-nucleotide 3-phosphodiesterase OS=Homo sapiens GN=CNP PE=1 SV=2	1	8	8	8	8	6	8	6	8	6	26.6	26.6	26.6	47.578	421	421	1.49	18	17	18	17	1.8091e-55	1.0295	0.94793	58.584	34	0.6589	0.81074	81.828	17	1.1758	1.0921	19.315	17	26.6	18.1	43587000	20020000	23567000	25819000	11488000	14331000
P09622	P09622	11	11	11	Dihydrolipoyl dehydrogenase, mitochondrial	DLD	>sp|P09622|DLDH_HUMAN Dihydrolipoyl dehydrogenase, mitochondrial OS=Homo sapiens GN=DLD PE=1 SV=2	1	11	11	11	11	10	11	10	11	10	28.9	28.9	28.9	54.177	509	509	1.48	33	31	33	31	7.0661e-42	1.0085	1.0255	29.083	63	0.93683	1.1737	22.002	33	1.0604	0.9527	31.168	30	28.9	26.5	195760000	101570000	94188000	102380000	54405000	47974000
P09651;Q32P51	P09651;Q32P51	12;9	12;9	10;7	Heterogeneous nuclear ribonucleoprotein A1;Heterogeneous nuclear ribonucleoprotein A1-like 2	HNRNPA1;HNRNPA1L2	>sp|P09651|ROA1_HUMAN Heterogeneous nuclear ribonucleoprotein A1 OS=Homo sapiens GN=HNRNPA1 PE=1 SV=5;>sp|Q32P51|RA1L2_HUMAN Heterogeneous nuclear ribonucleoprotein A1-like 2 OS=Homo sapiens GN=HNRNPA1L2 PE=2 SV=2	2	12	12	10	12	12	12	12	10	10	43.8	43.8	41.4	38.746	372	372;320	1.52	106	114	106	114	2.4042e-127	1.1092	1.091	25.028	208	1.1316	1.4301	14.672	100	1.0777	0.9343	14.898	108	43.8	43.8	6157400000	2844200000	3313200000	2517100000	1146500000	1370600000
P09661	P09661	6	6	6	U2 small nuclear ribonucleoprotein A	SNRPA1	>sp|P09661|RU2A_HUMAN U2 small nuclear ribonucleoprotein A OS=Homo sapiens GN=SNRPA1 PE=1 SV=2	1	6	6	6	5	5	5	5	5	5	34.1	34.1	34.1	28.415	255	255	1.53	18	20	18	20	4.4027e-13	0.86157	0.95335	57.377	35	0.79763	0.99721	75.888	18	0.97138	0.86596	12.947	17	29.4	30.6	139020000	53216000	85803000	83564000	25527000	58037000
P09669	P09669	3	3	3	Cytochrome c oxidase subunit 6C	COX6C	>sp|P09669|COX6C_HUMAN Cytochrome c oxidase subunit 6C OS=Homo sapiens GN=COX6C PE=1 SV=2	1	3	3	3	3	3	3	3	3	3	37.3	37.3	37.3	8.7813	75	75	1.53	8	9	8	9	8.2003e-08	0.79153	0.77696	16.844	17	0.74392	0.95679	4.0305	8	0.80123	0.70528	6.1565	9	37.3	37.3	72345000	40797000	31547000	33233000	19056000	14177000
P09874	P09874	38	38	38	Poly [ADP-ribose] polymerase 1	PARP1	>sp|P09874|PARP1_HUMAN Poly [ADP-ribose] polymerase 1 OS=Homo sapiens GN=PARP1 PE=1 SV=4	1	38	38	38	36	36	36	36	36	36	51.2	51.2	51.2	113.08	1014	1014	1.52	125	135	125	135	7.446e-127	0.93556	0.97581	15.284	252	0.81395	1.0313	14.106	122	1.0227	0.91846	13.938	130	49.2	47.4	1065600000	537610000	527940000	500170000	271540000	228640000
P09884	P09884	2	2	2	DNA polymerase alpha catalytic subunit	POLA1	>sp|P09884|DPOLA_HUMAN DNA polymerase alpha catalytic subunit OS=Homo sapiens GN=POLA1 PE=1 SV=2	1	2	2	2	2	1	2	1	2	1	1.6	1.6	1.6	165.91	1462	1462	1.33	2	1	2	1	5.3437e-05	1.3411	1.2759	64.478	3	1.48	1.8269	86.346	2	1.3411	1.2759	NaN	1	1.6	1	3220500	901540	2319000	2465600	540860	1924700
P09913	P09913	2	2	2	Interferon-induced protein with tetratricopeptide repeats 2	IFIT2	>sp|P09913|IFIT2_HUMAN Interferon-induced protein with tetratricopeptide repeats 2 OS=Homo sapiens GN=IFIT2 PE=1 SV=1	1	2	2	2	1	1	1	1	1	1	5.5	5.5	5.5	54.632	472	472	1.5	1	1	1	1	8.1572e-15	0.1433	0.14732	55.156	2	0.085156	0.099741	NaN	1	0.24115	0.21759	NaN	1	2.8	2.8	1447700	1253200	194520	521280	473450	47826
P09914;Q5T764	P09914	3;1	3;1	3;1	Interferon-induced protein with tetratricopeptide repeats 1	IFIT1	>sp|P09914|IFIT1_HUMAN Interferon-induced protein with tetratricopeptide repeats 1 OS=Homo sapiens GN=IFIT1 PE=1 SV=2	2	3	3	3	3	2	3	2	3	2	9.6	9.6	9.6	55.36	478	478;474	1.5	5	5	5	5	2.6181e-13	0.15219	0.15799	37.513	10	0.12718	0.15663	44.676	5	0.17009	0.15937	33.196	5	9.6	7.5	17699000	15170000	2529700	7973700	6733300	1240400
P09923	P09923	7	6	6	Intestinal-type alkaline phosphatase	ALPI	>sp|P09923|PPBI_HUMAN Intestinal-type alkaline phosphatase OS=Homo sapiens GN=ALPI PE=1 SV=2	1	7	6	6	7	5	6	4	6	4	20.1	18.4	18.4	56.811	528	528	1.3	23	10	23	10	4.3836e-60	0.32	0.40682	129.8	32	0.31344	0.39044	11.562	22	6.8177	6.1592	30.352	10	20.1	18.8	271590000	168390000	103200000	216050000	162940000	53112000
P09960	P09960	23	23	23	Leukotriene A-4 hydrolase	LTA4H	>sp|P09960|LKHA4_HUMAN Leukotriene A-4 hydrolase OS=Homo sapiens GN=LTA4H PE=1 SV=2	1	23	23	23	21	22	21	22	21	22	60.4	60.4	60.4	69.284	611	611	1.54	72	85	72	85	7.3705e-174	0.885	0.91833	18.425	155	0.80265	0.99579	13.811	70	0.97153	0.87275	18.291	85	54.3	58.3	736860000	377820000	359040000	310450000	169490000	140950000
P09972	P09972	8	3	3	Fructose-bisphosphate aldolase C	ALDOC	>sp|P09972|ALDOC_HUMAN Fructose-bisphosphate aldolase C OS=Homo sapiens GN=ALDOC PE=1 SV=2	1	8	3	3	8	7	3	3	3	3	23.6	15.9	15.9	39.455	364	364	1.47	17	15	17	15	1.6434e-22	0.70928	0.87701	20.037	32	0.67357	0.85475	13.187	17	1.2648	1.0467	22.877	15	23.6	22	1312000000	638090000	673890000	569520000	329760000	239760000
Q71UI9;P0C0S5	Q71UI9;P0C0S5	3;3	3;3	3;3	Histone H2A.V;Histone H2A.Z	H2AFV;H2AFZ	>sp|Q71UI9|H2AV_HUMAN Histone H2A.V OS=Homo sapiens GN=H2AFV PE=1 SV=3;>sp|P0C0S5|H2AZ_HUMAN Histone H2A.Z OS=Homo sapiens GN=H2AFZ PE=1 SV=2	2	3	3	3	3	3	3	3	3	3	45.3	45.3	45.3	13.509	128	128;128	1.48	21	19	21	19	1.2178e-10	1.2566	1.4342	17.707	40	1.2239	1.5528	4.9223	21	1.3105	1.1539	12.175	19	45.3	45.3	293150000	129290000	163860000	165620000	74106000	91513000
P0C7V7;P67812	P0C7V7;P67812	1;1	1;1	1;1	Putative signal peptidase complex catalytic subunit SEC11B;Signal peptidase complex catalytic subunit SEC11A	SEC11B;SEC11A	>sp|P0C7V7|SC11B_HUMAN Putative signal peptidase complex catalytic subunit SEC11B OS=Homo sapiens GN=SEC11B PE=5 SV=1;>sp|P67812|SC11A_HUMAN Signal peptidase complex catalytic subunit SEC11A OS=Homo sapiens GN=SEC11A PE=1 SV=1	2	1	1	1	1	1	1	1	1	1	7.8	7.8	7.8	19.159	166	166;179	1.5	6	6	6	6	2.5803e-05	1.0123	1.1019	14.951	12	0.97072	1.1662	9.1039	6	1.0978	0.9964	13.038	6	7.8	7.8	23045000	11334000	11711000	11527000	5955600	5570900
P0CF97	P0CF97	2	2	2	Putative protein FAM200B	FAM200B	>sp|P0CF97|F200B_HUMAN Putative protein FAM200B OS=Homo sapiens GN=FAM200B PE=5 SV=1	1	2	2	2	2	1	2	1	2	1	5.2	5.2	5.2	76.033	657	657	1.33	12	6	12	6	0.0031764	0.94035	1.0835	21.188	18	0.7873	0.98257	25.318	12	1.3417	1.192	5.0141	6	5.2	4.1	98876000	50084000	48792000	65388000	35736000	29652000
P0CG38	P0CG38	4	2	2	POTE ankyrin domain family member I	POTEI	>sp|P0CG38|POTEI_HUMAN POTE ankyrin domain family member I OS=Homo sapiens GN=POTEI PE=3 SV=1	1	4	2	2	3	4	1	2	1	2	6.3	4.4	4.4	121.28	1075	1075	1.5	4	4	4	4	4.2029e-09	1.0506	1.133	36.117	8	1.0326	1.3159	12.74	4	1.2521	1.1319	46.493	4	4.2	6.3	33339000	16517000	16821000	17217000	9277500	7939200
P0CW18	P0CW18	2	2	2	Serine protease 56	PRSS56	>sp|P0CW18|PRS56_HUMAN Serine protease 56 OS=Homo sapiens GN=PRSS56 PE=1 SV=1	1	2	2	2	2	0	2	0	2	0	8	8	8	64.596	603	603	1	7		7		8.444e-06	0.33145	0.4143	15.759	4	0.33145	0.4143	15.759	4	NaN	NaN	NaN	0	8	0	9811200	8024800	1786400	9811200	8024800	1786400
P0DJ07	P0DJ07	1	1	1	Protein PET100 homolog, mitochondrial	PET100	>sp|P0DJ07|PT100_HUMAN Protein PET100 homolog, mitochondrial OS=Homo sapiens GN=PET100 PE=1 SV=1	1	1	1	1	1	1	1	1	1	1	12.3	12.3	12.3	9.1135	73	73	1.6	2	3	2	3	7.364e-07	NaN	NaN	NaN	0	NaN	NaN	NaN	0	NaN	NaN	NaN	0	12.3	12.3	0	0	0	0	0	0
P10155	P10155	4	4	4	60 kDa SS-A/Ro ribonucleoprotein	TROVE2	>sp|P10155|RO60_HUMAN 60 kDa SS-A/Ro ribonucleoprotein OS=Homo sapiens GN=TROVE2 PE=1 SV=2	1	4	4	4	3	3	3	3	3	3	12.3	12.3	12.3	60.67	538	538	1.43	8	6	8	6	4.5407e-09	0.74494	0.77335	11.599	14	0.63025	0.80964	12.385	8	0.80089	0.72615	6.099	6	12.3	8.6	315760000	187650000	128110000	192060000	115590000	76468000
P10398	P10398	1	1	1	Serine/threonine-protein kinase A-Raf	ARAF	>sp|P10398|ARAF_HUMAN Serine/threonine-protein kinase A-Raf OS=Homo sapiens GN=ARAF PE=1 SV=2	1	1	1	1	1	1	1	1	1	1	2.1	2.1	2.1	67.585	606	606	1.5	2	2	2	2	1.7995e-06	0.94633	0.87612	7.6939	2	NaN	NaN	NaN	0	0.94633	0.87612	7.6939	2	2.1	2.1	2284700	1210700	1074000	0	0	0
P10412	P10412	6	1	1	Histone H1.4	HIST1H1E	>sp|P10412|H14_HUMAN Histone H1.4 OS=Homo sapiens GN=HIST1H1E PE=1 SV=2	1	6	1	1	6	6	1	1	1	1	30.1	7.3	7.3	21.865	219	219	1.5	3	3	3	3	1.0242e-22	0.78397	0.84193	11.078	6	0.61796	0.75469	3.9376	3	1.0017	0.91134	2.2189	3	30.1	30.1	7817100	4180400	3636700	4081100	2393100	1688000
P10515	P10515	8	8	8	Dihydrolipoyllysine-residue acetyltransferase component of pyruvate dehydrogenase complex, mitochondrial	DLAT	>sp|P10515|ODP2_HUMAN Dihydrolipoyllysine-residue acetyltransferase component of pyruvate dehydrogenase complex, mitochondrial OS=Homo sapiens GN=DLAT PE=1 SV=3	1	8	8	8	8	6	8	6	8	6	15.9	15.9	15.9	68.996	647	647	1.5	16	16	16	16	1.5125e-22	1.0827	1.0569	24.559	32	1.138	1.369	17.584	16	1.0194	0.91885	10.941	16	15.9	11.3	76571000	38063000	38508000	37580000	18433000	19147000
P10599	P10599	5	5	5	Thioredoxin	TXN	>sp|P10599|THIO_HUMAN Thioredoxin OS=Homo sapiens GN=TXN PE=1 SV=3	1	5	5	5	5	4	5	4	5	4	52.4	52.4	52.4	11.737	105	105	1.5	18	18	18	18	1.1871e-53	1.205	1.2586	9.2431	29	0.95947	1.2096	6.684	14	1.563	1.3184	9.5665	15	52.4	38.1	1399700000	627950000	771780000	723670000	365270000	358400000
P10606	P10606	4	4	4	Cytochrome c oxidase subunit 5B, mitochondrial	COX5B	>sp|P10606|COX5B_HUMAN Cytochrome c oxidase subunit 5B, mitochondrial OS=Homo sapiens GN=COX5B PE=1 SV=2	1	4	4	4	4	4	4	4	4	4	39.5	39.5	39.5	13.696	129	129	1.48	15	14	15	14	4.9297e-13	0.88185	0.93474	15.112	24	0.8512	1.0676	4.1591	12	0.89877	0.81048	5.3842	12	39.5	39.5	195620000	103280000	92333000	96637000	51722000	44915000
P10619	P10619	3	3	3	Lysosomal protective protein;Lysosomal protective protein 32 kDa chain;Lysosomal protective protein 20 kDa chain	CTSA	>sp|P10619|PPGB_HUMAN Lysosomal protective protein OS=Homo sapiens GN=CTSA PE=1 SV=2	1	3	3	3	2	2	2	2	2	2	7.3	7.3	7.3	54.465	480	480	1.43	4	3	4	3	5.5913e-07	0.76203	0.93216	32.422	7	0.59659	0.73348	14.138	4	1.4713	1.2984	17.337	3	5	4.6	6080600	3261000	2819600	3885700	2311600	1574100
P10620	P10620	1	1	1	Microsomal glutathione S-transferase 1	MGST1	>sp|P10620|MGST1_HUMAN Microsomal glutathione S-transferase 1 OS=Homo sapiens GN=MGST1 PE=1 SV=1	1	1	1	1	1	1	1	1	1	1	8.4	8.4	8.4	17.598	155	155	1.5	3	3	3	3	0.0001279	0.55821	0.59338	3.8169	6	0.48109	0.60838	3.1501	3	0.65906	0.57161	4.3496	3	8.4	8.4	91342000	57737000	33605000	44921000	29908000	15013000
P10644;P31321	P10644	7;1	7;1	7;1	cAMP-dependent protein kinase type I-alpha regulatory subunit;cAMP-dependent protein kinase type I-alpha regulatory subunit, N-terminally processed	PRKAR1A	>sp|P10644|KAP0_HUMAN cAMP-dependent protein kinase type I-alpha regulatory subunit OS=Homo sapiens GN=PRKAR1A PE=1 SV=1	2	7	7	7	7	7	7	7	7	7	30.4	30.4	30.4	42.981	381	381;381	1.51	26	27	26	27	9.6062e-33	0.80107	0.8277	12.976	47	0.63923	0.79979	9.6645	23	0.97483	0.86273	14.675	24	30.4	30.4	144830000	79458000	65372000	70645000	42215000	28430000
P10768	P10768	9	9	9	S-formylglutathione hydrolase	ESD	>sp|P10768|ESTD_HUMAN S-formylglutathione hydrolase OS=Homo sapiens GN=ESD PE=1 SV=2	1	9	9	9	9	8	9	8	9	8	46.8	46.8	46.8	31.462	282	282	1.48	23	21	23	21	2.7097e-40	0.71779	0.71633	15.339	44	0.64058	0.80558	17.043	23	0.76017	0.69143	10.503	21	46.8	46.8	119800000	70450000	49346000	61142000	37276000	23867000
P10809	P10809	28	28	28	60 kDa heat shock protein, mitochondrial	HSPD1	>sp|P10809|CH60_HUMAN 60 kDa heat shock protein, mitochondrial OS=Homo sapiens GN=HSPD1 PE=1 SV=2	1	28	28	28	27	27	27	27	27	27	71.4	71.4	71.4	61.054	573	573	1.5	159	162	159	162	3.3963e-252	0.87052	0.89335	18.205	306	0.662	0.82739	15.01	150	1.1195	0.99385	17.049	156	67.4	66.1	6371900000	3305000000	3066900000	2628300000	1555400000	1072900000
P11021	P11021	25	25	25	78 kDa glucose-regulated protein	HSPA5	>sp|P11021|GRP78_HUMAN 78 kDa glucose-regulated protein OS=Homo sapiens GN=HSPA5 PE=1 SV=2	1	25	25	25	25	25	25	25	25	25	53.8	53.8	53.8	72.332	654	654	1.49	153	147	153	147	7.3265e-255	0.694	0.81557	20.378	298	0.54685	0.6885	10.017	152	1.1127	0.98349	9.5298	146	53.8	53.8	4824300000	2698500000	2125800000	2679700000	1696400000	983250000
P11047	P11047	2	2	2	Laminin subunit gamma-1	LAMC1	>sp|P11047|LAMC1_HUMAN Laminin subunit gamma-1 OS=Homo sapiens GN=LAMC1 PE=1 SV=3	1	2	2	2	2	1	2	1	2	1	1.5	1.5	1.5	177.6	1609	1609	1.33	6	3	6	3	2.3489e-14	0.55161	0.56564	20.993	9	0.4523	0.54438	19.667	6	0.66295	0.60476	25.497	3	1.5	0.9	4983300	2994200	1989100	3114600	2079900	1034700
P11142;P54652;P17066	P11142	27;8;2	24;5;1	24;5;1	Heat shock cognate 71 kDa protein	HSPA8	>sp|P11142|HSP7C_HUMAN Heat shock cognate 71 kDa protein OS=Homo sapiens GN=HSPA8 PE=1 SV=1	3	27	24	24	27	26	24	23	24	23	63.9	55.9	55.9	70.897	646	646;639;643	1.51	181	188	181	188	0	0.96135	1.0589	11.317	362	0.86065	1.0803	8.7461	177	1.193	1.0463	13.17	185	63.9	58.2	8136100000	3941100000	4195000000	3990700000	2095600000	1895000000
P11166	P11166	4	4	4	Solute carrier family 2, facilitated glucose transporter member 1	SLC2A1	>sp|P11166|GTR1_HUMAN Solute carrier family 2, facilitated glucose transporter member 1 OS=Homo sapiens GN=SLC2A1 PE=1 SV=2	1	4	4	4	4	4	4	4	4	4	12.4	12.4	12.4	54.083	492	492	1.56	15	19	15	19	5.1986e-37	1.3115	1.1927	9.7868	29	0.89157	1.1314	4.2393	13	1.5144	1.3704	7.233	16	12.4	12.4	112410000	50771000	61643000	54392000	27919000	26473000
P11169;Q8TDB8	P11169;Q8TDB8	1;1	1;1	1;1	Solute carrier family 2, facilitated glucose transporter member 3;Solute carrier family 2, facilitated glucose transporter member 14	SLC2A3;SLC2A14	>sp|P11169|GTR3_HUMAN Solute carrier family 2, facilitated glucose transporter member 3 OS=Homo sapiens GN=SLC2A3 PE=1 SV=1;>sp|Q8TDB8|GTR14_HUMAN Solute carrier family 2, facilitated glucose transporter member 14 OS=Homo sapiens GN=SLC2A14 PE=2 SV=1	2	1	1	1	1	1	1	1	1	1	2	2	2	53.924	496	496;520	1.5	1	1	1	1	2.6711e-05	1.2778	1.36	81.879	2	0.61225	0.76224	NaN	1	2.6669	2.4265	NaN	1	2	2	1553000	793850	759200	1096000	687550	408430
P11171	P11171	2	1	1	Protein 4.1	EPB41	>sp|P11171|41_HUMAN Protein 4.1 OS=Homo sapiens GN=EPB41 PE=1 SV=4	1	2	1	1	1	2	0	1	0	1	2.8	1.6	1.6	97.016	864	864	2		1		1	2.383e-07	0.55271	0.50401	NaN	1	NaN	NaN	NaN	0	0.55271	0.50401	NaN	1	1.2	2.8	464840	308540	156300	0	0	0
P11172	P11172	4	4	4	Uridine 5-monophosphate synthase;Orotate phosphoribosyltransferase;Orotidine 5-phosphate decarboxylase	UMPS	>sp|P11172|UMPS_HUMAN Uridine 5-monophosphate synthase OS=Homo sapiens GN=UMPS PE=1 SV=1	1	4	4	4	4	3	4	3	4	3	14	14	14	52.221	480	480	1.43	13	10	13	10	4.3251e-18	0.72599	0.92959	33.059	23	0.70408	0.87277	18.924	13	1.4656	1.3319	16.266	10	14	9.6	55025000	28123000	26902000	29569000	17308000	12261000
P11177	P11177	6	6	6	Pyruvate dehydrogenase E1 component subunit beta, mitochondrial	PDHB	>sp|P11177|ODPB_HUMAN Pyruvate dehydrogenase E1 component subunit beta, mitochondrial OS=Homo sapiens GN=PDHB PE=1 SV=3	1	6	6	6	6	6	6	6	6	6	22.8	22.8	22.8	39.233	359	359	1.5	20	20	20	20	4.2376e-25	1.0334	1.1561	9.932	40	0.90244	1.1264	8.4032	20	1.3268	1.2081	9.4098	20	22.8	22.8	118980000	56376000	62603000	62192000	32931000	29261000
P11216	P11216	8	8	6	Glycogen phosphorylase, brain form	PYGB	>sp|P11216|PYGB_HUMAN Glycogen phosphorylase, brain form OS=Homo sapiens GN=PYGB PE=1 SV=5	1	8	8	6	8	8	8	8	6	6	13.3	13.3	9.7	96.695	843	843	1.42	23	17	23	17	2.4997e-18	1.1287	1.2211	13.268	26	0.97888	1.215	13.715	15	1.3316	1.2288	13.176	11	13.3	13.3	28297000	13040000	15257000	15176000	7542600	7633800
P11233	P11233	6	6	5	Ras-related protein Ral-A	RALA	>sp|P11233|RALA_HUMAN Ras-related protein Ral-A OS=Homo sapiens GN=RALA PE=1 SV=1	1	6	6	5	6	6	6	6	5	5	34.5	34.5	29.1	23.567	206	206	1.5	14	14	14	14	1.6861e-17	1.7071	1.7518	14.103	23	1.4415	1.812	11.033	11	1.7755	1.6016	14.902	12	34.5	34.5	85601000	33249000	52353000	36419000	15615000	20804000
P11234	P11234	3	2	2	Ras-related protein Ral-B	RALB	>sp|P11234|RALB_HUMAN Ras-related protein Ral-B OS=Homo sapiens GN=RALB PE=1 SV=1	1	3	2	2	2	3	1	2	1	2	18	12.6	12.6	23.408	206	206	1.57	3	4	3	4	3.4058e-09	1.3705	1.2691	13.011	7	0.95092	1.1981	5.0429	3	1.4616	1.2936	15.103	4	13.6	18	13380000	5941300	7438900	6270800	3289900	2980900
P11279	P11279	5	5	5	Lysosome-associated membrane glycoprotein 1	LAMP1	>sp|P11279|LAMP1_HUMAN Lysosome-associated membrane glycoprotein 1 OS=Homo sapiens GN=LAMP1 PE=1 SV=3	1	5	5	5	5	5	5	5	5	5	9.8	9.8	9.8	44.882	417	417	1.52	19	21	19	21	1.4923e-18	0.91114	1.0579	24.378	39	0.9396	1.1987	14.993	19	0.88445	0.81722	11.858	20	9.8	9.8	114730000	58627000	56101000	55085000	27710000	27375000
P11310	P11310	10	10	10	Medium-chain specific acyl-CoA dehydrogenase, mitochondrial	ACADM	>sp|P11310|ACADM_HUMAN Medium-chain specific acyl-CoA dehydrogenase, mitochondrial OS=Homo sapiens GN=ACADM PE=1 SV=1	1	10	10	10	10	9	10	9	10	9	46.1	46.1	46.1	46.588	421	421	1.47	28	25	28	25	3.157e-26	0.91937	0.95714	21.107	53	0.81049	1.007	26.238	28	1.0027	0.91116	12.02	25	46.1	43.2	137470000	68040000	69435000	67075000	35073000	32002000
P11387	P11387	13	13	12	DNA topoisomerase 1	TOP1	>sp|P11387|TOP1_HUMAN DNA topoisomerase 1 OS=Homo sapiens GN=TOP1 PE=1 SV=2	1	13	13	12	12	12	12	12	11	11	19.2	19.2	18	90.725	765	765	1.5	35	35	35	35	6.5209e-32	0.96262	1.0831	19.99	64	0.83359	1.0305	17.128	32	1.3299	1.1893	21.254	32	18	17.9	111860000	55309000	56550000	58695000	32072000	26623000
P11388	P11388	16	16	12	DNA topoisomerase 2-alpha	TOP2A	>sp|P11388|TOP2A_HUMAN DNA topoisomerase 2-alpha OS=Homo sapiens GN=TOP2A PE=1 SV=3	1	16	16	12	14	16	14	16	11	12	14.2	14.2	11.6	174.38	1531	1531	1.57	32	42	32	42	2.3099e-73	1.0188	1.0561	40.768	58	1.3299	1.6387	19.578	26	0.86672	0.79556	17.706	32	13.1	14.2	70214000	34998000	35215000	25955000	11441000	14514000
P11413	P11413	6	6	6	Glucose-6-phosphate 1-dehydrogenase	G6PD	>sp|P11413|G6PD_HUMAN Glucose-6-phosphate 1-dehydrogenase OS=Homo sapiens GN=G6PD PE=1 SV=4	1	6	6	6	6	5	6	5	6	5	31.5	31.5	31.5	59.256	515	515	1.42	30	22	30	22	2.8598e-50	0.55794	0.66039	45.836	52	0.40197	0.50436	22.284	30	1.3766	1.2298	28.789	22	31.5	24.5	177210000	107340000	69873000	116160000	79918000	36243000
P11498	P11498	3	3	3	Pyruvate carboxylase, mitochondrial	PC	>sp|P11498|PYC_HUMAN Pyruvate carboxylase, mitochondrial OS=Homo sapiens GN=PC PE=1 SV=2	1	3	3	3	3	3	3	3	3	3	6.8	6.8	6.8	129.63	1178	1178	1.36	7	4	7	4	1.3828e-05	0.76154	0.74632	21.944	11	0.60979	0.7215	19.004	7	0.97688	0.86962	26.862	4	6.8	6.8	17091000	9353700	7737500	11245000	6570200	4674400
P11532	P11532	5	5	5	Dystrophin	DMD	>sp|P11532|DMD_HUMAN Dystrophin OS=Homo sapiens GN=DMD PE=1 SV=3	1	5	5	5	2	4	2	4	2	4	2.5	2.5	2.5	426.74	3685	3685	1.58	5	7	5	7	2.028e-07	0.95358	1.0125	19.394	12	0.8676	1.0767	6.7013	5	1.0996	0.97543	21.804	7	1	1.7	95998000	50428000	45570000	85356000	45239000	40117000
P11586	P11586	26	26	26	C-1-tetrahydrofolate synthase, cytoplasmic;Methylenetetrahydrofolate dehydrogenase;Methenyltetrahydrofolate cyclohydrolase;Formyltetrahydrofolate synthetase	MTHFD1	>sp|P11586|C1TC_HUMAN C-1-tetrahydrofolate synthase, cytoplasmic OS=Homo sapiens GN=MTHFD1 PE=1 SV=3	1	26	26	26	25	24	25	24	25	24	47.8	47.8	47.8	101.56	935	935	1.5	87	88	87	88	2.4566e-127	0.65508	0.71593	16.59	170	0.56876	0.71579	16.282	87	0.80061	0.71607	16.988	83	46.8	44.2	783550000	457420000	326120000	385870000	242570000	143300000
P11717	P11717	10	10	10	Cation-independent mannose-6-phosphate receptor	IGF2R	>sp|P11717|MPRI_HUMAN Cation-independent mannose-6-phosphate receptor OS=Homo sapiens GN=IGF2R PE=1 SV=3	1	10	10	10	7	8	7	8	7	8	7	7	7	274.37	2491	2491	1.5	17	17	17	17	4.1151e-25	1.0475	1.0227	19.306	34	0.73745	0.92924	16.992	17	1.1934	1.0797	14.15	17	4.3	5.1	39733000	19999000	19734000	19085000	10664000	8420600
P11766;P07327;P00326	P11766	16;1;1	16;1;1	16;1;1	Alcohol dehydrogenase class-3	ADH5	>sp|P11766|ADHX_HUMAN Alcohol dehydrogenase class-3 OS=Homo sapiens GN=ADH5 PE=1 SV=4	3	16	16	16	15	16	15	16	15	16	59.6	59.6	59.6	39.724	374	374;375;375	1.49	47	46	47	46	2.3291e-40	0.93022	1.0067	15.879	91	0.81402	1.0258	15.025	46	1.1243	1.0038	16.839	45	58	59.6	302570000	147220000	155350000	151850000	80558000	71291000
P11908	P11908	6	3	2	Ribose-phosphate pyrophosphokinase 2	PRPS2	>sp|P11908|PRPS2_HUMAN Ribose-phosphate pyrophosphokinase 2 OS=Homo sapiens GN=PRPS2 PE=1 SV=2	1	6	3	2	5	6	2	3	2	2	38.4	21.4	17.3	34.769	318	318	1.46	7	6	7	6	2.1168e-15	1.0788	1.1594	11.858	10	0.95839	1.2145	14.757	6	1.2205	1.1044	6.6421	4	34.3	38.4	24532000	12123000	12409000	16959000	8411800	8547700
P11940;Q4VXU2;Q96DU9	P11940	22;2;1	22;2;1	4;1;1	Polyadenylate-binding protein 1	PABPC1	>sp|P11940|PABP1_HUMAN Polyadenylate-binding protein 1 OS=Homo sapiens GN=PABPC1 PE=1 SV=2	3	22	22	4	22	22	22	22	4	4	45	45	8.6	70.67	636	636;614;382	1.5	104	103	104	103	1.0878e-140	0.9462	0.97218	8.3829	36	0.7925	1.0242	7.7797	17	1.0693	0.93809	7.7899	19	45	45	396260000	201300000	194960000	177220000	96663000	80559000
P12004	P12004	10	10	10	Proliferating cell nuclear antigen	PCNA	>sp|P12004|PCNA_HUMAN Proliferating cell nuclear antigen OS=Homo sapiens GN=PCNA PE=1 SV=1	1	10	10	10	10	10	10	10	10	10	52.5	52.5	52.5	28.768	261	261	1.49	56	54	56	54	2.9966e-46	0.91771	1.1247	29.999	110	0.79606	0.99631	11.535	56	1.8762	1.6541	20.572	54	52.5	52.5	747660000	333570000	414090000	369890000	204480000	165410000
P12081;P49590	P12081	15;1	15;1	15;1	Histidine--tRNA ligase, cytoplasmic	HARS	>sp|P12081|SYHC_HUMAN Histidine--tRNA ligase, cytoplasmic OS=Homo sapiens GN=HARS PE=1 SV=2	2	15	15	15	15	15	15	15	15	15	41.7	41.7	41.7	57.41	509	509;506	1.52	48	51	48	51	1.5779e-59	0.99644	1.0085	13.678	95	0.74354	0.93743	9.9129	46	1.2365	1.1121	11.812	49	41.7	41.7	259560000	128100000	131460000	136780000	75638000	61140000
P12235	P12235	6	2	2	ADP/ATP translocase 1	SLC25A4	>sp|P12235|ADT1_HUMAN ADP/ATP translocase 1 OS=Homo sapiens GN=SLC25A4 PE=1 SV=4	1	6	2	2	5	6	1	2	1	2	30.5	16.4	16.4	33.064	298	298	1.57	3	4	3	4	1.5209e-36	0.87167	0.88836	5.9942	7	0.74815	0.91636	3.1224	3	0.96741	0.87327	7.0294	4	19.5	30.5	15310000	8110700	7199400	6955000	3943200	3011700
P12236;Q9H0C2	P12236	13;1	13;1	7;0	ADP/ATP translocase 3	SLC25A6	>sp|P12236|ADT3_HUMAN ADP/ATP translocase 3 OS=Homo sapiens GN=SLC25A6 PE=1 SV=4	2	13	13	7	13	13	13	13	7	7	64.4	64.4	37.6	32.866	298	298;315	1.51	66	69	66	69	6.0069e-106	1.1908	1.2415	20.47	61	1.1764	1.4893	15.674	30	1.2287	1.1021	12.593	31	64.4	64.4	428100000	190920000	237180000	202710000	92499000	110210000
P12268	P12268	19	19	17	Inosine-5-monophosphate dehydrogenase 2	IMPDH2	>sp|P12268|IMDH2_HUMAN Inosine-5-monophosphate dehydrogenase 2 OS=Homo sapiens GN=IMPDH2 PE=1 SV=2	1	19	19	17	19	19	19	19	17	17	61.9	61.9	58.2	55.804	514	514	1.48	80	75	80	75	7.4179e-115	0.74223	0.77985	16.716	143	0.62053	0.76867	17.503	74	0.8767	0.78203	15.954	69	61.9	61.9	939800000	525090000	414710000	445440000	268720000	176720000
P12270	P12270	46	46	46	Nucleoprotein TPR	TPR	>sp|P12270|TPR_HUMAN Nucleoprotein TPR OS=Homo sapiens GN=TPR PE=1 SV=3	1	46	46	46	45	40	45	40	45	40	29	29	29	267.29	2363	2363	1.49	135	128	135	128	2.4914e-223	0.91176	0.95791	25.673	259	0.7706	0.95794	28.182	134	1.0529	0.95436	22.419	125	28.7	26.1	618980000	316300000	302680000	333500000	175170000	158330000
P12277	P12277	11	11	11	Creatine kinase B-type	CKB	>sp|P12277|KCRB_HUMAN Creatine kinase B-type OS=Homo sapiens GN=CKB PE=1 SV=1	1	11	11	11	11	11	11	11	11	11	58.3	58.3	58.3	42.644	381	381	1.49	56	53	56	53	2.3316e-67	0.66119	0.78135	26.176	105	0.55222	0.69061	16.625	56	1.1476	1.0274	20.005	49	58.3	58.3	656090000	363820000	292260000	393880000	244520000	149360000
P12429	P12429	17	17	17	Annexin A3	ANXA3	>sp|P12429|ANXA3_HUMAN Annexin A3 OS=Homo sapiens GN=ANXA3 PE=1 SV=3	1	17	17	17	17	16	17	16	17	16	66.3	66.3	66.3	36.375	323	323	1.5	70	71	70	71	7.8399e-73	1.5429	1.5468	24.762	141	1.5763	1.9698	17.814	70	1.5103	1.353	12.336	71	66.3	64.1	889030000	347630000	541410000	406090000	154390000	251700000
P12814	P12814	32	23	22	Alpha-actinin-1	ACTN1	>sp|P12814|ACTN1_HUMAN Alpha-actinin-1 OS=Homo sapiens GN=ACTN1 PE=1 SV=2	1	32	23	22	31	30	22	21	21	21	61.4	49.1	47.4	103.06	892	892	1.51	83	87	83	87	0	0.85355	0.82811	16.366	166	0.58535	0.73686	10.577	81	1.0532	0.94027	11.684	85	59.6	56.3	942640000	519300000	423340000	457170000	283140000	174030000
P12821	P12821	1	1	1	Angiotensin-converting enzyme;Angiotensin-converting enzyme, soluble form	ACE	>sp|P12821|ACE_HUMAN Angiotensin-converting enzyme OS=Homo sapiens GN=ACE PE=1 SV=1	1	1	1	1	1	0	1	0	1	0	1.5	1.5	1.5	149.71	1306	1306	1	1		1		0.0046359	0.79292	0.97282	NaN	1	0.79292	0.97282	NaN	1	NaN	NaN	NaN	0	1.5	0	1245700	668480	577210	1245700	668480	577210
P12955	P12955	3	3	3	Xaa-Pro dipeptidase	PEPD	>sp|P12955|PEPD_HUMAN Xaa-Pro dipeptidase OS=Homo sapiens GN=PEPD PE=1 SV=3	1	3	3	3	2	3	2	3	2	3	8.9	8.9	8.9	54.548	493	493	1.64	4	7	4	7	1.1294e-07	0.98659	0.97513	17.856	11	0.66219	0.82535	14.852	4	1.134	1.0205	13.529	7	5.7	8.9	19469000	9473200	9995600	7543400	4268400	3275000
P12956;REV__CON__Q2YDI2	P12956	23;1	23;1	23;1	X-ray repair cross-complementing protein 6	XRCC6	>sp|P12956|XRCC6_HUMAN X-ray repair cross-complementing protein 6 OS=Homo sapiens GN=XRCC6 PE=1 SV=2	2	23	23	23	23	23	23	23	23	23	54.8	54.8	54.8	69.842	609	609;436	1.51	108	112	108	112	4.9532e-112	0.76757	0.87259	16.144	219	0.63703	0.80005	11.225	107	1.0917	0.97222	14.99	112	54.8	54.8	1696700000	918230000	778510000	900770000	540850000	359920000
P13010	P13010	31	31	31	X-ray repair cross-complementing protein 5	XRCC5	>sp|P13010|XRCC5_HUMAN X-ray repair cross-complementing protein 5 OS=Homo sapiens GN=XRCC5 PE=1 SV=3	1	31	31	31	31	30	31	30	31	30	66.4	66.4	66.4	82.704	732	732	1.47	125	112	125	112	2.3284e-196	0.78337	0.91362	17.291	234	0.64549	0.80771	13.418	122	1.1485	1.0269	12.37	112	66.4	62.8	1486200000	792580000	693600000	832710000	496310000	336400000
P13073	P13073	5	5	5	Cytochrome c oxidase subunit 4 isoform 1, mitochondrial	COX4I1	>sp|P13073|COX41_HUMAN Cytochrome c oxidase subunit 4 isoform 1, mitochondrial OS=Homo sapiens GN=COX4I1 PE=1 SV=1	1	5	5	5	5	5	5	5	5	5	42.6	42.6	42.6	19.576	169	169	1.47	30	27	30	27	2.0398e-21	0.7404	0.77212	12.438	57	0.67501	0.83737	11.062	30	0.80611	0.72668	6.7601	27	42.6	42.6	244340000	137160000	107190000	116850000	67100000	49751000
P13473	P13473	2	2	2	Lysosome-associated membrane glycoprotein 2	LAMP2	>sp|P13473|LAMP2_HUMAN Lysosome-associated membrane glycoprotein 2 OS=Homo sapiens GN=LAMP2 PE=1 SV=2	1	2	2	2	2	2	2	2	2	2	9	9	9	44.96	410	410	1.5	5	5	5	5	9.7152e-05	0.83587	1.0269	72.419	10	0.83359	1.0348	97.758	5	1.0028	0.92966	27.402	5	9	9	27798000	8073100	19725000	20253000	4747800	15505000
P13489	P13489	10	10	10	Ribonuclease inhibitor	RNH1	>sp|P13489|RINI_HUMAN Ribonuclease inhibitor OS=Homo sapiens GN=RNH1 PE=1 SV=2	1	10	10	10	10	10	10	10	10	10	47.7	47.7	47.7	49.973	461	461	1.53	37	42	37	42	1.139e-46	1.108	1.2141	40.476	75	1.014	1.258	32.646	36	1.2657	1.1391	45.573	39	47.7	47.7	460910000	224180000	236740000	218750000	112590000	106170000
P13639	P13639	42	42	42	Elongation factor 2	EEF2	>sp|P13639|EF2_HUMAN Elongation factor 2 OS=Homo sapiens GN=EEF2 PE=1 SV=4	1	42	42	42	40	42	40	42	40	42	54.9	54.9	54.9	95.337	858	858	1.52	251	275	251	275	0	1.0147	0.9987	27.61	505	0.7243	0.91241	15.231	246	1.2386	1.0957	32.718	259	53.5	54.9	6697700000	3365300000	3332300000	3473200000	1959600000	1513600000
P13667	P13667	25	25	24	Protein disulfide-isomerase A4	PDIA4	>sp|P13667|PDIA4_HUMAN Protein disulfide-isomerase A4 OS=Homo sapiens GN=PDIA4 PE=1 SV=2	1	25	25	24	25	21	25	21	24	21	54.7	54.7	52.4	72.932	645	645	1.47	92	80	92	80	1.9272e-125	0.89417	0.90098	39.536	168	0.60945	0.76642	48.405	89	1.2399	1.1265	15.239	79	54.7	48.4	653870000	344330000	309540000	379110000	219930000	159190000
P13674	P13674	2	2	2	Prolyl 4-hydroxylase subunit alpha-1	P4HA1	>sp|P13674|P4HA1_HUMAN Prolyl 4-hydroxylase subunit alpha-1 OS=Homo sapiens GN=P4HA1 PE=1 SV=2	1	2	2	2	1	1	1	1	1	1	7.9	7.9	7.9	61.049	534	534	1.33	2	1	2	1	0.00047965	1.0552	1.0289	30.596	3	0.79082	0.95281	42.813	2	1.2013	1.0289	NaN	1	1.9	6	6845900	3219000	3626900	943210	504810	438400
P13693;Q56UQ5	P13693	6;1	6;1	6;1	Translationally-controlled tumor protein	TPT1	>sp|P13693|TCTP_HUMAN Translationally-controlled tumor protein OS=Homo sapiens GN=TPT1 PE=1 SV=1	2	6	6	6	6	4	6	4	6	4	41.3	41.3	41.3	19.595	172	172;140	1.52	34	37	34	37	1.9968e-18	0.89713	0.95522	14.549	71	0.76537	0.95957	14.91	34	1.0517	0.92673	14.409	37	41.3	27.9	351040000	182570000	168460000	165810000	93793000	72017000
P13797;P13796	P13797	25;2	25;2	25;2	Plastin-3	PLS3	>sp|P13797|PLST_HUMAN Plastin-3 OS=Homo sapiens GN=PLS3 PE=1 SV=4	2	25	25	25	25	24	25	24	25	24	57.6	57.6	57.6	70.81	630	630;627	1.48	112	104	112	104	9.8304e-127	1.0263	1.1509	15.566	211	0.85719	1.0844	8.7327	108	1.3976	1.2515	17.887	103	57.6	56.5	1424400000	670400000	754010000	733220000	388150000	345070000
P13798	P13798	3	3	3	Acylamino-acid-releasing enzyme	APEH	>sp|P13798|ACPH_HUMAN Acylamino-acid-releasing enzyme OS=Homo sapiens GN=APEH PE=1 SV=4	1	3	3	3	3	2	3	2	3	2	6.7	6.7	6.7	81.224	732	732	1.42	7	5	7	5	2.2845e-08	0.7042	0.83259	35.708	11	0.62049	0.76702	7.9303	6	1.6227	1.4833	9.966	5	6.7	2.9	9604100	5062200	4541800	6068000	3634800	2433200
P13804	P13804	13	13	13	Electron transfer flavoprotein subunit alpha, mitochondrial	ETFA	>sp|P13804|ETFA_HUMAN Electron transfer flavoprotein subunit alpha, mitochondrial OS=Homo sapiens GN=ETFA PE=1 SV=1	1	13	13	13	13	12	13	12	13	12	65.8	65.8	65.8	35.079	333	333	1.52	42	46	42	46	2.9561e-63	0.87337	0.92353	16.926	88	0.85248	1.0523	8.5055	42	0.89121	0.80714	13.228	46	65.8	63.7	265120000	139430000	125690000	118710000	64084000	54625000
P13807	P13807	2	2	2	Glycogen [starch] synthase, muscle	GYS1	>sp|P13807|GYS1_HUMAN Glycogen [starch] synthase, muscle OS=Homo sapiens GN=GYS1 PE=1 SV=2	1	2	2	2	2	1	2	1	2	1	3.3	3.3	3.3	83.785	737	737	1.33	4	2	4	2	5.1058e-05	1.0405	1.2635	23.782	6	0.83375	1.0033	22.97	4	1.6653	1.485	0.035176	2	3.3	1.2	11193000	5411200	5781900	7723100	4209400	3513700
P13861	P13861	7	7	7	cAMP-dependent protein kinase type II-alpha regulatory subunit	PRKAR2A	>sp|P13861|KAP2_HUMAN cAMP-dependent protein kinase type II-alpha regulatory subunit OS=Homo sapiens GN=PRKAR2A PE=1 SV=2	1	7	7	7	7	7	7	7	7	7	21.5	21.5	21.5	45.518	404	404	1.47	19	17	19	17	4.8573e-23	0.98964	1.0524	37.603	36	1.0167	1.2521	18.732	19	0.93656	0.83969	40.831	17	21.5	21.5	72714000	37375000	35340000	37891000	18984000	18907000
P13929	P13929	5	2	2	Beta-enolase	ENO3	>sp|P13929|ENOB_HUMAN Beta-enolase OS=Homo sapiens GN=ENO3 PE=1 SV=5	1	5	2	2	5	4	2	1	2	1	18.9	11.3	11.3	46.986	434	434	1.17	5	1	5	1	2.9605e-27	0.74497	0.78335	34.099	6	0.74019	0.90918	37.983	5	0.77497	0.67493	NaN	1	18.9	15.9	102810000	57782000	45030000	73821000	42620000	31201000
P13984	P13984	4	4	4	General transcription factor IIF subunit 2	GTF2F2	>sp|P13984|T2FB_HUMAN General transcription factor IIF subunit 2 OS=Homo sapiens GN=GTF2F2 PE=1 SV=2	1	4	4	4	4	3	4	3	4	3	22.9	22.9	22.9	28.38	249	249	1.42	11	8	11	8	2.1591e-07	0.79996	0.91199	25.675	19	0.71604	0.91199	28.615	11	1.0824	0.96072	21.279	8	22.9	14.5	25152000	13806000	11347000	15526000	9111300	6414700
P13987	P13987	2	2	2	CD59 glycoprotein	CD59	>sp|P13987|CD59_HUMAN CD59 glycoprotein OS=Homo sapiens GN=CD59 PE=1 SV=1	1	2	2	2	2	2	2	2	2	2	25	25	25	14.177	128	128	1.5	9	9	9	9	3.1388e-18	1.2597	1.2808	7.6542	18	1.0677	1.3455	7.5961	9	1.4227	1.2485	5.9665	9	25	25	248790000	104000000	144790000	110290000	50552000	59733000
P13995;Q9H903	P13995	8;1	8;1	8;1	Bifunctional methylenetetrahydrofolate dehydrogenase/cyclohydrolase, mitochondrial;NAD-dependent methylenetetrahydrofolate dehydrogenase;Methenyltetrahydrofolate cyclohydrolase	MTHFD2	>sp|P13995|MTDC_HUMAN Bifunctional methylenetetrahydrofolate dehydrogenase/cyclohydrolase, mitochondrial OS=Homo sapiens GN=MTHFD2 PE=1 SV=2	2	8	8	8	7	7	7	7	7	7	40.9	40.9	40.9	37.895	350	350;347	1.52	14	15	14	15	6.4228e-20	0.88065	0.87742	22.605	29	0.54212	0.68261	12.898	14	1.1193	1.025	9.632	15	31.4	39.1	67343000	37757000	29586000	37071000	23797000	13273000
P14174	P14174	2	2	2	Macrophage migration inhibitory factor	MIF	>sp|P14174|MIF_HUMAN Macrophage migration inhibitory factor OS=Homo sapiens GN=MIF PE=1 SV=4	1	2	2	2	1	2	1	2	1	2	41.7	41.7	41.7	12.476	115	115	1.54	6	7	6	7	5.9848e-08	0.95755	0.98939	6.5985	12	0.70912	0.90246	4.1587	6	1.2365	1.0281	2.0636	6	9.6	41.7	1106900000	560060000	546830000	583960000	333130000	250830000
P14209	P14209	1	1	1	CD99 antigen	CD99	>sp|P14209|CD99_HUMAN CD99 antigen OS=Homo sapiens GN=CD99 PE=1 SV=1	1	1	1	1	1	1	1	1	1	1	15.7	15.7	15.7	18.848	185	185	1.5	3	3	3	3	0.0029082	1.4193	1.4801	12.579	6	1.2513	1.553	8.3062	3	1.5323	1.3317	6.2652	3	15.7	15.7	22038000	9063300	12975000	11913000	5069300	6844000
P14314	P14314	16	16	16	Glucosidase 2 subunit beta	PRKCSH	>sp|P14314|GLU2B_HUMAN Glucosidase 2 subunit beta OS=Homo sapiens GN=PRKCSH PE=1 SV=2	1	16	16	16	16	15	16	15	16	15	35.4	35.4	35.4	59.425	528	528	1.48	71	66	71	66	2.4312e-107	0.82561	1.038	33.491	131	0.6928	0.86461	19.179	68	1.374	1.2238	35.811	63	35.4	34.1	1058600000	571540000	487100000	536960000	325560000	211400000
P14324	P14324	5	5	5	Farnesyl pyrophosphate synthase	FDPS	>sp|P14324|FPPS_HUMAN Farnesyl pyrophosphate synthase OS=Homo sapiens GN=FDPS PE=1 SV=4	1	5	5	5	5	5	5	5	5	5	22	22	22	48.275	419	419	1.52	16	17	16	17	1.0894e-28	1.2096	1.0941	20.646	33	0.69477	0.87878	6.11	16	1.4301	1.2864	8.6277	17	22	22	258700000	125490000	133210000	142870000	80449000	62416000
P14406	P14406	1	1	1	Cytochrome c oxidase subunit 7A2, mitochondrial	COX7A2	>sp|P14406|CX7A2_HUMAN Cytochrome c oxidase subunit 7A2, mitochondrial OS=Homo sapiens GN=COX7A2 PE=1 SV=1	1	1	1	1	1	1	1	1	1	1	15.7	15.7	15.7	9.3959	83	83	1.5	3	3	3	3	7.3868e-29	0.88815	0.93893	12.269	6	0.82692	1.0557	2.5374	3	0.96796	0.85276	1.1041	3	15.7	15.7	54482000	23090000	31391000	15639000	8237000	7402400
P14550	P14550	9	9	9	Alcohol dehydrogenase [NADP(+)]	AKR1A1	>sp|P14550|AK1A1_HUMAN Alcohol dehydrogenase [NADP(+)] OS=Homo sapiens GN=AKR1A1 PE=1 SV=3	1	9	9	9	8	9	8	9	8	9	33.2	33.2	33.2	36.573	325	325	1.52	29	32	29	32	9.086e-41	0.81683	0.94026	29.615	55	0.77337	0.94576	30.431	26	1.0147	0.92199	29.169	29	31.4	33.2	177840000	108760000	69086000	83088000	54821000	28267000
P14618;P30613	P14618	25;1	25;1	25;1	Pyruvate kinase isozymes M1/M2	PKM	>sp|P14618|KPYM_HUMAN Pyruvate kinase isozymes M1/M2 OS=Homo sapiens GN=PKM PE=1 SV=4	2	25	25	25	24	24	24	24	24	24	64.6	64.6	64.6	57.936	531	531;574	1.48	240	218	240	218	8.1667e-239	0.86126	1.0145	24.573	439	0.68559	0.86463	12.946	228	1.4923	1.306	15.085	211	63.5	60.3	11956000000	5836700000	6119500000	6352300000	3676700000	2675600000
P14625;REV__Q8TCB0	P14625	37;1	37;1	30;0	Endoplasmin	HSP90B1	>sp|P14625|ENPL_HUMAN Endoplasmin OS=Homo sapiens GN=HSP90B1 PE=1 SV=1	2	37	37	30	36	34	36	34	29	27	59.2	59.2	50.3	92.468	803	803;444	1.51	192	201	192	201	3.9851e-253	0.98244	0.97196	25.255	332	0.61709	0.77065	15.708	164	1.3286	1.1738	13.962	168	57.5	52.1	3860300000	1995400000	1864900000	2026200000	1231100000	795080000
P63162;P14678	P63162;P14678	3;3	3;3	3;3	Small nuclear ribonucleoprotein-associated protein N;Small nuclear ribonucleoprotein-associated proteins B and B	SNRPN;SNRPB	>sp|P63162|RSMN_HUMAN Small nuclear ribonucleoprotein-associated protein N OS=Homo sapiens GN=SNRPN PE=1 SV=1;>sp|P14678|RSMB_HUMAN Small nuclear ribonucleoprotein-associated proteins B and B OS=Homo sapiens GN=SNRPB PE=1 SV=2	2	3	3	3	2	3	2	3	2	3	25.8	25.8	25.8	24.614	240	240;240	1.63	10	17	10	17	5.0625e-10	0.97987	0.9887	18.137	27	0.90438	1.1281	9.7018	10	1.0356	0.90707	15.673	17	15.8	25.8	171080000	85684000	85393000	70101000	36780000	33322000
P14735	P14735	10	10	10	Insulin-degrading enzyme	IDE	>sp|P14735|IDE_HUMAN Insulin-degrading enzyme OS=Homo sapiens GN=IDE PE=1 SV=4	1	10	10	10	9	9	9	9	9	9	14.6	14.6	14.6	117.97	1019	1019	1.47	28	25	28	25	1.1071e-39	0.9788	1.11	16.652	52	0.85813	1.0616	8.6816	27	1.372	1.2557	19.519	25	13.4	13.8	97619000	46174000	51445000	48009000	25169000	22839000
P14866	P14866	15	15	15	Heterogeneous nuclear ribonucleoprotein L	HNRNPL	>sp|P14866|HNRPL_HUMAN Heterogeneous nuclear ribonucleoprotein L OS=Homo sapiens GN=HNRNPL PE=1 SV=2	1	15	15	15	14	15	14	15	14	15	52.5	52.5	52.5	64.132	589	589	1.52	67	72	67	72	5.7735e-122	1.0293	1.0865	16.888	132	0.99554	1.2401	8.9457	63	1.0644	0.93639	10.825	69	49.7	52.5	1174200000	562940000	611250000	545150000	266010000	279140000
P14868	P14868	6	6	6	Aspartate--tRNA ligase, cytoplasmic	DARS	>sp|P14868|SYDC_HUMAN Aspartate--tRNA ligase, cytoplasmic OS=Homo sapiens GN=DARS PE=1 SV=2	1	6	6	6	6	6	6	6	6	6	16.6	16.6	16.6	57.136	501	501	1.48	17	16	17	16	8.9598e-26	0.7345	0.74331	10.538	33	0.6757	0.82927	8.9943	17	0.80877	0.72804	7.9922	16	16.6	16.6	92493000	52732000	39762000	45029000	26785000	18244000
P14923	P14923	13	13	12	Junction plakoglobin	JUP	>sp|P14923|PLAK_HUMAN Junction plakoglobin OS=Homo sapiens GN=JUP PE=1 SV=3	1	13	13	12	13	11	13	11	12	10	33	33	31.7	81.744	745	745	1.46	38	33	38	33	8.2232e-63	1.1138	1.2447	19.256	64	0.98294	1.2237	22.845	34	1.4153	1.2537	14.32	30	33	27.7	195380000	87424000	107960000	91745000	45028000	46716000
P14927	P14927	7	7	7	Cytochrome b-c1 complex subunit 7	UQCRB	>sp|P14927|QCR7_HUMAN Cytochrome b-c1 complex subunit 7 OS=Homo sapiens GN=UQCRB PE=1 SV=2	1	7	7	7	6	6	6	6	6	6	72.1	72.1	72.1	13.53	111	111	1.54	23	27	23	27	7.4614e-21	0.92464	0.91263	15.716	50	0.77634	0.97352	15.033	23	0.9815	0.89625	15.415	27	65.8	65.8	184820000	95744000	89080000	89468000	48202000	41266000
P15121	P15121	15	15	15	Aldose reductase	AKR1B1	>sp|P15121|ALDR_HUMAN Aldose reductase OS=Homo sapiens GN=AKR1B1 PE=1 SV=3	1	15	15	15	15	13	15	13	15	13	69.6	69.6	69.6	35.853	316	316	1.46	67	58	67	58	1.7178e-54	0.38616	0.39217	17.56	122	0.30296	0.38121	21.89	65	0.45128	0.40561	10.719	57	69.6	58.5	1819900000	1310600000	509380000	1001800000	750470000	251330000
P15170;Q8IYD1	P15170;Q8IYD1	20;11	20;11	20;11	Eukaryotic peptide chain release factor GTP-binding subunit ERF3A;Eukaryotic peptide chain release factor GTP-binding subunit ERF3B	GSPT1;GSPT2	>sp|P15170|ERF3A_HUMAN Eukaryotic peptide chain release factor GTP-binding subunit ERF3A OS=Homo sapiens GN=GSPT1 PE=1 SV=1;>sp|Q8IYD1|ERF3B_HUMAN Eukaryotic peptide chain release factor GTP-binding subunit ERF3B OS=Homo sapiens GN=GSPT2 PE=1 SV=2	2	20	20	20	19	18	19	18	19	18	61.9	61.9	61.9	55.755	499	499;628	1.49	69	65	69	65	6.6736e-68	0.81904	0.91706	17.623	133	0.74261	0.9222	19.161	68	1.0145	0.90741	15.932	65	55.5	54.7	537330000	286470000	250860000	278910000	157440000	121470000
P15291	P15291	1	1	1	Beta-1,4-galactosyltransferase 1;Lactose synthase A protein;N-acetyllactosamine synthase;Beta-N-acetylglucosaminylglycopeptide beta-1,4-galactosyltransferase;Beta-N-acetylglucosaminyl-glycolipid beta-1,4-galactosyltransferase;Processed beta-1,4-galactosyltransferase 1	B4GALT1	>sp|P15291|B4GT1_HUMAN Beta-1,4-galactosyltransferase 1 OS=Homo sapiens GN=B4GALT1 PE=1 SV=5	1	1	1	1	1	1	1	1	1	1	8.5	8.5	8.5	43.92	398	398	1.25	3	1	3	1	0.00012974	1.0741	1.1428	30.132	4	0.97423	1.1712	33.318	3	1.1842	1.0684	NaN	1	8.5	8.5	5819300	3036600	2782800	4226900	2263200	1963700
P15311	P15311	34	27	26	Ezrin	EZR	>sp|P15311|EZRI_HUMAN Ezrin OS=Homo sapiens GN=EZR PE=1 SV=4	1	34	27	26	34	33	27	26	26	25	72	61.8	60.6	69.412	586	586	1.49	148	145	148	145	6.512e-166	1.2832	1.4418	14.28	280	1.0913	1.3729	12.849	141	1.705	1.5236	13.015	139	72	69.3	2004700000	833400000	1171300000	1008600000	476610000	532020000
P15374	P15374	6	6	6	Ubiquitin carboxyl-terminal hydrolase isozyme L3	UCHL3	>sp|P15374|UCHL3_HUMAN Ubiquitin carboxyl-terminal hydrolase isozyme L3 OS=Homo sapiens GN=UCHL3 PE=1 SV=1	1	6	6	6	6	6	6	6	6	6	41.3	41.3	41.3	26.182	230	230	1.48	16	15	16	15	1.8395e-29	1.0386	1.1	21.129	25	0.92204	1.1396	15.494	13	1.0808	0.96901	21.703	12	41.3	41.3	43962000	20542000	23420000	20099000	9870700	10228000
P15408	P15408	2	2	2	Fos-related antigen 2	FOSL2	>sp|P15408|FOSL2_HUMAN Fos-related antigen 2 OS=Homo sapiens GN=FOSL2 PE=1 SV=1	1	2	2	2	2	2	2	2	2	2	10.1	10.1	10.1	35.193	326	326	1.58	5	7	5	7	9.2054e-05	1.2721	1.2772	17.243	12	1.0957	1.2852	9.3962	5	1.3386	1.2202	20.735	7	10.1	10.1	13221000	5784700	7435900	4495000	2123500	2371600
P15529	P15529	2	2	2	Membrane cofactor protein	CD46	>sp|P15529|MCP_HUMAN Membrane cofactor protein OS=Homo sapiens GN=CD46 PE=1 SV=3	1	2	2	2	2	2	2	2	2	2	7.1	7.1	7.1	43.747	392	392	1.5	6	6	6	6	1.3464e-05	0.91519	1.0075	22.155	12	0.71797	0.91448	12.658	6	1.318	1.197	15.829	6	7.1	7.1	11836000	5651300	6184600	6519500	3528000	2991500
P15531	P15531	6	6	6	Nucleoside diphosphate kinase A	NME1	>sp|P15531|NDKA_HUMAN Nucleoside diphosphate kinase A OS=Homo sapiens GN=NME1 PE=1 SV=1	1	6	6	6	6	5	6	5	6	5	52	52	52	17.149	152	152	1.51	32	33	32	33	7.1517e-32	0.92041	0.9211	8.7962	64	0.72464	0.9101	5.8157	31	1.0387	0.92725	10.52	33	52	46.7	1143400000	586930000	556460000	534140000	301030000	233110000
P15559	P15559	4	4	4	NAD(P)H dehydrogenase [quinone] 1	NQO1	>sp|P15559|NQO1_HUMAN NAD(P)H dehydrogenase [quinone] 1 OS=Homo sapiens GN=NQO1 PE=1 SV=1	1	4	4	4	4	4	4	4	4	4	15.3	15.3	15.3	30.867	274	274	1.44	14	11	14	11	6.6144e-42	0.4929	0.51158	155.67	24	0.20853	0.26524	176.64	14	1.3002	1.1391	126.88	10	15.3	15.3	163670000	61191000	102480000	108540000	42365000	66174000
P15586	P15586	3	3	3	N-acetylglucosamine-6-sulfatase	GNS	>sp|P15586|GNS_HUMAN N-acetylglucosamine-6-sulfatase OS=Homo sapiens GN=GNS PE=1 SV=3	1	3	3	3	2	3	2	3	2	3	8.5	8.5	8.5	62.081	552	552	1.57	6	8	6	8	1.3856e-16	1.0067	1.0439	24.487	14	0.99197	1.2031	16.818	6	1.0707	0.94093	25.897	8	6.5	8.5	38002000	18736000	19266000	16123000	7720300	8402200
P15880	P15880	14	14	14	40S ribosomal protein S2	RPS2	>sp|P15880|RS2_HUMAN 40S ribosomal protein S2 OS=Homo sapiens GN=RPS2 PE=1 SV=2	1	14	14	14	13	14	13	14	13	14	65.5	65.5	65.5	31.324	293	293	1.51	60	63	60	63	3.3611e-62	0.91856	1.0026	13.796	120	0.78618	0.97256	11.884	60	1.1554	1.0144	15.483	60	59.4	65.5	1148900000	573300000	575650000	526520000	290560000	235960000
P15924	P15924	28	28	28	Desmoplakin	DSP	>sp|P15924|DESP_HUMAN Desmoplakin OS=Homo sapiens GN=DSP PE=1 SV=3	1	28	28	28	28	18	28	18	28	18	17.2	17.2	17.2	331.77	2871	2871	1.33	70	35	70	35	6.786e-93	0.86141	1.0144	47.685	105	0.77682	0.95311	29.956	70	2.081	1.8716	53.874	35	17.2	10	160550000	82339000	78210000	111900000	63331000	48564000
P15927	P15927	5	5	5	Replication protein A 32 kDa subunit	RPA2	>sp|P15927|RFA2_HUMAN Replication protein A 32 kDa subunit OS=Homo sapiens GN=RPA2 PE=1 SV=1	1	5	5	5	4	5	4	5	4	5	30	30	30	29.247	270	270	1.58	8	11	8	11	1.7891e-10	0.58383	0.67174	24.548	19	0.5854	0.71348	6.8753	8	0.57326	0.5202	26.994	11	21.9	30	43545000	26826000	16719000	18778000	11446000	7332300
P16070	P16070	3	3	3	CD44 antigen	CD44	>sp|P16070|CD44_HUMAN CD44 antigen OS=Homo sapiens GN=CD44 PE=1 SV=3	1	3	3	3	3	3	3	3	3	3	6.7	6.7	6.7	81.537	742	742	1.45	29	24	29	24	1.1143e-17	1.0821	1.2522	17.829	52	1.0184	1.268	17.298	28	1.3882	1.2408	18.796	24	6.7	6.7	228520000	104180000	124340000	121440000	59849000	61587000
P16083	P16083	2	2	2	Ribosyldihydronicotinamide dehydrogenase [quinone]	NQO2	>sp|P16083|NQO2_HUMAN Ribosyldihydronicotinamide dehydrogenase [quinone] OS=Homo sapiens GN=NQO2 PE=1 SV=5	1	2	2	2	2	2	2	2	2	2	18.2	18.2	18.2	25.918	231	231	1.5	4	4	4	4	4.1111e-09	0.75708	0.77473	22.607	8	0.75202	0.95583	13.291	4	0.78558	0.70711	18.901	4	18.2	18.2	29182000	15977000	13204000	12988000	7316400	5671300
P16104	P16104	4	4	1	Histone H2A.x	H2AFX	>sp|P16104|H2AX_HUMAN Histone H2A.x OS=Homo sapiens GN=H2AFX PE=1 SV=2	1	4	4	1	4	4	4	4	1	1	50.3	50.3	5.6	15.144	143	143	1.5	25	25	25	25	1.1231e-16	2.3737	2.5187	32.175	2	2.49	3.1621	NaN	1	2.2629	2.0061	NaN	1	50.3	50.3	32785000	9026000	23759000	16672000	3933100	12739000
P16152	P16152	9	9	9	Carbonyl reductase [NADPH] 1	CBR1	>sp|P16152|CBR1_HUMAN Carbonyl reductase [NADPH] 1 OS=Homo sapiens GN=CBR1 PE=1 SV=3	1	9	9	9	9	8	9	8	9	8	53.1	53.1	53.1	30.375	277	277	1.44	36	28	36	28	2.0864e-74	0.78945	0.92857	50.646	63	0.66573	0.85368	61.931	35	1.221	1.1106	31.172	28	53.1	48	333500000	167640000	165860000	192510000	103260000	89245000
P16401	P16401	6	4	4	Histone H1.5	HIST1H1B	>sp|P16401|H15_HUMAN Histone H1.5 OS=Homo sapiens GN=HIST1H1B PE=1 SV=3	1	6	4	4	6	5	4	3	4	3	29.6	22.6	22.6	22.58	226	226	1.47	10	9	10	9	3.0726e-20	0.93232	0.97439	7.9124	19	0.74152	0.92914	7.1693	10	1.1332	1.0023	4.4445	9	29.6	24.3	98335000	52140000	46195000	54222000	31360000	22862000
P16403;P16402;P22492	P16403;P16402	7;5;1	7;5;1	2;0;0	Histone H1.2;Histone H1.3	HIST1H1C;HIST1H1D	>sp|P16403|H12_HUMAN Histone H1.2 OS=Homo sapiens GN=HIST1H1C PE=1 SV=2;>sp|P16402|H13_HUMAN Histone H1.3 OS=Homo sapiens GN=HIST1H1D PE=1 SV=2	3	7	7	2	7	7	7	7	2	2	35.2	35.2	11.7	21.364	213	213;221;207	1.49	24	23	24	23	4.3744e-28	1.1463	1.4163	28.252	11	1.0096	1.3123	34.505	6	1.5358	1.4163	19.961	5	35.2	35.2	467210000	206670000	260540000	225480000	108680000	116800000
P16435	P16435	9	9	9	NADPH--cytochrome P450 reductase	POR	>sp|P16435|NCPR_HUMAN NADPH--cytochrome P450 reductase OS=Homo sapiens GN=POR PE=1 SV=2	1	9	9	9	9	9	9	9	9	9	22	22	22	76.689	677	677	1.42	29	21	29	21	1.5732e-33	0.92469	1.0265	17.537	49	0.805	1.0044	13.407	28	1.3072	1.1616	19.568	21	22	22	137540000	66762000	70782000	77013000	41569000	35444000
P16455	P16455	1	1	1	Methylated-DNA--protein-cysteine methyltransferase	MGMT	>sp|P16455|MGMT_HUMAN Methylated-DNA--protein-cysteine methyltransferase OS=Homo sapiens GN=MGMT PE=1 SV=1	1	1	1	1	1	1	1	1	1	1	6.8	6.8	6.8	21.646	207	207	1.5	1	1	1	1	1.2948e-06	NaN	NaN	NaN	0	NaN	NaN	NaN	0	NaN	NaN	NaN	0	6.8	6.8	0	0	0	0	0	0
P16615;O14983;Q93084	P16615	21;4;4	21;4;4	21;4;4	Sarcoplasmic/endoplasmic reticulum calcium ATPase 2	ATP2A2	>sp|P16615|AT2A2_HUMAN Sarcoplasmic/endoplasmic reticulum calcium ATPase 2 OS=Homo sapiens GN=ATP2A2 PE=1 SV=1	3	21	21	21	20	21	20	21	20	21	30.5	30.5	30.5	114.76	1042	1042;1001;1043	1.5	76	75	76	75	5.1623e-82	0.86311	0.91399	21.483	150	0.6897	0.86692	20.84	76	1.1023	0.99151	19.944	74	29.8	30.5	556930000	305320000	251610000	287410000	174740000	112660000
P16671	P16671	3	3	3	Platelet glycoprotein 4	CD36	>sp|P16671|CD36_HUMAN Platelet glycoprotein 4 OS=Homo sapiens GN=CD36 PE=1 SV=2	1	3	3	3	0	3	0	3	0	3	12.1	12.1	12.1	53.053	472	472	2		4		4	4.2728e-62	0.38026	0.34081	74.319	3	NaN	NaN	NaN	0	0.38026	0.34081	74.319	3	0	12.1	3759100	2984400	774740	0	0	0
P16949;Q9H169	P16949	8;1	8;1	6;0	Stathmin	STMN1	>sp|P16949|STMN1_HUMAN Stathmin OS=Homo sapiens GN=STMN1 PE=1 SV=3	2	8	8	6	8	8	8	8	6	6	56.4	56.4	43.6	17.302	149	149;189	1.5	35	35	35	35	1.3402e-34	0.74126	0.89793	7.528	51	0.69026	0.86229	6.5622	26	1.0375	0.92696	6.4184	25	56.4	56.4	444850000	239400000	205450000	245120000	143890000	101230000
P16989	P16989	6	3	3	Y-box-binding protein 3	YBX3	>sp|P16989|YBOX3_HUMAN Y-box-binding protein 3 OS=Homo sapiens GN=YBX3 PE=1 SV=4	1	6	3	3	4	6	2	3	2	3	42.2	29.3	29.3	40.089	372	372	1.44	9	7	9	7	3.1495e-21	0.57419	0.5955	33.114	15	0.41034	0.51869	32.827	9	0.75245	0.67316	31.001	6	34.1	42.2	49954000	29148000	20806000	26723000	17155000	9567900
P17096	P17096	5	5	5	High mobility group protein HMG-I/HMG-Y	HMGA1	>sp|P17096|HMGA1_HUMAN High mobility group protein HMG-I/HMG-Y OS=Homo sapiens GN=HMGA1 PE=1 SV=3	1	5	5	5	5	4	5	4	5	4	43	43	43	11.676	107	107	1.44	14	11	14	11	1.443e-13	1.2363	1.3954	66.48	25	1.1702	1.4713	79.064	14	1.2548	1.118	49.635	11	43	37.4	151230000	67052000	84176000	81876000	37170000	44706000
P17174	P17174	12	12	12	Aspartate aminotransferase, cytoplasmic	GOT1	>sp|P17174|AATC_HUMAN Aspartate aminotransferase, cytoplasmic OS=Homo sapiens GN=GOT1 PE=1 SV=3	1	12	12	12	12	12	12	12	12	12	66.8	66.8	66.8	46.247	413	413	1.48	51	48	51	48	1.0511e-59	0.75462	0.8177	14.342	99	0.69364	0.86581	12.534	51	0.83673	0.75376	13.192	48	66.8	66.8	366650000	204460000	162190000	177620000	103670000	73942000
P17213	P17213	1	1	1	Bactericidal permeability-increasing protein	BPI	>sp|P17213|BPI_HUMAN Bactericidal permeability-increasing protein OS=Homo sapiens GN=BPI PE=1 SV=4	1	1	1	1	1	1	1	1	1	1	1.8	1.8	1.8	53.899	487	487	1.25	3	1	3	1	0.0021151	0.90063	0.99849	8.6246	4	0.82898	1.0262	7.3901	3	0.98942	0.91839	NaN	1	1.8	1.8	2791600	1569800	1221800	2060500	1138400	922080
P17252	P17252	3	3	3	Protein kinase C alpha type	PRKCA	>sp|P17252|KPCA_HUMAN Protein kinase C alpha type OS=Homo sapiens GN=PRKCA PE=1 SV=4	1	3	3	3	2	3	2	3	2	3	10.6	10.6	10.6	76.749	672	672	1.54	6	7	6	7	1.1231e-07	1.0119	0.96711	16.274	13	0.62251	0.76807	17.41	6	1.074	0.97859	3.8161	7	5.8	10.6	32119000	16484000	15635000	13171000	7397600	5773400
P17275	P17275	1	1	1	Transcription factor jun-B	JUNB	>sp|P17275|JUNB_HUMAN Transcription factor jun-B OS=Homo sapiens GN=JUNB PE=1 SV=1	1	1	1	1	0	1	0	1	0	1	8.6	8.6	8.6	35.879	347	347	2		1		1	0.0072062	0.60725	0.54959	NaN	1	NaN	NaN	NaN	0	0.60725	0.54959	NaN	1	0	8.6	865130	541070	324050	0	0	0
P17480	P17480	4	4	4	Nucleolar transcription factor 1	UBTF	>sp|P17480|UBF1_HUMAN Nucleolar transcription factor 1 OS=Homo sapiens GN=UBTF PE=1 SV=1	1	4	4	4	3	4	3	4	3	4	11	11	11	89.405	764	764	1.56	7	9	7	9	4.1799e-20	1.127	1.1511	22.364	16	0.97264	1.1981	20.083	7	1.2005	1.0574	18.957	9	7.1	11	24035000	11119000	12916000	8066200	4346000	3720200
P17535	P17535	1	1	1	Transcription factor jun-D	JUND	>sp|P17535|JUND_HUMAN Transcription factor jun-D OS=Homo sapiens GN=JUND PE=1 SV=3	1	1	1	1	1	1	1	1	1	1	5.8	5.8	5.8	35.173	347	347	1.5	1	1	1	1	0.0015561	NaN	NaN	NaN	0	NaN	NaN	NaN	0	NaN	NaN	NaN	0	5.8	5.8	0	0	0	0	0	0
P17612	P17612	9	9	2	cAMP-dependent protein kinase catalytic subunit alpha	PRKACA	>sp|P17612|KAPCA_HUMAN cAMP-dependent protein kinase catalytic subunit alpha OS=Homo sapiens GN=PRKACA PE=1 SV=2	1	9	9	2	9	9	9	9	2	2	33.9	33.9	8	40.589	351	351	1.53	26	29	26	29	2.6175e-32	0.83904	0.85344	14.713	12	0.75563	0.92519	10.569	6	0.87558	0.81863	18.171	6	33.9	33.9	31381000	17605000	13776000	16068000	9492800	6575700
P17655	P17655	8	8	8	Calpain-2 catalytic subunit	CAPN2	>sp|P17655|CAN2_HUMAN Calpain-2 catalytic subunit OS=Homo sapiens GN=CAPN2 PE=1 SV=6	1	8	8	8	8	7	8	7	8	7	20.3	20.3	20.3	79.994	700	700	1.47	23	20	23	20	4.0406e-38	0.81672	0.89631	18.166	40	0.70011	0.85951	12.031	21	1.1505	1.0232	19.046	19	20.3	17.1	84556000	43593000	40963000	45767000	26364000	19402000
P17812;Q9NRF8	P17812	16;2	16;2	16;2	CTP synthase 1	CTPS1	>sp|P17812|PYRG1_HUMAN CTP synthase 1 OS=Homo sapiens GN=CTPS1 PE=1 SV=2	2	16	16	16	16	16	16	16	16	16	41.5	41.5	41.5	66.69	591	591;586	1.49	70	66	70	66	1.1543e-78	0.88119	0.92466	12.162	130	0.73202	0.9225	12.983	65	1.0302	0.92643	11.375	65	41.5	41.5	684410000	360670000	323740000	356840000	201800000	155040000
P17844	P17844	18	18	15	Probable ATP-dependent RNA helicase DDX5	DDX5	>sp|P17844|DDX5_HUMAN Probable ATP-dependent RNA helicase DDX5 OS=Homo sapiens GN=DDX5 PE=1 SV=1	1	18	18	15	18	18	18	18	15	15	52.3	52.3	44.1	69.147	614	614	1.52	71	76	71	76	4.7774e-67	0.90371	0.95615	30.125	111	0.81571	1.0227	25.642	53	1.0156	0.90969	32.747	58	52.3	52.3	776100000	386030000	390070000	351820000	185670000	166150000
P17858	P17858	5	5	5	6-phosphofructokinase, liver type	PFKL	>sp|P17858|K6PL_HUMAN 6-phosphofructokinase, liver type OS=Homo sapiens GN=PFKL PE=1 SV=6	1	5	5	5	3	5	3	5	3	5	11.4	11.4	11.4	85.018	780	780	1.56	7	9	7	9	1.7728e-17	1.2681	1.2374	31.433	16	0.97288	1.222	21.494	7	1.4545	1.2858	38.663	9	6.5	11.4	43814000	21130000	22684000	24456000	13183000	11273000
P17931	P17931	4	4	4	Galectin-3	LGALS3	>sp|P17931|LEG3_HUMAN Galectin-3 OS=Homo sapiens GN=LGALS3 PE=1 SV=5	1	4	4	4	4	4	4	4	4	4	22.8	22.8	22.8	26.152	250	250	1.53	14	16	14	16	1.2887e-14	0.83898	0.91563	16.165	24	0.82943	1.0046	10.662	11	0.84413	0.79888	8.6063	13	22.8	22.8	60391000	39305000	21086000	27780000	18258000	9521800
P17980	P17980	16	16	16	26S protease regulatory subunit 6A	PSMC3	>sp|P17980|PRS6A_HUMAN 26S protease regulatory subunit 6A OS=Homo sapiens GN=PSMC3 PE=1 SV=3	1	16	16	16	13	16	13	16	13	16	65.1	65.1	65.1	49.203	439	439	1.54	46	53	46	53	2.6249e-74	0.78735	0.84587	15.196	97	0.68716	0.8588	12.05	46	0.90485	0.82694	17.365	51	53.5	65.1	332030000	181420000	150610000	149670000	86886000	62782000
P17987	P17987	19	19	19	T-complex protein 1 subunit alpha	TCP1	>sp|P17987|TCPA_HUMAN T-complex protein 1 subunit alpha OS=Homo sapiens GN=TCP1 PE=1 SV=1	1	19	19	19	19	18	19	18	19	18	55.8	55.8	55.8	60.343	556	556	1.49	90	87	90	87	3.3234e-196	0.94718	1.0462	10.591	165	0.833	1.05	10.999	84	1.1799	1.0437	10.218	81	55.8	52.2	1099800000	541410000	558440000	539500000	288230000	251270000
P18031	P18031	3	3	3	Tyrosine-protein phosphatase non-receptor type 1	PTPN1	>sp|P18031|PTN1_HUMAN Tyrosine-protein phosphatase non-receptor type 1 OS=Homo sapiens GN=PTPN1 PE=1 SV=1	1	3	3	3	3	2	3	2	3	2	10.3	10.3	10.3	49.966	435	435	1.47	10	9	10	9	1.7512e-07	1.3046	1.3029	23.254	19	0.97349	1.1986	16.509	10	1.8105	1.6204	21.295	9	10.3	7.4	36233000	15437000	20795000	18827000	8947500	9879600
P18077	P18077	9	9	9	60S ribosomal protein L35a	RPL35A	>sp|P18077|RL35A_HUMAN 60S ribosomal protein L35a OS=Homo sapiens GN=RPL35A PE=1 SV=2	1	9	9	9	9	9	9	9	9	9	90	90	90	12.538	110	110	1.5	50	50	50	50	7.9544e-25	0.96305	1.0104	7.7878	96	0.84748	1.06	7.404	48	1.1197	0.9866	6.8928	48	90	90	1984500000	1000700000	983830000	1032500000	561230000	471230000
P18084	P18084	3	3	3	Integrin beta-5	ITGB5	>sp|P18084|ITB5_HUMAN Integrin beta-5 OS=Homo sapiens GN=ITGB5 PE=1 SV=1	1	3	3	3	3	3	3	3	3	3	6.6	6.6	6.6	88.053	799	799	1.44	9	7	9	7	7.8756e-14	0.79698	0.99683	26.926	16	0.61703	0.73508	19.451	9	1.192	1.0843	11.796	7	6.6	6.6	27520000	13985000	13536000	17674000	9824000	7850400
P18085	P18085	5	4	4	ADP-ribosylation factor 4	ARF4	>sp|P18085|ARF4_HUMAN ADP-ribosylation factor 4 OS=Homo sapiens GN=ARF4 PE=1 SV=3	1	5	4	4	5	5	4	4	4	4	68.3	56.7	56.7	20.511	180	180	1.5	17	17	17	17	2.429e-53	0.97855	0.96052	10.671	34	0.73929	0.93973	8.4829	17	1.1854	1.0627	9.3755	17	68.3	68.3	311300000	156190000	155110000	168060000	93465000	74596000
P18124	P18124	11	11	11	60S ribosomal protein L7	RPL7	>sp|P18124|RL7_HUMAN 60S ribosomal protein L7 OS=Homo sapiens GN=RPL7 PE=1 SV=1	1	11	11	11	11	11	11	11	11	11	64.1	64.1	64.1	29.225	248	248	1.5	64	63	64	63	4.3757e-89	0.94056	0.98693	12.169	118	0.83284	1.0438	9.0433	60	1.0555	0.93073	12.603	58	64.1	64.1	995790000	505450000	490340000	481470000	258650000	222820000
P18206	P18206	44	44	44	Vinculin	VCL	>sp|P18206|VINC_HUMAN Vinculin OS=Homo sapiens GN=VCL PE=1 SV=4	1	44	44	44	43	43	43	43	43	43	57.4	57.4	57.4	123.8	1134	1134	1.48	150	139	150	139	8.7422e-177	0.90762	1.0496	24.63	282	0.70874	0.89507	16.131	145	1.3511	1.2044	23.2	137	56.7	54.5	1350800000	674430000	676400000	725080000	412120000	312960000
P18583	P18583	4	4	4	Protein SON	SON	>sp|P18583|SON_HUMAN Protein SON OS=Homo sapiens GN=SON PE=1 SV=4	1	4	4	4	3	3	3	3	3	3	2.3	2.3	2.3	263.83	2426	2426	1.47	10	9	10	9	8.6518e-14	0.96156	1.1102	14.932	18	0.92282	1.111	13.936	9	1.1606	1.0416	16.661	9	1.8	1.8	35840000	18282000	17558000	18673000	10292000	8380800
P18615	P18615	1	1	1	Negative elongation factor E	NELFE	>sp|P18615|NELFE_HUMAN Negative elongation factor E OS=Homo sapiens GN=NELFE PE=1 SV=3	1	1	1	1	1	1	1	1	1	1	5	5	5	43.239	380	380	1.5	3	3	3	3	2.0094e-05	1.0752	1.1755	6.4585	6	0.98576	1.1967	5.7427	3	1.323	1.1547	7.9752	3	5	5	9488800	4915300	4573500	4807200	2382600	2424600
P18621	P18621	11	11	11	60S ribosomal protein L17	RPL17	>sp|P18621|RL17_HUMAN 60S ribosomal protein L17 OS=Homo sapiens GN=RPL17 PE=1 SV=3	1	11	11	11	11	11	11	11	11	11	70.1	70.1	70.1	21.397	184	184	1.52	61	66	61	66	1.0618e-83	0.8923	0.97442	61.21	123	0.79717	0.99545	40.381	60	1.0845	0.94712	75.849	63	70.1	70.1	1449400000	807940000	641420000	725120000	417170000	307950000
P18669;P15259	P18669	9;3	9;3	7;2	Phosphoglycerate mutase 1	PGAM1	>sp|P18669|PGAM1_HUMAN Phosphoglycerate mutase 1 OS=Homo sapiens GN=PGAM1 PE=1 SV=2	2	9	9	7	9	9	9	9	7	7	75.2	75.2	57.9	28.804	254	254;253	1.52	69	74	69	74	7.9902e-80	0.94204	0.98869	10.658	102	0.76812	0.95804	8.0845	48	1.1872	1.0465	11.52	54	75.2	75.2	1653500000	814720000	838810000	819330000	447320000	372020000
P18754	P18754	6	6	5	Regulator of chromosome condensation	RCC1	>sp|P18754|RCC1_HUMAN Regulator of chromosome condensation OS=Homo sapiens GN=RCC1 PE=1 SV=1	1	6	6	5	5	6	5	6	5	5	28.3	28.3	26.8	44.969	421	421	1.52	22	24	22	24	4.2029e-29	0.81719	0.83338	35.625	44	0.97485	1.2201	11.839	22	0.68163	0.61177	8.1329	22	26.8	28.3	141860000	75023000	66833000	60723000	29956000	30768000
P18846;P16220	P18846	5;2	5;2	5;2	Cyclic AMP-dependent transcription factor ATF-1	ATF1	>sp|P18846|ATF1_HUMAN Cyclic AMP-dependent transcription factor ATF-1 OS=Homo sapiens GN=ATF1 PE=1 SV=2	2	5	5	5	5	5	5	5	5	5	19.2	19.2	19.2	29.232	271	271;341	1.48	15	14	15	14	1.3309e-09	1.2636	1.2683	20.127	29	1.207	1.4477	21.504	15	1.3533	1.1908	15.769	14	19.2	19.2	44917000	20517000	24400000	23777000	11217000	12559000
P18858	P18858	5	5	5	DNA ligase 1	LIG1	>sp|P18858|DNLI1_HUMAN DNA ligase 1 OS=Homo sapiens GN=LIG1 PE=1 SV=1	1	5	5	5	5	5	5	5	5	5	9.2	9.2	9.2	101.73	919	919	1.44	14	11	14	11	3.4788e-15	0.9179	1.0202	29.846	25	0.73297	0.90499	17.239	14	1.6642	1.4527	18.456	11	9.2	9.2	21618000	10583000	11035000	13242000	7428500	5813200
P18859	P18859	4	4	4	ATP synthase-coupling factor 6, mitochondrial	ATP5J	>sp|P18859|ATP5J_HUMAN ATP synthase-coupling factor 6, mitochondrial OS=Homo sapiens GN=ATP5J PE=1 SV=1	1	4	4	4	3	4	3	4	3	4	50.9	50.9	50.9	12.587	108	108	1.44	10	8	10	8	2.5133e-16	0.97987	1.0949	29.766	15	0.96941	1.1384	31.785	9	1.1211	0.99565	23.734	6	28.7	50.9	26659000	12135000	14523000	13110000	6610600	6499700
P19022;P55283	P19022;P55283	2;1	2;1	2;1	Cadherin-2;Cadherin-4	CDH2;CDH4	>sp|P19022|CADH2_HUMAN Cadherin-2 OS=Homo sapiens GN=CDH2 PE=1 SV=4;>sp|P55283|CADH4_HUMAN Cadherin-4 OS=Homo sapiens GN=CDH4 PE=2 SV=2	2	2	2	2	2	2	2	2	2	2	5.5	5.5	5.5	99.808	906	906;916	1.56	4	5	4	5	7.0523e-05	1.1758	1.2577	21.407	9	1.1162	1.4009	13.4	4	1.3246	1.2472	21.177	5	5.5	5.5	19445000	8942500	10503000	8375800	4225600	4150100
P19075	P19075	1	1	1	Tetraspanin-8	TSPAN8	>sp|P19075|TSN8_HUMAN Tetraspanin-8 OS=Homo sapiens GN=TSPAN8 PE=1 SV=1	1	1	1	1	1	1	1	1	1	1	4.2	4.2	4.2	26.044	237	237	1.6	2	3	2	3	0.00050156	4.1023	3.6171	54.628	5	7.4318	9.2301	5.1831	2	4.0048	3.6051	8.8669	3	4.2	4.2	27604000	4873900	22730000	8610800	1268800	7342000
P19338	P19338	25	25	25	Nucleolin	NCL	>sp|P19338|NUCL_HUMAN Nucleolin OS=Homo sapiens GN=NCL PE=1 SV=3	1	25	25	25	25	25	25	25	25	25	42.4	42.4	42.4	76.613	710	710	1.5	119	120	119	120	3.8394e-295	0.81263	0.89841	11.479	228	0.68127	0.8516	6.5298	114	1.1115	0.96882	10.843	114	42.4	42.4	4050200000	2148600000	1901600000	2162700000	1267800000	894910000
P19388	P19388	4	4	4	DNA-directed RNA polymerases I, II, and III subunit RPABC1	POLR2E	>sp|P19388|RPAB1_HUMAN DNA-directed RNA polymerases I, II, and III subunit RPABC1 OS=Homo sapiens GN=POLR2E PE=1 SV=4	1	4	4	4	2	4	2	4	2	4	40.5	40.5	40.5	24.551	210	210	1.58	5	7	5	7	4.8035e-11	0.80983	0.7588	13.224	7	0.60671	0.7588	15.716	3	0.8823	0.80073	8.4815	4	22.4	40.5	10693000	6427000	4266000	4312200	2782200	1530000
P19525	P19525	6	6	6	Interferon-induced, double-stranded RNA-activated protein kinase	EIF2AK2	>sp|P19525|E2AK2_HUMAN Interferon-induced, double-stranded RNA-activated protein kinase OS=Homo sapiens GN=EIF2AK2 PE=1 SV=2	1	6	6	6	5	5	5	5	5	5	15.6	15.6	15.6	62.094	551	551	1.62	8	13	8	13	6.3419e-20	0.71628	0.66289	29.885	21	0.81815	1.0246	27.051	8	0.69879	0.63879	17.216	13	13.2	14.2	36048000	20556000	15492000	10986000	6497600	4488700
P19623	P19623	8	8	8	Spermidine synthase	SRM	>sp|P19623|SPEE_HUMAN Spermidine synthase OS=Homo sapiens GN=SRM PE=1 SV=1	1	8	8	8	8	8	8	8	8	8	44.7	44.7	44.7	33.824	302	302	1.49	22	21	22	21	5.2814e-39	0.96442	0.98932	12.524	43	0.86264	1.0758	9.5869	22	1.0195	0.93201	10.624	21	44.7	44.7	146390000	71754000	74636000	65079000	34363000	30716000
P19784	P19784	7	7	7	Casein kinase II subunit alpha	CSNK2A2	>sp|P19784|CSK22_HUMAN Casein kinase II subunit alpha OS=Homo sapiens GN=CSNK2A2 PE=1 SV=1	1	7	7	7	6	6	6	6	6	6	32.6	32.6	32.6	41.213	350	350	1.47	16	14	16	14	6.7839e-24	1.0513	1.1327	21.651	30	0.98116	1.2414	14.68	16	1.1611	1.0151	23.133	14	26.9	28.9	65157000	33413000	31744000	29846000	16203000	13643000
P20020	P20020	13	13	9	Plasma membrane calcium-transporting ATPase 1	ATP2B1	>sp|P20020|AT2B1_HUMAN Plasma membrane calcium-transporting ATPase 1 OS=Homo sapiens GN=ATP2B1 PE=1 SV=3	1	13	13	9	11	13	11	13	8	9	16.8	16.8	12.9	138.75	1258	1258	1.51	33	35	33	35	2.6013e-52	0.95838	1.0712	21.74	46	0.94894	1.1684	18.387	24	0.96238	0.86825	20.172	22	14.8	16.8	101340000	49559000	51781000	50330000	24897000	25433000
P20042	P20042	20	20	20	Eukaryotic translation initiation factor 2 subunit 2	EIF2S2	>sp|P20042|IF2B_HUMAN Eukaryotic translation initiation factor 2 subunit 2 OS=Homo sapiens GN=EIF2S2 PE=1 SV=2	1	20	20	20	20	17	20	17	20	17	75.7	75.7	75.7	38.388	333	333	1.48	76	70	76	70	3.2385e-194	0.89349	0.95222	15.06	140	0.7514	0.94732	13.826	74	1.0398	0.9603	16.363	66	75.7	61.6	511660000	263570000	248090000	251070000	139750000	111320000
P20073	P20073	3	3	3	Annexin A7	ANXA7	>sp|P20073|ANXA7_HUMAN Annexin A7 OS=Homo sapiens GN=ANXA7 PE=1 SV=3	1	3	3	3	3	3	3	3	3	3	11.5	11.5	11.5	52.739	488	488	1.55	9	11	9	11	5.1812e-28	0.79658	0.9074	17.769	12	0.75123	0.91699	11.536	5	1.0344	0.8979	21.792	7	11.5	11.5	83639000	42736000	40904000	28543000	16290000	12253000
P20290	P20290	9	9	7	Transcription factor BTF3	BTF3	>sp|P20290|BTF3_HUMAN Transcription factor BTF3 OS=Homo sapiens GN=BTF3 PE=1 SV=1	1	9	9	7	9	9	9	9	7	7	67	67	56.8	22.168	206	206	1.48	42	38	42	38	1.5317e-42	0.89124	1.022	11.25	56	0.78991	1.013	12.09	31	1.1947	1.0432	9.9847	25	67	67	351700000	171680000	180030000	184170000	99526000	84643000
P20339	P20339	4	2	2	Ras-related protein Rab-5A	RAB5A	>sp|P20339|RAB5A_HUMAN Ras-related protein Rab-5A OS=Homo sapiens GN=RAB5A PE=1 SV=2	1	4	2	2	4	4	2	2	2	2	25.1	15.8	15.8	23.658	215	215	1.5	5	5	5	5	3.1958e-14	1.1043	1.0764	17.753	10	0.75644	0.92433	23.579	5	1.223	1.1088	10.218	5	25.1	25.1	16316000	7616000	8699600	8296600	4077100	4219500
P20340;Q9NRW1	P20340;Q9NRW1	2;1	2;1	2;1	Ras-related protein Rab-6A;Ras-related protein Rab-6B	RAB6A;RAB6B	>sp|P20340|RAB6A_HUMAN Ras-related protein Rab-6A OS=Homo sapiens GN=RAB6A PE=1 SV=3;>sp|Q9NRW1|RAB6B_HUMAN Ras-related protein Rab-6B OS=Homo sapiens GN=RAB6B PE=1 SV=1	2	2	2	2	1	2	1	2	1	2	10.6	10.6	10.6	23.593	208	208;208	1.62	3	5	3	5	2.2346e-07	1.2578	1.3091	11.408	8	1.0711	1.4443	6.0761	3	1.3749	1.2141	12.422	5	5.3	10.6	24852000	10203000	14648000	6741500	3072800	3668700
P20618	P20618	6	6	6	Proteasome subunit beta type-1	PSMB1	>sp|P20618|PSB1_HUMAN Proteasome subunit beta type-1 OS=Homo sapiens GN=PSMB1 PE=1 SV=2	1	6	6	6	6	6	6	6	6	6	36.5	36.5	36.5	26.489	241	241	1.53	25	28	25	28	2.1589e-49	0.69082	0.74864	20.033	52	0.59589	0.72599	19.033	25	0.87594	0.76462	21.094	27	36.5	36.5	280690000	164110000	116580000	119930000	72624000	47306000
P20645	P20645	1	1	1	Cation-dependent mannose-6-phosphate receptor	M6PR	>sp|P20645|MPRD_HUMAN Cation-dependent mannose-6-phosphate receptor OS=Homo sapiens GN=M6PR PE=1 SV=1	1	1	1	1	1	1	1	1	1	1	10.5	10.5	10.5	30.993	277	277	1.5	6	6	6	6	6.0135e-06	0.64009	0.66195	16.3	12	0.56872	0.74198	9.6846	6	0.65435	0.60024	14.42	6	10.5	10.5	40960000	25487000	15473000	21373000	14083000	7290300
P20674	P20674	4	4	4	Cytochrome c oxidase subunit 5A, mitochondrial	COX5A	>sp|P20674|COX5A_HUMAN Cytochrome c oxidase subunit 5A, mitochondrial OS=Homo sapiens GN=COX5A PE=1 SV=2	1	4	4	4	3	4	3	4	3	4	47.3	47.3	47.3	16.762	150	150	1.5	11	11	11	11	6.1877e-27	0.69507	0.74928	49.293	22	0.6554	0.82361	11.119	11	0.79575	0.7096	66.512	11	47.3	47.3	120760000	70655000	50103000	49509000	29667000	19842000
P20700	P20700	26	26	25	Lamin-B1	LMNB1	>sp|P20700|LMNB1_HUMAN Lamin-B1 OS=Homo sapiens GN=LMNB1 PE=1 SV=2	1	26	26	25	26	25	26	25	25	24	64.5	64.5	62.8	66.408	586	586	1.48	107	100	107	100	1.0393e-96	0.96718	1.0149	23.139	197	0.9384	1.1726	21.632	101	1.0093	0.89632	13.197	96	64.5	62.6	1146700000	567910000	578760000	554790000	279640000	275160000
P20810	P20810	13	13	13	Calpastatin	CAST	>sp|P20810|ICAL_HUMAN Calpastatin OS=Homo sapiens GN=CAST PE=1 SV=4	1	13	13	13	13	13	13	13	13	13	38	38	38	76.572	708	708	1.5	58	59	58	59	2.2076e-89	1.0528	1.0764	14.47	117	0.82555	1.0503	13.398	58	1.2103	1.1063	14.375	59	38	38	436610000	213600000	223010000	226560000	120400000	106170000
P20839	P20839	6	4	4	Inosine-5-monophosphate dehydrogenase 1	IMPDH1	>sp|P20839|IMDH1_HUMAN Inosine-5-monophosphate dehydrogenase 1 OS=Homo sapiens GN=IMPDH1 PE=1 SV=2	1	6	4	4	6	6	4	4	4	4	19.6	16	16	55.405	514	514	1.43	13	10	13	10	1.4043e-23	0.78988	0.94641	22.85	23	0.74662	0.94146	13.501	13	1.2002	1.0495	31.166	10	19.6	19.6	77862000	39194000	38668000	44986000	24489000	20497000
P20936	P20936	1	1	1	Ras GTPase-activating protein 1	RASA1	>sp|P20936|RASA1_HUMAN Ras GTPase-activating protein 1 OS=Homo sapiens GN=RASA1 PE=1 SV=1	1	1	1	1	1	0	1	0	1	0	2	2	2	116.4	1047	1047	1	2		2		0.00057272	0.69298	0.79978	30.664	2	0.69298	0.79978	30.664	2	NaN	NaN	NaN	0	2	0	530500	370310	160200	530500	370310	160200
P20962	P20962	2	2	2	Parathymosin	PTMS	>sp|P20962|PTMS_HUMAN Parathymosin OS=Homo sapiens GN=PTMS PE=1 SV=2	1	2	2	2	2	2	2	2	2	2	22.5	22.5	22.5	11.53	102	102	1.48	12	11	12	11	5.9006e-13	0.75942	0.69568	27.591	17	0.35159	0.42928	3.8833	8	0.83072	0.72979	5.4575	9	22.5	22.5	227250000	150280000	76963000	142140000	104800000	37339000
Q9UQ88;P21127	Q9UQ88;P21127	4;4	4;4	4;4	Cyclin-dependent kinase 11A;Cyclin-dependent kinase 11B	CDK11A;CDK11B	>sp|Q9UQ88|CD11A_HUMAN Cyclin-dependent kinase 11A OS=Homo sapiens GN=CDK11A PE=1 SV=4;>sp|P21127|CD11B_HUMAN Cyclin-dependent kinase 11B OS=Homo sapiens GN=CDK11B PE=1 SV=3	2	4	4	4	3	4	3	4	3	4	7.4	7.4	7.4	91.361	783	783;795	1.6	6	9	6	9	2.1265e-05	0.90145	0.81601	42.244	15	1.0596	1.2979	30.624	6	0.79107	0.71594	14.833	9	5.7	7.4	34782000	17431000	17350000	19760000	9345300	10414000
P21266	P21266	14	14	13	Glutathione S-transferase Mu 3	GSTM3	>sp|P21266|GSTM3_HUMAN Glutathione S-transferase Mu 3 OS=Homo sapiens GN=GSTM3 PE=1 SV=3	1	14	14	13	13	14	13	14	12	13	80.9	80.9	74.7	26.559	225	225	1.52	59	63	59	63	1.0247e-77	0.69907	0.76907	12.674	108	0.63545	0.8122	11.322	52	0.82199	0.7277	11.578	56	77.3	80.9	758980000	431330000	327650000	377570000	226450000	151120000
P21281;P15313	P21281	4;1	4;1	4;1	V-type proton ATPase subunit B, brain isoform	ATP6V1B2	>sp|P21281|VATB2_HUMAN V-type proton ATPase subunit B, brain isoform OS=Homo sapiens GN=ATP6V1B2 PE=1 SV=3	2	4	4	4	4	4	4	4	4	4	16.6	16.6	16.6	56.5	511	511;513	1.5	9	9	9	9	3.5987e-16	1.0352	1.102	15.08	18	0.93334	1.1785	12.648	9	1.1236	1.0224	13.888	9	16.6	16.6	34053000	16410000	17644000	15681000	7766500	7914400
P21283	P21283	6	6	6	V-type proton ATPase subunit C 1	ATP6V1C1	>sp|P21283|VATC1_HUMAN V-type proton ATPase subunit C 1 OS=Homo sapiens GN=ATP6V1C1 PE=1 SV=4	1	6	6	6	6	3	6	3	6	3	17.5	17.5	17.5	43.941	382	382	1.23	10	3	10	3	1.5611e-13	0.7764	0.81863	66.423	13	0.59891	0.72911	76.379	10	0.91285	0.83219	2.427	3	17.5	8.4	14573000	6325300	8248000	11837000	4884400	6952100
P21291	P21291	11	11	11	Cysteine and glycine-rich protein 1	CSRP1	>sp|P21291|CSRP1_HUMAN Cysteine and glycine-rich protein 1 OS=Homo sapiens GN=CSRP1 PE=1 SV=3	1	11	11	11	11	11	11	11	11	11	72.5	72.5	72.5	20.567	193	193	1.5	45	45	45	45	1.6437e-144	0.8127	0.91382	12.401	84	0.67255	0.84449	6.8875	42	1.1671	1.0242	8.8118	42	72.5	72.5	1336000000	707500000	628510000	738800000	435410000	303390000
P21333	P21333	80	74	73	Filamin-A	FLNA	>sp|P21333|FLNA_HUMAN Filamin-A OS=Homo sapiens GN=FLNA PE=1 SV=4	1	80	74	73	80	72	74	66	73	66	53.6	51.7	51.4	280.74	2647	2647	1.45	420	344	420	344	0	0.61505	0.77446	48.215	756	0.55172	0.69169	14.91	415	1.9641	1.7445	17.427	341	53.6	45.6	8464200000	4383600000	4080600000	5250400000	3326700000	1923700000
P21399	P21399	8	8	8	Cytoplasmic aconitate hydratase	ACO1	>sp|P21399|ACOC_HUMAN Cytoplasmic aconitate hydratase OS=Homo sapiens GN=ACO1 PE=1 SV=3	1	8	8	8	8	8	8	8	8	8	12.7	12.7	12.7	98.398	889	889	1.49	19	18	19	18	1.2932e-19	0.89166	1.0489	25.734	37	0.7566	0.9523	12.508	19	1.4854	1.3735	30.56	18	12.7	12.7	98397000	48875000	49523000	51169000	28402000	22766000
P21439	P21439	2	2	2	Multidrug resistance protein 3	ABCB4	>sp|P21439|MDR3_HUMAN Multidrug resistance protein 3 OS=Homo sapiens GN=ABCB4 PE=1 SV=2	1	2	2	2	2	1	2	1	2	1	2.3	2.3	2.3	141.52	1286	1286	1.57	3	4	3	4	0.0019524	1.056	1.0488	46.52	7	0.91667	1.1482	66.871	3	1.1091	0.97887	11.131	4	2.3	1.7	16313000	7946200	8367200	6023100	3177700	2845400
P21796	P21796	14	14	14	Voltage-dependent anion-selective channel protein 1	VDAC1	>sp|P21796|VDAC1_HUMAN Voltage-dependent anion-selective channel protein 1 OS=Homo sapiens GN=VDAC1 PE=1 SV=2	1	14	14	14	14	14	14	14	14	14	68.6	68.6	68.6	30.772	283	283	1.47	60	54	60	54	3.6521e-96	0.99859	1.1372	16.19	113	0.94299	1.1862	16.057	59	1.216	1.0843	16.037	54	68.6	68.6	1226000000	590620000	635340000	623200000	316390000	306820000
P21912	P21912	5	5	5	Succinate dehydrogenase [ubiquinone] iron-sulfur subunit, mitochondrial	SDHB	>sp|P21912|DHSB_HUMAN Succinate dehydrogenase [ubiquinone] iron-sulfur subunit, mitochondrial OS=Homo sapiens GN=SDHB PE=1 SV=3	1	5	5	5	5	5	5	5	5	5	26.4	26.4	26.4	31.629	280	280	1.55	13	16	13	16	2.8231e-21	0.63565	0.65364	47.171	29	0.62948	0.79444	44.738	13	0.64876	0.58392	45.862	16	26.4	26.4	74882000	46316000	28567000	29373000	17536000	11837000
P21926	P21926	4	4	4	CD9 antigen	CD9	>sp|P21926|CD9_HUMAN CD9 antigen OS=Homo sapiens GN=CD9 PE=1 SV=4	1	4	4	4	4	3	4	3	4	3	11.8	11.8	11.8	25.416	228	228	1.35	11	6	11	6	1.2264e-09	0.30314	0.36982	68.221	17	0.264	0.32822	61.624	11	1.1845	1.1126	30.867	6	11.8	11.8	31020000	20776000	10244000	23642000	17051000	6590800
P21964	P21964	4	4	4	Catechol O-methyltransferase	COMT	>sp|P21964|COMT_HUMAN Catechol O-methyltransferase OS=Homo sapiens GN=COMT PE=1 SV=2	1	4	4	4	4	3	4	3	4	3	27.7	27.7	27.7	30.037	271	271	1.46	19	16	19	16	1.4056e-33	0.57013	0.67188	14.668	34	0.50857	0.65859	10.723	19	0.75991	0.69815	17.94	15	27.7	24	142070000	83302000	58772000	66660000	42403000	24257000
P21980	P21980	8	8	8	Protein-glutamine gamma-glutamyltransferase 2	TGM2	>sp|P21980|TGM2_HUMAN Protein-glutamine gamma-glutamyltransferase 2 OS=Homo sapiens GN=TGM2 PE=1 SV=2	1	8	8	8	8	3	8	3	8	3	19.8	19.8	19.8	77.328	687	687	1.22	21	6	21	6	7.8718e-41	0.21492	0.26408	91.161	26	0.2024	0.24587	70.818	20	1.6252	1.4507	19.086	6	19.8	7.4	52321000	35464000	16856000	47340000	33626000	13713000
P22059	P22059	6	6	6	Oxysterol-binding protein 1	OSBP	>sp|P22059|OSBP1_HUMAN Oxysterol-binding protein 1 OS=Homo sapiens GN=OSBP PE=1 SV=1	1	6	6	6	6	6	6	6	6	6	10.4	10.4	10.4	89.42	807	807	1.48	16	15	16	15	1.233e-24	1.1392	1.1667	21.917	25	1.0724	1.2889	21.293	12	1.1759	1.0819	17.109	13	10.4	10.4	39643000	19238000	20405000	16127000	8375700	7751300
P22061	P22061	3	3	3	Protein-L-isoaspartate(D-aspartate) O-methyltransferase	PCMT1	>sp|P22061|PIMT_HUMAN Protein-L-isoaspartate(D-aspartate) O-methyltransferase OS=Homo sapiens GN=PCMT1 PE=1 SV=4	1	3	3	3	3	3	3	3	3	3	16.3	16.3	16.3	24.636	227	227	1.56	8	10	8	10	1.1157e-07	0.88984	1.0185	17.785	18	0.8224	1.0185	16.047	8	1.1427	1.0168	19.861	10	16.3	16.3	58706000	31890000	26816000	28194000	16960000	11234000
P22087	P22087	8	8	8	rRNA 2-O-methyltransferase fibrillarin	FBL	>sp|P22087|FBRL_HUMAN rRNA 2-O-methyltransferase fibrillarin OS=Homo sapiens GN=FBL PE=1 SV=2	1	8	8	8	7	8	7	8	7	8	50.8	50.8	50.8	33.784	321	321	1.49	38	36	38	36	3.2207e-23	1.0559	1.0343	25.266	74	1.1199	1.4037	14.176	38	1.0297	0.90954	10.267	36	47	50.8	370560000	179130000	191430000	173460000	82429000	91031000
P22090	P22090	6	1	1	40S ribosomal protein S4, Y isoform 1	RPS4Y1	>sp|P22090|RS4Y1_HUMAN 40S ribosomal protein S4, Y isoform 1 OS=Homo sapiens GN=RPS4Y1 PE=1 SV=2	1	6	1	1	6	6	1	1	1	1	17.1	2.3	2.3	29.455	263	263	1.5	3	3	3	3	5.0516e-20	NaN	NaN	NaN	0	NaN	NaN	NaN	0	NaN	NaN	NaN	0	17.1	17.1	3318200	3318200	0	1581700	1581700	0
P22102	P22102	21	21	21	Trifunctional purine biosynthetic protein adenosine-3;Phosphoribosylamine--glycine ligase;Phosphoribosylformylglycinamidine cyclo-ligase;Phosphoribosylglycinamide formyltransferase	GART	>sp|P22102|PUR2_HUMAN Trifunctional purine biosynthetic protein adenosine-3 OS=Homo sapiens GN=GART PE=1 SV=1	1	21	21	21	19	21	19	21	19	21	41.3	41.3	41.3	107.77	1010	1010	1.5	63	63	63	63	4.0485e-137	0.89202	1.006	32.87	125	0.70751	0.89763	19.183	63	1.3844	1.2399	36.611	62	37.7	41.3	835270000	467350000	367920000	368490000	209920000	158580000
P22234	P22234	18	18	18	Multifunctional protein ADE2;Phosphoribosylaminoimidazole-succinocarboxamide synthase;Phosphoribosylaminoimidazole carboxylase	PAICS	>sp|P22234|PUR6_HUMAN Multifunctional protein ADE2 OS=Homo sapiens GN=PAICS PE=1 SV=3	1	18	18	18	17	18	17	18	17	18	50.8	50.8	50.8	47.079	425	425	1.49	74	70	74	70	2.078e-191	0.80398	0.92992	18.449	141	0.70714	0.90092	11.56	73	1.0981	0.97573	23.112	68	49.4	50.8	811020000	436780000	374240000	420800000	246280000	174520000
P22307	P22307	7	7	7	Non-specific lipid-transfer protein	SCP2	>sp|P22307|NLTP_HUMAN Non-specific lipid-transfer protein OS=Homo sapiens GN=SCP2 PE=1 SV=2	1	7	7	7	7	7	7	7	7	7	10.6	10.6	10.6	58.993	547	547	1.49	22	21	22	21	2.4189e-21	1.244	1.2884	14.234	37	1.0148	1.2701	14.827	19	1.455	1.3062	14.01	18	10.6	10.6	79792000	33560000	46232000	42165000	19872000	22294000
P22314	P22314	21	21	21	Ubiquitin-like modifier-activating enzyme 1	UBA1	>sp|P22314|UBA1_HUMAN Ubiquitin-like modifier-activating enzyme 1 OS=Homo sapiens GN=UBA1 PE=1 SV=3	1	21	21	21	21	19	21	19	21	19	35.9	35.9	35.9	117.85	1058	1058	1.5	82	81	82	81	7.3262e-157	0.88295	1.0108	17.43	153	0.73816	0.93073	13.46	77	1.2586	1.1077	15.148	76	35.9	33	930020000	454850000	475170000	454270000	251040000	203230000
P22392;O60361	P22392;O60361	9;6	9;6	9;6	Nucleoside diphosphate kinase B;Putative nucleoside diphosphate kinase	NME2;NME2P1	>sp|P22392|NDKB_HUMAN Nucleoside diphosphate kinase B OS=Homo sapiens GN=NME2 PE=1 SV=1;>sp|O60361|NDK8_HUMAN Putative nucleoside diphosphate kinase OS=Homo sapiens GN=NME2P1 PE=5 SV=1	2	9	9	9	9	9	9	9	9	9	93.4	93.4	93.4	17.298	152	152;137	1.49	54	51	54	51	3.1994e-51	0.83901	0.94291	11.63	100	0.76735	0.99546	10.581	53	0.96881	0.87022	9.5861	47	93.4	93.4	2098100000	1080100000	1018000000	938420000	515050000	423370000
P22626	P22626	12	12	12	Heterogeneous nuclear ribonucleoproteins A2/B1	HNRNPA2B1	>sp|P22626|ROA2_HUMAN Heterogeneous nuclear ribonucleoproteins A2/B1 OS=Homo sapiens GN=HNRNPA2B1 PE=1 SV=2	1	12	12	12	12	12	12	12	12	12	55.8	55.8	55.8	37.429	353	353	1.5	101	103	101	103	4.5341e-76	1.0269	1.069	23.751	187	1.004	1.277	13.807	93	1.0508	0.92673	19.988	94	55.8	55.8	5597100000	2693300000	2903800000	2730900000	1330400000	1400600000
P22695	P22695	10	10	10	Cytochrome b-c1 complex subunit 2, mitochondrial	UQCRC2	>sp|P22695|QCR2_HUMAN Cytochrome b-c1 complex subunit 2, mitochondrial OS=Homo sapiens GN=UQCRC2 PE=1 SV=3	1	10	10	10	10	10	10	10	10	10	47.7	47.7	47.7	48.442	453	453	1.47	40	36	40	36	2.6586e-76	0.88205	0.908	12.984	70	0.76905	0.96222	12.682	37	0.97985	0.87393	11.334	33	47.7	47.7	347170000	179320000	167850000	170890000	92604000	78285000
P23193	P23193	7	7	7	Transcription elongation factor A protein 1	TCEA1	>sp|P23193|TCEA1_HUMAN Transcription elongation factor A protein 1 OS=Homo sapiens GN=TCEA1 PE=1 SV=2	1	7	7	7	7	7	7	7	7	7	40.5	40.5	40.5	33.969	301	301	1.49	20	19	20	19	7.178e-30	0.8826	1.0216	22.667	39	0.88512	1.1257	9.0144	20	0.86048	0.77587	13.463	19	40.5	40.5	155480000	83073000	72409000	75375000	39459000	35916000
P23229	P23229	3	3	3	Integrin alpha-6;Integrin alpha-6 heavy chain;Integrin alpha-6 light chain	ITGA6	>sp|P23229|ITA6_HUMAN Integrin alpha-6 OS=Homo sapiens GN=ITGA6 PE=1 SV=5	1	3	3	3	1	3	1	3	1	3	5.1	5.1	5.1	126.6	1130	1130	1.71	2	5	2	5	6.3676e-08	1.2754	1.1408	17.887	6	1.2709	1.5008	NaN	1	1.28	1.1273	14.586	5	1.2	5.1	6745900	2837400	3908600	562290	210330	351960
P23246	P23246	10	10	10	Splicing factor, proline- and glutamine-rich	SFPQ	>sp|P23246|SFPQ_HUMAN Splicing factor, proline- and glutamine-rich OS=Homo sapiens GN=SFPQ PE=1 SV=2	1	10	10	10	10	10	10	10	10	10	20.7	20.7	20.7	76.149	707	707	1.49	43	42	43	42	7.6168e-41	0.91777	0.97468	11.594	85	0.84238	1.0671	9.0927	43	1.0242	0.90571	8.7614	42	20.7	20.7	944260000	480510000	463760000	472790000	252820000	219970000
P23258;Q9NRH3	P23258;Q9NRH3	3;2	3;2	3;2	Tubulin gamma-1 chain;Tubulin gamma-2 chain	TUBG1;TUBG2	>sp|P23258|TBG1_HUMAN Tubulin gamma-1 chain OS=Homo sapiens GN=TUBG1 PE=1 SV=2;>sp|Q9NRH3|TBG2_HUMAN Tubulin gamma-2 chain OS=Homo sapiens GN=TUBG2 PE=1 SV=1	2	3	3	3	3	3	3	3	3	3	10.6	10.6	10.6	51.169	451	451;451	1.59	7	10	7	10	1.2957e-17	1.0017	0.98517	14.959	15	0.73935	0.9432	19.124	6	1.131	1.023	10.085	9	10.6	10.6	37721000	19646000	18074000	18878000	10773000	8104700
P23284;P45877	P23284	9;1	9;1	9;1	Peptidyl-prolyl cis-trans isomerase B	PPIB	>sp|P23284|PPIB_HUMAN Peptidyl-prolyl cis-trans isomerase B OS=Homo sapiens GN=PPIB PE=1 SV=2	2	9	9	9	9	9	9	9	9	9	47.7	47.7	47.7	23.742	216	216;212	1.48	52	48	52	48	8.5342e-59	0.94026	1.0809	15.993	100	0.82449	1.0411	10.529	52	1.3345	1.1656	18.59	48	47.7	47.7	1029000000	504110000	524890000	541260000	293970000	247300000
P23368	P23368	2	2	2	NAD-dependent malic enzyme, mitochondrial	ME2	>sp|P23368|MAOM_HUMAN NAD-dependent malic enzyme, mitochondrial OS=Homo sapiens GN=ME2 PE=1 SV=1	1	2	2	2	2	1	2	1	2	1	4.3	4.3	4.3	65.443	584	584	1.43	4	3	4	3	4.351e-05	0.92583	1.0153	140.75	7	0.87096	1.0794	183.76	4	0.98011	0.88604	9.8666	3	4.3	2.7	20163000	4676000	15487000	15805000	2562100	13243000
P23381	P23381	14	14	14	Tryptophan--tRNA ligase, cytoplasmic;T1-TrpRS;T2-TrpRS	WARS	>sp|P23381|SYWC_HUMAN Tryptophan--tRNA ligase, cytoplasmic OS=Homo sapiens GN=WARS PE=1 SV=2	1	14	14	14	13	14	13	14	13	14	46.3	46.3	46.3	53.165	471	471	1.51	50	53	50	53	1.3446e-91	0.41536	0.45649	30.013	101	0.4514	0.56222	13.908	48	0.38002	0.34357	20.229	53	43.9	46.3	441370000	308530000	132840000	168770000	112890000	55877000
P23396	P23396	12	12	12	40S ribosomal protein S3	RPS3	>sp|P23396|RS3_HUMAN 40S ribosomal protein S3 OS=Homo sapiens GN=RPS3 PE=1 SV=2	1	12	12	12	12	12	12	12	12	12	71.2	71.2	71.2	26.688	243	243	1.52	67	72	67	72	2.3798e-57	0.87212	0.96373	13.181	134	0.75802	0.95289	12.883	64	1.1	0.98267	13.005	70	71.2	71.2	1378300000	706700000	671630000	649250000	361560000	287690000
P23497	P23497	5	1	1	Nuclear autoantigen Sp-100	SP100	>sp|P23497|SP100_HUMAN Nuclear autoantigen Sp-100 OS=Homo sapiens GN=SP100 PE=1 SV=3	1	5	1	1	5	5	1	1	1	1	4.8	2	2	100.42	879	879	1.5	1	1	1	1	4.6679e-09	0.17165	0.18282	26.452	2	0.12199	0.15163	NaN	1	0.24151	0.22043	NaN	1	4.8	4.8	2433700	2280400	153300	1000300	968770	31489
P23526	P23526	11	11	11	Adenosylhomocysteinase	AHCY	>sp|P23526|SAHH_HUMAN Adenosylhomocysteinase OS=Homo sapiens GN=AHCY PE=1 SV=4	1	11	11	11	10	8	10	8	10	8	33.6	33.6	33.6	47.716	432	432	1.4	31	21	31	21	1.6858e-99	0.24281	0.24548	48.434	52	0.16186	0.20079	52.966	31	0.28125	0.25434	36.949	21	30.8	21.1	192850000	149060000	43790000	119150000	99369000	19781000
P23528	P23528	15	15	11	Cofilin-1	CFL1	>sp|P23528|COF1_HUMAN Cofilin-1 OS=Homo sapiens GN=CFL1 PE=1 SV=3	1	15	15	11	15	15	15	15	11	11	83.1	83.1	65.1	18.502	166	166	1.52	70	76	70	76	4.9853e-121	1.3989	1.3758	11.561	98	1.11	1.4072	14.662	48	1.5829	1.336	7.6253	50	83.1	83.1	4307500000	1829300000	2478200000	2185400000	1023400000	1162000000
P23588	P23588	16	16	16	Eukaryotic translation initiation factor 4B	EIF4B	>sp|P23588|IF4B_HUMAN Eukaryotic translation initiation factor 4B OS=Homo sapiens GN=EIF4B PE=1 SV=2	1	16	16	16	16	15	16	15	16	15	48.8	48.8	48.8	69.15	611	611	1.48	91	85	91	85	4.8576e-94	1.0641	1.1294	20.026	165	1.0675	1.3447	10.516	83	1.0574	0.95128	8.5795	82	48.8	42.4	1778500000	837930000	940610000	861700000	402080000	459610000
P23919	P23919	5	5	5	Thymidylate kinase	DTYMK	>sp|P23919|KTHY_HUMAN Thymidylate kinase OS=Homo sapiens GN=DTYMK PE=1 SV=4	1	5	5	5	5	5	5	5	5	5	40.6	40.6	40.6	23.819	212	212	1.47	19	17	19	17	4.4901e-13	0.67302	0.8468	26.433	35	0.59285	0.73693	16.559	18	1.2414	1.1462	13.104	17	40.6	40.6	103640000	55560000	48077000	55597000	33912000	21685000
P23921	P23921	35	35	35	Ribonucleoside-diphosphate reductase large subunit	RRM1	>sp|P23921|RIR1_HUMAN Ribonucleoside-diphosphate reductase large subunit OS=Homo sapiens GN=RRM1 PE=1 SV=1	1	35	35	35	35	35	35	35	35	35	72.2	72.2	72.2	90.069	792	792	1.48	198	181	198	181	0	0.75896	0.93657	32.328	352	0.67142	0.83676	8.9096	185	1.7222	1.5212	17.782	167	72.2	72.2	3614200000	1782900000	1831300000	2082200000	1228100000	854080000
P24534	P24534	11	11	9	Elongation factor 1-beta	EEF1B2	>sp|P24534|EF1B_HUMAN Elongation factor 1-beta OS=Homo sapiens GN=EEF1B2 PE=1 SV=3	1	11	11	9	11	11	11	11	9	9	78.2	78.2	75.1	24.763	225	225	1.5	55	56	55	56	1.4784e-120	0.9462	1.066	17.195	98	0.87979	1.0897	16.505	48	1.1866	1.0586	17.761	50	78.2	78.2	1438300000	680740000	757530000	691080000	360230000	330850000
P24539	P24539	10	10	10	ATP synthase subunit b, mitochondrial	ATP5F1	>sp|P24539|AT5F1_HUMAN ATP synthase subunit b, mitochondrial OS=Homo sapiens GN=ATP5F1 PE=1 SV=2	1	10	10	10	10	9	10	9	10	9	48.8	48.8	48.8	28.908	256	256	1.51	40	41	40	41	2.4568e-70	0.97541	1.0168	15.007	80	0.8634	1.0682	13.916	39	1.0867	0.96944	14.532	41	48.8	46.1	320990000	162070000	158920000	166060000	86705000	79355000
P24666	P24666	4	4	4	Low molecular weight phosphotyrosine protein phosphatase	ACP1	>sp|P24666|PPAC_HUMAN Low molecular weight phosphotyrosine protein phosphatase OS=Homo sapiens GN=ACP1 PE=1 SV=3	1	4	4	4	4	4	4	4	4	4	50.6	50.6	50.6	18.042	158	158	1.5	12	12	12	12	5.6641e-22	0.89677	0.87541	25.536	21	0.84242	1.0207	26.885	11	0.91409	0.82169	16.154	10	50.6	50.6	74008000	38954000	35054000	36627000	17795000	18832000
P24752	P24752	7	7	7	Acetyl-CoA acetyltransferase, mitochondrial	ACAT1	>sp|P24752|THIL_HUMAN Acetyl-CoA acetyltransferase, mitochondrial OS=Homo sapiens GN=ACAT1 PE=1 SV=1	1	7	7	7	7	7	7	7	7	7	25.8	25.8	25.8	45.199	427	427	1.51	24	25	24	25	1.7787e-45	1.0692	1.0059	18.798	47	1.0668	1.3078	14.012	24	1.09	0.97986	6.9271	23	25.8	25.8	229520000	113090000	116440000	110740000	55492000	55246000
P24928	P24928	6	6	6	DNA-directed RNA polymerase II subunit RPB1	POLR2A	>sp|P24928|RPB1_HUMAN DNA-directed RNA polymerase II subunit RPB1 OS=Homo sapiens GN=POLR2A PE=1 SV=2	1	6	6	6	6	5	6	5	6	5	4.9	4.9	4.9	217.17	1970	1970	1.43	17	13	17	13	1.7753e-19	0.79746	0.85139	17.634	29	0.73278	0.88137	13.857	16	0.81005	0.73304	20.233	13	4.9	4.5	33651000	17120000	16531000	19798000	9988800	9808700
P24941;Q00526	P24941	9;1	8;0	8;0	Cyclin-dependent kinase 2	CDK2	>sp|P24941|CDK2_HUMAN Cyclin-dependent kinase 2 OS=Homo sapiens GN=CDK2 PE=1 SV=2	2	9	8	8	7	9	6	8	6	8	47.3	43.6	43.6	33.929	298	298;305	1.45	17	14	17	14	1.1423e-53	1.5714	1.7493	73.043	31	1.5177	1.8465	74.221	17	1.7615	1.5715	74.373	14	38.9	47.3	62362000	31360000	31002000	35036000	18844000	16192000
P25067	P25067	1	1	1	Collagen alpha-2(VIII) chain	COL8A2	>sp|P25067|CO8A2_HUMAN Collagen alpha-2(VIII) chain OS=Homo sapiens GN=COL8A2 PE=1 SV=2	1	1	1	1	1	0	1	0	1	0	1.3	1.3	1.3	67.243	703	703	1	1		1		0.017438	2.1745	2.745	NaN	1	2.1745	2.745	NaN	1	NaN	NaN	NaN	0	1.3	0	6250300	2005000	4245300	6250300	2005000	4245300
P25205	P25205	21	21	21	DNA replication licensing factor MCM3	MCM3	>sp|P25205|MCM3_HUMAN DNA replication licensing factor MCM3 OS=Homo sapiens GN=MCM3 PE=1 SV=3	1	21	21	21	21	20	21	20	21	20	44.8	44.8	44.8	90.98	808	808	1.46	77	65	77	65	1.4551e-171	0.63704	0.77892	23.741	142	0.5562	0.68979	12.229	77	1.1532	1.0504	17.767	65	44.8	40.6	463340000	264180000	199150000	277570000	175230000	102340000
P25325	P25325	1	1	1	3-mercaptopyruvate sulfurtransferase	MPST	>sp|P25325|THTM_HUMAN 3-mercaptopyruvate sulfurtransferase OS=Homo sapiens GN=MPST PE=1 SV=3	1	1	1	1	1	1	1	1	1	1	4	4	4	33.178	297	297	1.57	3	4	3	4	0.0091493	1.0446	0.93539	15.532	7	0.67728	0.83453	3.524	3	1.1662	1.0419	13.808	4	4	4	7259200	3542400	3716700	3499500	2002800	1496700
P25398	P25398	8	8	8	40S ribosomal protein S12	RPS12	>sp|P25398|RS12_HUMAN 40S ribosomal protein S12 OS=Homo sapiens GN=RPS12 PE=1 SV=3	1	8	8	8	8	8	8	8	8	8	76.5	76.5	76.5	14.515	132	132	1.51	53	55	53	55	3.6893e-77	0.98137	1.0077	10.389	105	0.80527	1.018	10.976	52	1.1436	1.0041	9.8092	53	76.5	76.5	1334700000	650560000	684100000	668140000	355710000	312430000
P25445	P25445	1	1	1	Tumor necrosis factor receptor superfamily member 6	FAS	>sp|P25445|TNR6_HUMAN Tumor necrosis factor receptor superfamily member 6 OS=Homo sapiens GN=FAS PE=1 SV=1	1	1	1	1	1	1	1	1	1	1	3.3	3.3	3.3	37.732	335	335	1.67	1	2	1	2	0.0061191	0.62164	0.67919	48.252	3	0.59118	0.67919	NaN	1	0.99307	0.88009	64.876	2	3.3	3.3	1754400	973830	780610	674770	417120	257650
P25490;O15391	P25490;O15391	2;1	2;1	2;1	Transcriptional repressor protein YY1;Transcription factor YY2	YY1;YY2	>sp|P25490|TYY1_HUMAN Transcriptional repressor protein YY1 OS=Homo sapiens GN=YY1 PE=1 SV=2;>sp|O15391|TYY2_HUMAN Transcription factor YY2 OS=Homo sapiens GN=YY2 PE=2 SV=1	2	2	2	2	2	2	2	2	2	2	6	6	6	44.712	414	414;372	1.57	3	4	3	4	3.629e-05	0.86508	0.86858	29.58	7	0.67807	0.86858	17.106	3	0.9329	0.84733	39.326	4	6	6	9243800	4647000	4596800	3311500	1986100	1325400
P25685	P25685	8	8	8	DnaJ homolog subfamily B member 1	DNAJB1	>sp|P25685|DNJB1_HUMAN DnaJ homolog subfamily B member 1 OS=Homo sapiens GN=DNAJB1 PE=1 SV=4	1	8	8	8	8	8	8	8	8	8	34.7	34.7	34.7	38.044	340	340	1.49	20	19	20	19	1.6144e-16	0.85701	0.92733	13.766	39	0.65018	0.82256	10.158	20	1.094	0.97502	7.9964	19	34.7	34.7	110340000	60171000	50164000	60747000	36542000	24204000
P25705	P25705	16	16	16	ATP synthase subunit alpha, mitochondrial	ATP5A1	>sp|P25705|ATPA_HUMAN ATP synthase subunit alpha, mitochondrial OS=Homo sapiens GN=ATP5A1 PE=1 SV=1	1	16	16	16	16	14	16	14	16	14	45.9	45.9	45.9	59.75	553	553	1.48	86	79	86	79	1.9911e-215	0.94196	1.0177	10.411	157	0.87599	1.0932	6.5926	83	1.0679	0.93213	8.2035	74	45.9	42.7	2368200000	1174600000	1193500000	1198400000	625300000	573060000
P25786	P25786	9	9	9	Proteasome subunit alpha type-1	PSMA1	>sp|P25786|PSA1_HUMAN Proteasome subunit alpha type-1 OS=Homo sapiens GN=PSMA1 PE=1 SV=1	1	9	9	9	9	9	9	9	9	9	50.6	50.6	50.6	29.555	263	263	1.48	31	29	31	29	3.6512e-38	0.76984	0.82398	12.198	58	0.67514	0.84102	11.592	30	0.92244	0.81415	12.336	28	50.6	50.6	482510000	271320000	211190000	257140000	152660000	104480000
P25787	P25787	7	7	7	Proteasome subunit alpha type-2	PSMA2	>sp|P25787|PSA2_HUMAN Proteasome subunit alpha type-2 OS=Homo sapiens GN=PSMA2 PE=1 SV=2	1	7	7	7	7	7	7	7	7	7	56.8	56.8	56.8	25.898	234	234	1.51	29	30	29	30	2.2113e-77	0.69558	0.78605	15.677	57	0.63289	0.79894	9.9036	28	0.85016	0.7559	19.654	29	56.8	56.8	287030000	160470000	126560000	137260000	81072000	56183000
P25788	P25788	6	6	6	Proteasome subunit alpha type-3	PSMA3	>sp|P25788|PSA3_HUMAN Proteasome subunit alpha type-3 OS=Homo sapiens GN=PSMA3 PE=1 SV=2	1	6	6	6	6	6	6	6	6	6	22.7	22.7	22.7	28.433	255	255	1.51	25	26	25	26	1.8133e-20	0.73188	0.7676	18.015	51	0.6172	0.77281	16.563	25	0.83472	0.74701	19.066	26	22.7	22.7	192770000	110980000	81788000	100110000	60659000	39455000
P25789	P25789	7	7	7	Proteasome subunit alpha type-4	PSMA4	>sp|P25789|PSA4_HUMAN Proteasome subunit alpha type-4 OS=Homo sapiens GN=PSMA4 PE=1 SV=1	1	7	7	7	7	7	7	7	7	7	31.8	31.8	31.8	29.483	261	261	1.59	19	27	19	27	2.1344e-32	0.79648	0.78826	20.078	46	0.63394	0.79001	22.818	19	0.88806	0.78651	18.003	27	31.8	31.8	272810000	150240000	122570000	117220000	69240000	47978000
P25815	P25815	2	2	2	Protein S100-P	S100P	>sp|P25815|S100P_HUMAN Protein S100-P OS=Homo sapiens GN=S100P PE=1 SV=2	1	2	2	2	2	2	2	2	2	2	42.1	42.1	42.1	10.4	95	95	1.56	11	14	11	14	4.4142e-24	1.4193	1.5664	16.057	24	1.3666	1.6962	4.1299	10	1.6016	1.4218	15.931	14	42.1	42.1	211960000	83256000	128700000	93601000	38658000	54943000
P26006	P26006	4	4	4	Integrin alpha-3;Integrin alpha-3 heavy chain;Integrin alpha-3 light chain	ITGA3	>sp|P26006|ITA3_HUMAN Integrin alpha-3 OS=Homo sapiens GN=ITGA3 PE=1 SV=5	1	4	4	4	4	4	4	4	4	4	4.7	4.7	4.7	116.61	1051	1051	1.52	10	11	10	11	1.8956e-14	1.1495	1.0379	22.601	15	0.72654	0.86204	16.632	7	1.4341	1.2903	9.6701	8	4.7	4.7	19778000	9996000	9781800	9988400	5852100	4136300
P26038	P26038	35	35	26	Moesin	MSN	>sp|P26038|MOES_HUMAN Moesin OS=Homo sapiens GN=MSN PE=1 SV=3	1	35	35	26	34	35	34	35	25	26	72.6	72.6	56	67.819	577	577	1.5	170	173	170	173	1.013e-267	1.2701	1.3742	15.513	218	1.142	1.4425	14.73	108	1.4828	1.3183	15.196	110	72.4	72.6	2064600000	877230000	1187400000	1060400000	475180000	585270000
P26196	P26196	9	9	9	Probable ATP-dependent RNA helicase DDX6	DDX6	>sp|P26196|DDX6_HUMAN Probable ATP-dependent RNA helicase DDX6 OS=Homo sapiens GN=DDX6 PE=1 SV=2	1	9	9	9	9	9	9	9	9	9	32.3	32.3	32.3	54.416	483	483	1.49	30	29	30	29	2.9793e-32	1.188	1.2959	18.176	59	1.0788	1.3672	21.271	30	1.3495	1.2368	13.861	29	32.3	32.3	165740000	74509000	91236000	82019000	39111000	42908000
P26358	P26358	13	13	13	DNA (cytosine-5)-methyltransferase 1	DNMT1	>sp|P26358|DNMT1_HUMAN DNA (cytosine-5)-methyltransferase 1 OS=Homo sapiens GN=DNMT1 PE=1 SV=2	1	13	13	13	12	11	12	11	12	11	13.1	13.1	13.1	183.16	1616	1616	1.48	33	30	33	30	5.1771e-50	0.79082	0.91016	26.711	62	0.643	0.7916	12.175	32	1.2713	1.1806	19.797	30	11.8	11	67001000	35399000	31602000	37611000	22405000	15206000
P26368	P26368	12	12	12	Splicing factor U2AF 65 kDa subunit	U2AF2	>sp|P26368|U2AF2_HUMAN Splicing factor U2AF 65 kDa subunit OS=Homo sapiens GN=U2AF2 PE=1 SV=4	1	12	12	12	12	12	12	12	12	12	35.4	35.4	35.4	53.5	475	475	1.48	47	43	47	43	1.6439e-47	0.86441	0.89291	17.885	77	0.83977	1.0319	16.288	41	0.94937	0.84704	12.471	36	35.4	35.4	414240000	215190000	199050000	191840000	101320000	90519000
P26373	P26373	13	13	13	60S ribosomal protein L13	RPL13	>sp|P26373|RL13_HUMAN 60S ribosomal protein L13 OS=Homo sapiens GN=RPL13 PE=1 SV=4	1	13	13	13	13	12	13	12	13	12	71.6	71.6	71.6	24.261	211	211	1.5	79	79	79	79	3.8877e-43	0.90683	0.97485	9.3331	158	0.79943	1.0106	8.8788	79	1.0718	0.94573	9.2067	79	71.6	71.1	2812900000	1441600000	1371300000	1440800000	789540000	651270000
P26374;P24386	P26374	3;1	3;1	3;1	Rab proteins geranylgeranyltransferase component A 2	CHML	>sp|P26374|RAE2_HUMAN Rab proteins geranylgeranyltransferase component A 2 OS=Homo sapiens GN=CHML PE=1 SV=2	2	3	3	3	3	1	3	1	3	1	8.8	8.8	8.8	74.071	656	656;653	1.2	8	2	8	2	7.2705e-05	1.0327	1.1919	15.823	10	0.9758	1.1919	17.445	8	1.3048	1.1995	9.2343	2	8.8	1.8	7654900	3789900	3864900	6094900	3039500	3055400
P26447	P26447	4	4	4	Protein S100-A4	S100A4	>sp|P26447|S10A4_HUMAN Protein S100-A4 OS=Homo sapiens GN=S100A4 PE=1 SV=1	1	4	4	4	4	4	4	4	4	4	38.6	38.6	38.6	11.728	101	101	1.49	27	26	27	26	9.4863e-19	0.49063	0.58556	21.084	53	0.41878	0.53578	5.2508	27	0.89893	0.78969	7.1127	26	38.6	38.6	1836000000	1120900000	715130000	979540000	677240000	302300000
P26583	P26583	14	9	9	High mobility group protein B2	HMGB2	>sp|P26583|HMGB2_HUMAN High mobility group protein B2 OS=Homo sapiens GN=HMGB2 PE=1 SV=2	1	14	9	9	13	14	8	9	8	9	66	51.2	51.2	24.033	209	209	1.51	34	35	34	35	1.6498e-64	1.0922	1.0957	34.018	69	1.1463	1.4298	17.892	34	1.0549	0.94714	30.409	35	48.8	66	357150000	168070000	189090000	174350000	80419000	93934000
P26599;Q9UKA9	P26599	11;1	11;1	9;0	Polypyrimidine tract-binding protein 1	PTBP1	>sp|P26599|PTBP1_HUMAN Polypyrimidine tract-binding protein 1 OS=Homo sapiens GN=PTBP1 PE=1 SV=1	2	11	11	9	11	11	11	11	9	9	35	35	32.4	57.221	531	531;531	1.53	49	55	49	55	6.913e-73	1.0937	1.1409	23.037	85	1.0472	1.3121	13.423	39	1.1229	0.98124	19.696	46	35	35	760650000	357990000	402670000	388110000	189380000	198730000
P26639	P26639	30	30	28	Threonine--tRNA ligase, cytoplasmic	TARS	>sp|P26639|SYTC_HUMAN Threonine--tRNA ligase, cytoplasmic OS=Homo sapiens GN=TARS PE=1 SV=3	1	30	30	28	29	29	29	29	27	27	64.6	64.6	61.3	83.434	723	723	1.5	122	122	122	122	1.8006e-121	0.92533	0.99186	9.9408	228	0.80616	1.0169	9.0882	115	1.0875	0.96779	10.276	113	60.7	59.5	2383600000	1203300000	1180300000	1173300000	634340000	538910000
P26640	P26640	19	19	19	Valine--tRNA ligase	VARS	>sp|P26640|SYVC_HUMAN Valine--tRNA ligase OS=Homo sapiens GN=VARS PE=1 SV=4	1	19	19	19	19	17	19	17	19	17	25	25	25	140.47	1264	1264	1.48	65	59	65	59	8.3304e-84	0.6826	0.83973	34.514	124	0.59667	0.74886	21.764	65	1.4563	1.2939	26.357	59	25	22.2	495010000	258940000	236070000	277510000	170790000	106720000
P26641	P26641	13	13	13	Elongation factor 1-gamma	EEF1G	>sp|P26641|EF1G_HUMAN Elongation factor 1-gamma OS=Homo sapiens GN=EEF1G PE=1 SV=3	1	13	13	13	13	13	13	13	13	13	52.2	52.2	52.2	50.118	437	437	1.5	73	73	73	73	1.1202e-55	1.003	1.0777	15.928	145	0.938	1.1673	10.082	72	1.0634	0.94394	11.345	73	52.2	52.2	2815600000	1363800000	1451800000	1281000000	639310000	641700000
P26885	P26885	3	3	3	Peptidyl-prolyl cis-trans isomerase FKBP2	FKBP2	>sp|P26885|FKBP2_HUMAN Peptidyl-prolyl cis-trans isomerase FKBP2 OS=Homo sapiens GN=FKBP2 PE=1 SV=2	1	3	3	3	3	3	3	3	3	3	35.2	35.2	35.2	15.649	142	142	1.5	9	9	9	9	2.4507e-15	0.92551	0.97831	23.965	18	0.91859	1.1478	16.414	9	0.93248	0.82184	21.757	9	35.2	35.2	35532000	18258000	17274000	19411000	10172000	9238900
P27105	P27105	7	7	7	Erythrocyte band 7 integral membrane protein	STOM	>sp|P27105|STOM_HUMAN Erythrocyte band 7 integral membrane protein OS=Homo sapiens GN=STOM PE=1 SV=3	1	7	7	7	6	6	6	6	6	6	51	51	51	31.73	288	288	1.53	17	19	17	19	5.9924e-29	0.96655	0.99853	21.939	36	0.72267	0.89495	13.063	17	1.3794	1.2427	19.865	19	45.5	44.1	153650000	73507000	80144000	64157000	36918000	27239000
P27144	P27144	2	2	2	GTP:AMP phosphotransferase AK4, mitochondrial	AK4	>sp|P27144|KAD4_HUMAN GTP:AMP phosphotransferase AK4, mitochondrial OS=Homo sapiens GN=AK4 PE=1 SV=1	1	2	2	2	1	2	1	2	1	2	13	13	13	25.268	223	223	1.5	3	3	3	3	8.1594e-09	1.562	1.9468	33.579	6	1.5845	2.0103	11.989	3	1.4389	1.305	41.044	3	6.7	13	16392000	5849800	10543000	9579200	3483400	6095800
P27348	P27348	11	11	11	14-3-3 protein theta	YWHAQ	>sp|P27348|1433T_HUMAN 14-3-3 protein theta OS=Homo sapiens GN=YWHAQ PE=1 SV=1	1	11	11	11	11	11	11	11	11	11	74.7	74.7	74.7	27.764	245	245	1.52	62	67	62	67	7.644e-209	0.96417	0.98894	18.196	129	0.90575	1.1235	12.245	62	1.0019	0.88492	13.966	67	74.7	74.7	1828800000	921060000	907770000	840790000	434660000	406130000
P27635;Q96L21	P27635	11;5	11;5	11;5	60S ribosomal protein L10	RPL10	>sp|P27635|RL10_HUMAN 60S ribosomal protein L10 OS=Homo sapiens GN=RPL10 PE=1 SV=4	2	11	11	11	11	10	11	10	11	10	62.6	62.6	62.6	24.604	214	214;214	1.49	53	50	53	50	3.5422e-38	0.92454	0.97679	14.447	103	0.79622	1.0101	11.705	53	1.0794	0.96306	17	50	62.6	53.7	1354500000	699940000	654560000	677140000	376850000	300300000
P27694	P27694	11	11	11	Replication protein A 70 kDa DNA-binding subunit	RPA1	>sp|P27694|RFA1_HUMAN Replication protein A 70 kDa DNA-binding subunit OS=Homo sapiens GN=RPA1 PE=1 SV=2	1	11	11	11	11	10	11	10	11	10	24.7	24.7	24.7	68.137	616	616	1.51	26	27	26	27	1.3779e-38	0.64868	0.69076	18.805	52	0.62754	0.77991	11.788	26	0.65144	0.59577	14.673	26	24.7	22.9	102160000	60334000	41824000	49286000	29232000	20054000
P27695	P27695	11	11	11	DNA-(apurinic or apyrimidinic site) lyase;DNA-(apurinic or apyrimidinic site) lyase, mitochondrial	APEX1	>sp|P27695|APEX1_HUMAN DNA-(apurinic or apyrimidinic site) lyase OS=Homo sapiens GN=APEX1 PE=1 SV=2	1	11	11	11	11	11	11	11	11	11	44.3	44.3	44.3	35.554	318	318	1.53	43	49	43	49	1.2433e-124	0.57689	0.58633	24.171	90	0.47959	0.60151	17.221	41	0.63409	0.56835	27.52	49	44.3	44.3	640640000	417300000	223340000	250030000	167080000	82954000
P27707	P27707	1	1	1	Deoxycytidine kinase	DCK	>sp|P27707|DCK_HUMAN Deoxycytidine kinase OS=Homo sapiens GN=DCK PE=1 SV=1	1	1	1	1	1	1	1	1	1	1	6.2	6.2	6.2	30.518	260	260	1.5	3	3	3	3	0.00052666	1.5029	1.5184	9.6973	6	1.1101	1.3576	14.41	3	1.6672	1.5386	2.7757	3	6.2	6.2	7360900	3072400	4288500	3769700	1922100	1847600
P27708	P27708	16	15	15	CAD protein;Glutamine-dependent carbamoyl-phosphate synthase;Aspartate carbamoyltransferase;Dihydroorotase	CAD	>sp|P27708|PYR1_HUMAN CAD protein OS=Homo sapiens GN=CAD PE=1 SV=3	1	16	15	15	14	13	13	12	13	12	16.7	16.3	16.3	242.98	2225	2225	1.45	46	38	46	38	4.8576e-51	0.71951	0.78197	37.603	84	0.6663	0.82275	15.492	46	0.79752	0.71807	53.423	38	14.7	12.7	201030000	105580000	95448000	102270000	60058000	42209000
P27797	P27797	30	30	30	Calreticulin	CALR	>sp|P27797|CALR_HUMAN Calreticulin OS=Homo sapiens GN=CALR PE=1 SV=1	1	30	30	30	30	28	30	28	30	28	87.8	87.8	87.8	48.141	417	417	1.47	122	109	122	109	6.1673e-223	0.74235	0.86345	20.544	223	0.61463	0.78742	20.832	118	1.0492	0.97495	14.218	105	87.8	79.1	4365400000	2337100000	2028200000	2329000000	1390100000	938990000
P27816	P27816	36	36	36	Microtubule-associated protein 4	MAP4	>sp|P27816|MAP4_HUMAN Microtubule-associated protein 4 OS=Homo sapiens GN=MAP4 PE=1 SV=3	1	36	36	36	35	33	35	33	35	33	43.2	43.2	43.2	121	1152	1152	1.5	114	115	114	115	6.9568e-129	0.95036	1.0257	12.453	224	0.80813	1.0057	12.083	111	1.1497	1.0471	12.811	113	42.5	40.5	771710000	386830000	384880000	395550000	214820000	180730000
P27824	P27824	23	23	22	Calnexin	CANX	>sp|P27824|CALX_HUMAN Calnexin OS=Homo sapiens GN=CANX PE=1 SV=2	1	23	23	22	22	22	22	22	21	21	35.5	35.5	34.1	67.567	592	592	1.49	100	95	100	95	1.1215e-123	0.97392	1.1217	20.856	180	0.88437	1.123	17.441	92	1.2271	1.1136	23.768	88	34.1	35.3	2342100000	1151300000	1190800000	1294100000	677770000	616320000
P28066	P28066	6	6	6	Proteasome subunit alpha type-5	PSMA5	>sp|P28066|PSA5_HUMAN Proteasome subunit alpha type-5 OS=Homo sapiens GN=PSMA5 PE=1 SV=3	1	6	6	6	6	6	6	6	6	6	50.2	50.2	50.2	26.411	241	241	1.52	29	31	29	31	2.7562e-63	0.70929	0.80934	12.705	60	0.649	0.82137	10.406	29	0.89664	0.78862	14.245	31	50.2	50.2	506030000	280890000	225150000	216740000	129520000	87222000
P28074	P28074	4	4	4	Proteasome subunit beta type-5	PSMB5	>sp|P28074|PSB5_HUMAN Proteasome subunit beta type-5 OS=Homo sapiens GN=PSMB5 PE=1 SV=3	1	4	4	4	4	3	4	3	4	3	31.6	31.6	31.6	28.48	263	263	1.45	11	9	11	9	1.5768e-34	0.71244	0.77769	9.8142	20	0.65337	0.80631	10.446	11	0.86675	0.77687	8.6639	9	31.6	17.1	65378000	37184000	28194000	34657000	21171000	13486000
P28288	P28288	10	10	10	ATP-binding cassette sub-family D member 3	ABCD3	>sp|P28288|ABCD3_HUMAN ATP-binding cassette sub-family D member 3 OS=Homo sapiens GN=ABCD3 PE=1 SV=1	1	10	10	10	9	10	9	10	9	10	26.7	26.7	26.7	75.475	659	659	1.49	25	24	25	24	2.0449e-33	1.0369	1.0913	18.809	49	0.94943	1.1798	17.975	25	1.1195	1.0113	16.027	24	23.4	26.7	93611000	46020000	47591000	42149000	21281000	20867000
P28331	P28331	6	6	6	NADH-ubiquinone oxidoreductase 75 kDa subunit, mitochondrial	NDUFS1	>sp|P28331|NDUS1_HUMAN NADH-ubiquinone oxidoreductase 75 kDa subunit, mitochondrial OS=Homo sapiens GN=NDUFS1 PE=1 SV=3	1	6	6	6	6	5	6	5	6	5	13.8	13.8	13.8	79.467	727	727	1.53	16	18	16	18	2.8054e-25	0.81599	0.84593	18.15	34	0.70709	0.86985	18.262	16	0.91548	0.83713	17.699	18	13.8	11.8	74597000	39202000	35395000	30198000	16863000	13334000
P28340	P28340	2	2	2	DNA polymerase delta catalytic subunit	POLD1	>sp|P28340|DPOD1_HUMAN DNA polymerase delta catalytic subunit OS=Homo sapiens GN=POLD1 PE=1 SV=2	1	2	2	2	1	2	1	2	1	2	3.5	3.5	3.5	123.63	1107	1107	1.43	4	3	4	3	1.361e-06	1.008	1.2591	5.1777	6	1.0037	1.2531	3.6893	4	1.4794	1.3187	5.6591	2	1.7	3.5	10241000	4897200	5344000	6572300	3341100	3231300
P28482	P28482	6	6	6	Mitogen-activated protein kinase 1	MAPK1	>sp|P28482|MK01_HUMAN Mitogen-activated protein kinase 1 OS=Homo sapiens GN=MAPK1 PE=1 SV=3	1	6	6	6	6	5	6	5	6	5	38.6	38.6	38.6	41.389	360	360	1.43	17	13	17	13	2.4168e-41	1.0314	1.0867	16.117	26	0.91833	1.115	18.392	15	1.1476	1.0633	13.202	11	38.6	31.4	69698000	33621000	36077000	34981000	18130000	16850000
P28838	P28838	11	11	11	Cytosol aminopeptidase	LAP3	>sp|P28838|AMPL_HUMAN Cytosol aminopeptidase OS=Homo sapiens GN=LAP3 PE=1 SV=3	1	11	11	11	11	10	11	10	11	10	40.1	40.1	40.1	56.166	519	519	1.47	31	28	31	28	2.9643e-36	0.80811	0.86189	17.685	53	0.6706	0.82546	19.427	28	1.0244	0.91522	15.277	25	40.1	33.7	117560000	63291000	54272000	64182000	36894000	27288000
P29144	P29144	4	4	4	Tripeptidyl-peptidase 2	TPP2	>sp|P29144|TPP2_HUMAN Tripeptidyl-peptidase 2 OS=Homo sapiens GN=TPP2 PE=1 SV=4	1	4	4	4	2	4	2	4	2	4	6	6	6	138.35	1249	1249	1.55	5	6	5	6	2.8437e-11	0.87636	0.95171	22.65	11	0.85254	1.1031	14.875	5	0.94798	0.87267	26.924	6	3.7	6	36119000	17784000	18335000	19055000	9830200	9225100
P29218	P29218	4	4	4	Inositol monophosphatase 1	IMPA1	>sp|P29218|IMPA1_HUMAN Inositol monophosphatase 1 OS=Homo sapiens GN=IMPA1 PE=1 SV=1	1	4	4	4	3	4	3	4	3	4	19.5	19.5	19.5	30.188	277	277	1.53	9	10	9	10	2.0568e-22	0.73341	0.71998	18.521	13	0.5711	0.69106	10.418	6	0.83874	0.74695	20.206	7	13.4	19.5	19610000	11421000	8188500	9728300	6144100	3584200
P29372	P29372	1	1	1	DNA-3-methyladenine glycosylase	MPG	>sp|P29372|3MG_HUMAN DNA-3-methyladenine glycosylase OS=Homo sapiens GN=MPG PE=1 SV=3	1	1	1	1	1	1	1	1	1	1	3	3	3	32.868	298	298	1.5	3	3	3	3	0.065296	1.0776	1.1203	32.215	6	0.71668	0.87634	1.4575	3	1.6943	1.5055	11.582	3	3	3	11232000	5680900	5550700	6657200	3928000	2729200
P29401	P29401	24	24	24	Transketolase	TKT	>sp|P29401|TKT_HUMAN Transketolase OS=Homo sapiens GN=TKT PE=1 SV=3	1	24	24	24	24	22	24	22	24	22	57.9	57.9	57.9	67.877	623	623	1.5	167	164	167	164	1.8868e-245	0.7294	0.84492	12.77	329	0.63562	0.80196	11.289	167	1.0243	0.9002	12.01	162	57.9	53.5	7923400000	4292700000	3630600000	4024500000	2414100000	1610400000
P29558;Q15434;Q6XE24	P29558	3;1;1	3;1;1	3;1;1	RNA-binding motif, single-stranded-interacting protein 1	RBMS1	>sp|P29558|RBMS1_HUMAN RNA-binding motif, single-stranded-interacting protein 1 OS=Homo sapiens GN=RBMS1 PE=1 SV=3	3	3	3	3	1	3	1	3	1	3	9.9	9.9	9.9	44.505	406	406;407;437	1.8	1	4	1	4	7.6617e-13	1.2682	1.1629	6.3218	4	0.90882	1.0963	NaN	1	1.2863	1.1721	5.4377	3	2.5	9.9	4583200	2078700	2504400	1433600	758880	674690
P29692	P29692	11	9	9	Elongation factor 1-delta	EEF1D	>sp|P29692|EF1D_HUMAN Elongation factor 1-delta OS=Homo sapiens GN=EEF1D PE=1 SV=5	1	11	9	9	11	11	9	9	9	9	41.6	35.2	35.2	31.121	281	281	1.45	44	36	44	36	4.6018e-78	0.80447	0.93035	10.217	80	0.722	0.91356	9.0891	44	1.1266	0.99271	10.307	36	41.6	41.6	880200000	472630000	407560000	520710000	301840000	218860000
P29966	P29966	12	12	12	Myristoylated alanine-rich C-kinase substrate	MARCKS	>sp|P29966|MARCS_HUMAN Myristoylated alanine-rich C-kinase substrate OS=Homo sapiens GN=MARCKS PE=1 SV=4	1	12	12	12	12	12	12	12	12	12	50.3	50.3	50.3	31.554	332	332	1.51	47	48	47	48	5.1108e-63	1.2254	1.2068	12.244	94	0.91502	1.1418	10.267	46	1.4148	1.2552	11.844	48	50.3	50.3	854250000	391240000	463010000	434260000	220630000	213630000
P29992	P29992	2	2	2	Guanine nucleotide-binding protein subunit alpha-11	GNA11	>sp|P29992|GNA11_HUMAN Guanine nucleotide-binding protein subunit alpha-11 OS=Homo sapiens GN=GNA11 PE=1 SV=2	1	2	2	2	2	2	2	2	2	2	5.8	5.8	5.8	42.123	359	359	1.54	6	7	6	7	1.7663e-05	1.1024	1.1462	9.6314	12	0.93204	1.1235	11.343	6	1.2706	1.1707	4.942	6	5.8	5.8	12573000	6198700	6374400	6556900	3419000	3137800
P30040	P30040	9	9	9	Endoplasmic reticulum resident protein 29	ERP29	>sp|P30040|ERP29_HUMAN Endoplasmic reticulum resident protein 29 OS=Homo sapiens GN=ERP29 PE=1 SV=4	1	9	9	9	8	9	8	9	8	9	48.7	48.7	48.7	28.993	261	261	1.51	28	29	28	29	6.1119e-46	0.87894	0.92473	18.247	57	0.81769	1.0201	10.762	28	0.94654	0.84506	17.112	29	45.6	48.7	454370000	240560000	213810000	225030000	123380000	101650000
P30041	P30041	8	8	8	Peroxiredoxin-6	PRDX6	>sp|P30041|PRDX6_HUMAN Peroxiredoxin-6 OS=Homo sapiens GN=PRDX6 PE=1 SV=3	1	8	8	8	8	8	8	8	8	8	59.4	59.4	59.4	25.035	224	224	1.52	54	59	54	59	2.1704e-117	0.9003	0.91828	10.093	109	0.74275	0.93519	10.753	54	1.0341	0.91743	9.4808	55	59.4	59.4	1042000000	543140000	498850000	553000000	309920000	243080000
P30042	P30042	4	4	4	ES1 protein homolog, mitochondrial	C21orf33	>sp|P30042|ES1_HUMAN ES1 protein homolog, mitochondrial OS=Homo sapiens GN=C21orf33 PE=1 SV=3	1	4	4	4	3	4	3	4	3	4	23.5	23.5	23.5	28.17	268	268	1.63	7	12	7	12	6.8563e-19	1.1303	1.0359	17.915	19	0.77661	0.95405	18.174	7	1.1868	1.0647	16.376	12	19.8	23.5	33954000	16766000	17188000	13164000	7237700	5926500
P30043	P30043	3	3	3	Flavin reductase (NADPH)	BLVRB	>sp|P30043|BLVRB_HUMAN Flavin reductase (NADPH) OS=Homo sapiens GN=BLVRB PE=1 SV=3	1	3	3	3	3	3	3	3	3	3	24.8	24.8	24.8	22.119	206	206	1.47	10	9	10	9	3.3348e-12	0.75101	0.68506	19.66	13	0.5806	0.70664	24.631	7	0.76579	0.68228	6.7125	6	24.8	24.8	22531000	12492000	10039000	12504000	7117400	5386400
P30044	P30044	8	8	8	Peroxiredoxin-5, mitochondrial	PRDX5	>sp|P30044|PRDX5_HUMAN Peroxiredoxin-5, mitochondrial OS=Homo sapiens GN=PRDX5 PE=1 SV=4	1	8	8	8	8	8	8	8	8	8	57.9	57.9	57.9	22.086	214	214	1.51	33	34	33	34	8.9657e-35	1.3159	1.3899	14.314	61	1.2402	1.5607	6.04	30	1.399	1.2439	8.5608	31	57.9	57.9	371160000	156510000	214640000	166660000	72738000	93918000
P30046;A6NHG4	P30046	3;1	3;1	3;1	D-dopachrome decarboxylase	DDT	>sp|P30046|DOPD_HUMAN D-dopachrome decarboxylase OS=Homo sapiens GN=DDT PE=1 SV=3	2	3	3	3	2	3	2	3	2	3	43.2	43.2	43.2	12.712	118	118;134	1.55	9	11	9	11	1.3584e-14	1.0242	1.1297	14.818	19	0.88737	1.1032	7.3784	9	1.3406	1.1712	19.31	10	36.4	43.2	270030000	127830000	142200000	151610000	77212000	74395000
P30048	P30048	7	7	7	Thioredoxin-dependent peroxide reductase, mitochondrial	PRDX3	>sp|P30048|PRDX3_HUMAN Thioredoxin-dependent peroxide reductase, mitochondrial OS=Homo sapiens GN=PRDX3 PE=1 SV=3	1	7	7	7	7	7	7	7	7	7	57.8	57.8	57.8	27.692	256	256	1.5	27	27	27	27	1.1567e-35	0.82731	0.88808	8.7595	52	0.72824	0.91476	7.8946	27	0.96843	0.8618	8.7714	25	57.8	57.8	509700000	270750000	238950000	261130000	144290000	116840000
P30050	P30050	8	8	8	60S ribosomal protein L12	RPL12	>sp|P30050|RL12_HUMAN 60S ribosomal protein L12 OS=Homo sapiens GN=RPL12 PE=1 SV=1	1	8	8	8	8	7	8	7	8	7	80	80	80	17.818	165	165	1.55	25	31	25	31	4.2672e-40	0.9029	0.96321	30.083	53	0.82856	1.0281	26.96	23	1.0464	0.88586	31.208	30	80	75.8	1138900000	597470000	541430000	486360000	273340000	213020000
P30084	P30084	10	10	10	Enoyl-CoA hydratase, mitochondrial	ECHS1	>sp|P30084|ECHM_HUMAN Enoyl-CoA hydratase, mitochondrial OS=Homo sapiens GN=ECHS1 PE=1 SV=4	1	10	10	10	10	10	10	10	10	10	50.7	50.7	50.7	31.387	290	290	1.48	49	45	49	45	8.8678e-251	0.92623	1.0753	26.484	92	0.8515	1.0541	31.18	47	1.1998	1.0883	20.832	45	50.7	50.7	415230000	198840000	216390000	202850000	105960000	96896000
P30085	P30085	8	8	8	UMP-CMP kinase	CMPK1	>sp|P30085|KCY_HUMAN UMP-CMP kinase OS=Homo sapiens GN=CMPK1 PE=1 SV=3	1	8	8	8	8	8	8	8	8	8	56.6	56.6	56.6	22.222	196	196	1.51	41	43	41	43	3.3978e-36	0.90064	0.93139	21.334	83	0.89614	1.1032	13.686	41	0.90653	0.80641	17.209	42	56.6	56.6	389340000	204900000	184440000	175450000	91974000	83478000
P30086	P30086	12	12	12	Phosphatidylethanolamine-binding protein 1;Hippocampal cholinergic neurostimulating peptide	PEBP1	>sp|P30086|PEBP1_HUMAN Phosphatidylethanolamine-binding protein 1 OS=Homo sapiens GN=PEBP1 PE=1 SV=3	1	12	12	12	11	12	11	12	11	12	93.6	93.6	93.6	21.057	187	187	1.51	59	62	59	62	1.4e-56	0.97142	1.0433	10.899	120	0.88453	1.1182	8.7216	59	1.1247	0.98888	8.8494	61	93.6	93.6	2160500000	1057200000	1103300000	1006900000	526120000	480740000
P30101	P30101	22	21	21	Protein disulfide-isomerase A3	PDIA3	>sp|P30101|PDIA3_HUMAN Protein disulfide-isomerase A3 OS=Homo sapiens GN=PDIA3 PE=1 SV=4	1	22	21	21	22	20	21	20	21	20	63.4	60.4	60.4	56.782	505	505	1.5	98	97	98	97	1.318e-112	0.76987	0.86323	37.102	195	0.63739	0.79602	21.829	98	1.0988	0.99107	46.126	97	63.4	60.2	2392800000	1390200000	1002600000	1269700000	807770000	461940000
P30153	P30153	16	16	16	Serine/threonine-protein phosphatase 2A 65 kDa regulatory subunit A alpha isoform	PPP2R1A	>sp|P30153|2AAA_HUMAN Serine/threonine-protein phosphatase 2A 65 kDa regulatory subunit A alpha isoform OS=Homo sapiens GN=PPP2R1A PE=1 SV=4	1	16	16	16	16	16	16	16	16	16	45.8	45.8	45.8	65.308	589	589	1.52	53	58	53	58	2.6083e-67	0.95021	0.98391	10.607	107	0.76715	0.9714	10.368	52	1.1432	1.0219	10.049	55	45.8	45.8	592720000	297160000	295570000	278570000	155540000	123030000
P30260	P30260	1	1	1	Cell division cycle protein 27 homolog	CDC27	>sp|P30260|CDC27_HUMAN Cell division cycle protein 27 homolog OS=Homo sapiens GN=CDC27 PE=1 SV=2	1	1	1	1	1	1	1	1	1	1	3.5	3.5	3.5	91.866	824	824	1.67	1	2	1	2	2.0117e-05	0.7858	0.91932	16.921	3	0.7858	1.0404	NaN	1	0.87352	0.82731	14.913	2	3.5	3.5	2963300	1581200	1382200	1158700	740690	417970
P30405;Q9UNP9	P30405	6;1	5;1	5;1	Peptidyl-prolyl cis-trans isomerase F, mitochondrial	PPIF	>sp|P30405|PPIF_HUMAN Peptidyl-prolyl cis-trans isomerase F, mitochondrial OS=Homo sapiens GN=PPIF PE=1 SV=1	2	6	5	5	6	6	5	5	5	5	37.7	31.4	31.4	22.04	207	207;301	1.5	13	13	13	13	5.346e-21	1.0979	1.0816	22.865	26	0.92483	1.1705	21.438	13	1.1397	1.0268	22.079	13	37.7	37.7	94952000	45870000	49081000	46652000	24328000	22323000
P30419	P30419	8	8	8	Glycylpeptide N-tetradecanoyltransferase 1	NMT1	>sp|P30419|NMT1_HUMAN Glycylpeptide N-tetradecanoyltransferase 1 OS=Homo sapiens GN=NMT1 PE=1 SV=2	1	8	8	8	8	8	8	8	8	8	25	25	25	56.806	496	496	1.52	24	26	24	26	5.9503e-47	0.73914	0.80541	11.988	49	0.63941	0.81237	10.389	24	0.8859	0.78946	13.383	25	25	25	163050000	90808000	72240000	80531000	48210000	32321000
P30519	P30519	6	6	6	Heme oxygenase 2	HMOX2	>sp|P30519|HMOX2_HUMAN Heme oxygenase 2 OS=Homo sapiens GN=HMOX2 PE=1 SV=2	1	6	6	6	5	6	5	6	5	6	49.4	49.4	49.4	36.032	316	316	1.54	13	15	13	15	1.4093e-21	1.0808	1.0815	26.154	27	0.88125	1.0714	22.746	12	1.262	1.1467	29.379	15	38.3	49.4	61195000	29493000	31702000	28452000	13749000	14702000
P30520	P30520	10	10	9	Adenylosuccinate synthetase isozyme 2	ADSS	>sp|P30520|PURA2_HUMAN Adenylosuccinate synthetase isozyme 2 OS=Homo sapiens GN=ADSS PE=1 SV=3	1	10	10	9	9	8	9	8	9	7	40.6	40.6	38.6	50.097	456	456	1.45	27	22	27	22	3.4868e-46	0.8592	1.0769	17.021	47	0.79654	0.97082	9.6986	27	1.4559	1.3391	8.4988	20	38.6	25.4	144370000	73595000	70779000	88286000	48996000	39291000
P30533	P30533	6	6	6	Alpha-2-macroglobulin receptor-associated protein	LRPAP1	>sp|P30533|AMRP_HUMAN Alpha-2-macroglobulin receptor-associated protein OS=Homo sapiens GN=LRPAP1 PE=1 SV=1	1	6	6	6	6	5	6	5	6	5	25.5	25.5	25.5	41.465	357	357	1.42	22	16	22	16	1.4097e-29	0.63399	0.78887	37.447	37	0.56933	0.70567	10.971	22	1.5528	1.4097	18.816	15	25.5	21.6	84416000	45605000	38810000	55099000	34612000	20487000
P30536	P30536	1	1	1	Translocator protein	TSPO	>sp|P30536|TSPOA_HUMAN Translocator protein OS=Homo sapiens GN=TSPO PE=1 SV=3	1	1	1	1	1	1	1	1	1	1	4.7	4.7	4.7	18.828	169	169	1.5	1	1	1	1	0.015178	0.87433	0.90909	0.5636	2	0.75466	0.91272	NaN	1	1.013	0.90547	NaN	1	4.7	4.7	4084600	1872500	2212100	1556100	840190	715960
P30566	P30566	11	11	11	Adenylosuccinate lyase	ADSL	>sp|P30566|PUR8_HUMAN Adenylosuccinate lyase OS=Homo sapiens GN=ADSL PE=1 SV=2	1	11	11	11	11	11	11	11	11	11	35.7	35.7	35.7	54.889	484	484	1.48	35	32	35	32	8.6422e-35	0.86504	1.0465	20.954	67	0.71474	0.89054	11.342	35	1.353	1.2059	18.375	32	35.7	35.7	131610000	66579000	65027000	71856000	40257000	31599000
P30622	P30622	11	11	11	CAP-Gly domain-containing linker protein 1	CLIP1	>sp|P30622|CLIP1_HUMAN CAP-Gly domain-containing linker protein 1 OS=Homo sapiens GN=CLIP1 PE=1 SV=2	1	11	11	11	11	8	11	8	11	8	10.8	10.8	10.8	162.24	1438	1438	1.38	26	16	26	16	1.9448e-25	0.93477	0.9513	32.617	42	0.69645	0.87331	36.735	26	1.1899	1.0767	20.825	16	10.8	8.3	54043000	28435000	25608000	35684000	19989000	15695000
P30626	P30626	3	3	3	Sorcin	SRI	>sp|P30626|SORCN_HUMAN Sorcin OS=Homo sapiens GN=SRI PE=1 SV=1	1	3	3	3	3	3	3	3	3	3	31.3	31.3	31.3	21.676	198	198	1.55	10	12	10	12	1.0972e-12	0.84531	0.87313	14.112	22	0.70468	0.89715	11.764	10	0.92365	0.82455	16.058	12	31.3	31.3	58378000	30881000	27496000	24318000	13005000	11313000
P30740	P30740	10	10	9	Leukocyte elastase inhibitor	SERPINB1	>sp|P30740|ILEU_HUMAN Leukocyte elastase inhibitor OS=Homo sapiens GN=SERPINB1 PE=1 SV=1	1	10	10	9	10	9	10	9	9	9	39.1	39.1	36.4	42.741	379	379	1.46	35	30	35	30	4.3161e-62	1.0708	1.1399	16.423	64	0.97934	1.216	14.36	34	1.2014	1.073	16.044	30	39.1	36.4	194260000	91116000	103140000	104650000	52497000	52157000
P30825	P30825	1	1	1	High affinity cationic amino acid transporter 1	SLC7A1	>sp|P30825|CTR1_HUMAN High affinity cationic amino acid transporter 1 OS=Homo sapiens GN=SLC7A1 PE=1 SV=1	1	1	1	1	1	1	1	1	1	1	1.6	1.6	1.6	67.638	629	629	1.25	3	1	3	1	0.00045471	1.2293	1.2451	18.962	4	1.1158	1.2989	22.384	3	1.3544	1.1936	NaN	1	1.6	1.6	2637700	1141300	1496400	2099200	920390	1178800
P30837	P30837	7	7	6	Aldehyde dehydrogenase X, mitochondrial	ALDH1B1	>sp|P30837|AL1B1_HUMAN Aldehyde dehydrogenase X, mitochondrial OS=Homo sapiens GN=ALDH1B1 PE=1 SV=3	1	7	7	6	7	6	7	6	6	5	21.7	21.7	19.9	57.206	517	517	1.44	19	15	19	15	8.7658e-34	1.0103	1.2149	23.573	29	0.84158	1.0432	11.17	16	1.6962	1.5433	17.426	13	21.7	19.5	47697000	21777000	25920000	26647000	14033000	12614000
P30876	P30876	5	5	5	DNA-directed RNA polymerase II subunit RPB2	POLR2B	>sp|P30876|RPB2_HUMAN DNA-directed RNA polymerase II subunit RPB2 OS=Homo sapiens GN=POLR2B PE=1 SV=1	1	5	5	5	4	3	4	3	4	3	8.3	8.3	8.3	133.9	1174	1174	1.55	5	6	5	6	3.3709e-10	0.99352	0.93941	21.691	11	0.89291	1.0889	29.273	5	1.0279	0.91815	9.0838	6	6	5.4	20266000	9874800	10391000	7104700	3819300	3285400
P31040	P31040	11	11	11	Succinate dehydrogenase [ubiquinone] flavoprotein subunit, mitochondrial	SDHA	>sp|P31040|DHSA_HUMAN Succinate dehydrogenase [ubiquinone] flavoprotein subunit, mitochondrial OS=Homo sapiens GN=SDHA PE=1 SV=2	1	11	11	11	11	10	11	10	11	10	26.8	26.8	26.8	72.691	664	664	1.45	44	36	44	36	4.2863e-46	0.79101	0.73075	32.465	72	0.46016	0.57517	28.229	38	0.94283	0.84666	25.206	34	26.8	24.2	274900000	159200000	115700000	155090000	102080000	53015000
P31150	P31150	12	8	8	Rab GDP dissociation inhibitor alpha	GDI1	>sp|P31150|GDIA_HUMAN Rab GDP dissociation inhibitor alpha OS=Homo sapiens GN=GDI1 PE=1 SV=2	1	12	8	8	12	12	8	8	8	8	47.7	35.3	35.3	50.582	447	447	1.42	25	18	25	18	1.204e-44	0.55669	0.64318	32.315	43	0.42243	0.51992	18.434	25	1.0184	0.90851	31.008	18	47.7	47.7	74416000	45371000	29045000	44434000	29767000	14667000
P31153;Q00266	P31153	11;2	11;2	11;2	S-adenosylmethionine synthase isoform type-2	MAT2A	>sp|P31153|METK2_HUMAN S-adenosylmethionine synthase isoform type-2 OS=Homo sapiens GN=MAT2A PE=1 SV=1	2	11	11	11	11	10	11	10	11	10	44.1	44.1	44.1	43.66	395	395;395	1.47	37	33	37	33	3.0711e-55	0.78248	0.88478	14.162	70	0.70629	0.87857	7.8289	37	1.0268	0.896	18.529	33	44.1	43.8	461050000	244860000	216190000	248240000	143060000	105190000
P31327	P31327	60	60	59	Carbamoyl-phosphate synthase [ammonia], mitochondrial	CPS1	>sp|P31327|CPSM_HUMAN Carbamoyl-phosphate synthase [ammonia], mitochondrial OS=Homo sapiens GN=CPS1 PE=1 SV=2	1	60	60	59	60	57	60	57	59	56	65.5	65.5	65	164.94	1500	1500	1.5	320	326	320	326	0	0.6036	0.6027	25.769	635	0.44256	0.55348	28.702	314	0.72924	0.643	20.773	321	65.5	59.9	6824200000	4255500000	2568600000	3433100000	2336100000	1097000000
P31483	P31483	3	2	2	Nucleolysin TIA-1 isoform p40	TIA1	>sp|P31483|TIA1_HUMAN Nucleolysin TIA-1 isoform p40 OS=Homo sapiens GN=TIA1 PE=1 SV=3	1	3	2	2	3	3	2	2	2	2	14	11.1	11.1	42.963	386	386	1.5	5	5	5	5	1.7365e-12	0.81011	0.75657	16.675	10	0.71954	0.83967	19.009	5	0.81742	0.74646	5.9103	5	14	14	8165300	4692500	3472700	4240700	2434800	1805800
P31689	P31689	7	7	7	DnaJ homolog subfamily A member 1	DNAJA1	>sp|P31689|DNJA1_HUMAN DnaJ homolog subfamily A member 1 OS=Homo sapiens GN=DNAJA1 PE=1 SV=2	1	7	7	7	7	7	7	7	7	7	27	27	27	44.868	397	397	1.47	20	18	20	18	2.9591e-30	0.90544	0.91979	19.192	38	0.64764	0.80011	16.163	20	1.1671	1.0663	14.458	18	27	27	104200000	56463000	47742000	61198000	36128000	25070000
P31930	P31930	3	3	3	Cytochrome b-c1 complex subunit 1, mitochondrial	UQCRC1	>sp|P31930|QCR1_HUMAN Cytochrome b-c1 complex subunit 1, mitochondrial OS=Homo sapiens GN=UQCRC1 PE=1 SV=3	1	3	3	3	3	3	3	3	3	3	9.4	9.4	9.4	52.645	480	480	1.53	8	9	8	9	2.2343e-13	0.85422	0.93558	9.9248	17	0.74845	0.95263	6.3746	8	0.99638	0.89996	12.278	9	9.4	9.4	60712000	31507000	29205000	25229000	13999000	11230000
P31937	P31937	3	3	3	3-hydroxyisobutyrate dehydrogenase, mitochondrial	HIBADH	>sp|P31937|3HIDH_HUMAN 3-hydroxyisobutyrate dehydrogenase, mitochondrial OS=Homo sapiens GN=HIBADH PE=1 SV=2	1	3	3	3	1	3	1	3	1	3	13.1	13.1	13.1	35.329	336	336	1.78	2	7	2	7	1.1714e-30	0.7313	0.74021	24.508	7	0.70602	0.8761	6.5411	2	0.79373	0.71458	26.787	5	3.9	13.1	8140100	4462200	3677900	2444800	1520400	924380
P31939	P31939	24	24	24	Bifunctional purine biosynthesis protein PURH;Phosphoribosylaminoimidazolecarboxamide formyltransferase;IMP cyclohydrolase	ATIC	>sp|P31939|PUR9_HUMAN Bifunctional purine biosynthesis protein PURH OS=Homo sapiens GN=ATIC PE=1 SV=3	1	24	24	24	23	22	23	22	23	22	79.9	79.9	79.9	64.615	592	592	1.47	83	75	83	75	8.4494e-119	0.61819	0.68459	15.394	151	0.50274	0.62279	12.608	80	0.8764	0.77851	10.57	71	73.6	70.8	658420000	393460000	264960000	363440000	235830000	127610000
P31942	P31942	3	3	3	Heterogeneous nuclear ribonucleoprotein H3	HNRNPH3	>sp|P31942|HNRH3_HUMAN Heterogeneous nuclear ribonucleoprotein H3 OS=Homo sapiens GN=HNRNPH3 PE=1 SV=2	1	3	3	3	3	3	3	3	3	3	14.7	14.7	14.7	36.926	346	346	1.51	17	18	17	18	1.5347e-10	1.1879	1.1631	26.433	34	1.2712	1.6014	19.508	17	1.1401	1.0073	11.916	17	14.7	14.7	258910000	119870000	139040000	128210000	57425000	70784000
P31943	P31943	8	8	4	Heterogeneous nuclear ribonucleoprotein H;Heterogeneous nuclear ribonucleoprotein H, N-terminally processed	HNRNPH1	>sp|P31943|HNRH1_HUMAN Heterogeneous nuclear ribonucleoprotein H OS=Homo sapiens GN=HNRNPH1 PE=1 SV=4	1	8	8	4	7	8	7	8	3	4	32.3	32.3	17.4	49.229	449	449	1.51	40	41	40	41	2.6327e-33	0.93728	1.02	37.009	25	0.90776	1.141	3.9919	12	0.98432	0.86632	41.446	13	29.4	32.3	199130000	102750000	96386000	86628000	43469000	43159000
P31946	P31946	11	9	9	14-3-3 protein beta/alpha;14-3-3 protein beta/alpha, N-terminally processed	YWHAB	>sp|P31946|1433B_HUMAN 14-3-3 protein beta/alpha OS=Homo sapiens GN=YWHAB PE=1 SV=3	1	11	9	9	11	11	9	9	9	9	72	52.4	52.4	28.082	246	246	1.46	42	36	42	36	5.9569e-143	1.003	1.2605	22.782	76	0.82099	1.0329	12.538	42	1.7229	1.5018	13.762	34	72	72	946820000	422500000	524320000	493720000	261460000	232260000
P31947	P31947	11	11	11	14-3-3 protein sigma	SFN	>sp|P31947|1433S_HUMAN 14-3-3 protein sigma OS=Homo sapiens GN=SFN PE=1 SV=1	1	11	11	11	11	11	11	11	11	11	64.5	64.5	64.5	27.774	248	248	1.49	74	70	74	70	2.2309e-51	0.61055	0.62241	16.384	144	0.50391	0.63226	17.277	74	0.69098	0.61816	15.265	70	64.5	64.5	1024900000	633650000	391220000	515380000	336280000	179100000
P31948	P31948	34	34	34	Stress-induced-phosphoprotein 1	STIP1	>sp|P31948|STIP1_HUMAN Stress-induced-phosphoprotein 1 OS=Homo sapiens GN=STIP1 PE=1 SV=1	1	34	34	34	34	34	34	34	34	34	73.7	73.7	73.7	62.639	543	543	1.5	158	156	158	156	6.2326e-167	1.0772	1.1613	16.765	298	0.99257	1.2457	16.568	148	1.2154	1.0836	14.17	150	73.7	73.7	2644400000	1246300000	1398100000	1252100000	619810000	632330000
P31949	P31949	5	5	5	Protein S100-A11	S100A11	>sp|P31949|S10AB_HUMAN Protein S100-A11 OS=Homo sapiens GN=S100A11 PE=1 SV=2	1	5	5	5	5	5	5	5	5	5	82.9	82.9	82.9	11.74	105	105	1.53	47	54	47	54	3.2243e-64	1.0909	1.1549	12.842	97	0.95416	1.2196	7.6954	45	1.2591	1.1119	14.326	52	82.9	82.9	1219200000	569810000	649390000	631260000	314230000	317030000
P32004	P32004	9	9	9	Neural cell adhesion molecule L1	L1CAM	>sp|P32004|L1CAM_HUMAN Neural cell adhesion molecule L1 OS=Homo sapiens GN=L1CAM PE=1 SV=2	1	9	9	9	9	7	9	7	9	7	9.1	9.1	9.1	140	1257	1257	1.39	25	16	25	16	2.6408e-55	0.80845	0.97981	38.707	41	0.67522	0.84415	21.587	25	2.0129	1.8076	20.04	16	9.1	7	60978000	28004000	32974000	42267000	20890000	21377000
P32119	P32119	6	6	6	Peroxiredoxin-2	PRDX2	>sp|P32119|PRDX2_HUMAN Peroxiredoxin-2 OS=Homo sapiens GN=PRDX2 PE=1 SV=5	1	6	6	6	6	6	6	6	6	6	62.6	62.6	62.6	21.892	198	198	1.49	29	28	29	28	7.7345e-38	0.96478	1.0448	10.902	55	0.8625	1.0897	10.77	28	1.0988	0.97576	9.4134	27	62.6	62.6	598750000	296150000	302610000	332400000	172470000	159940000
P32320	P32320	2	2	2	Cytidine deaminase	CDA	>sp|P32320|CDD_HUMAN Cytidine deaminase OS=Homo sapiens GN=CDA PE=1 SV=2	1	2	2	2	2	2	2	2	2	2	30.1	30.1	30.1	16.185	146	146	1.53	9	10	9	10	1.1092e-15	0.75934	0.83515	8.3521	18	0.62583	0.80296	7.79	9	0.93301	0.86991	3.4768	9	30.1	30.1	110850000	61099000	49747000	54107000	32014000	22093000
P32322	P32322	3	3	3	Pyrroline-5-carboxylate reductase 1, mitochondrial	PYCR1	>sp|P32322|P5CR1_HUMAN Pyrroline-5-carboxylate reductase 1, mitochondrial OS=Homo sapiens GN=PYCR1 PE=1 SV=2	1	3	3	3	3	2	3	2	3	2	12.9	12.9	12.9	33.36	319	319	1.38	10	6	10	6	4.1528e-08	0.78028	0.9167	29.468	16	0.62546	0.77531	25.164	10	1.0789	0.97405	34.505	6	12.9	9.1	21419000	11524000	9895500	13115000	7529800	5585700
P32754	P32754	4	4	4	4-hydroxyphenylpyruvate dioxygenase	HPD	>sp|P32754|HPPD_HUMAN 4-hydroxyphenylpyruvate dioxygenase OS=Homo sapiens GN=HPD PE=1 SV=2	1	4	4	4	4	0	4	0	4	0	20.9	20.9	20.9	44.934	393	393	1	8		8		3.7301e-13	0.20395	0.2556	43.781	8	0.20395	0.2556	43.781	8	NaN	NaN	NaN	0	20.9	0	19129000	16724000	2405400	19129000	16724000	2405400
P32929	P32929	6	6	6	Cystathionine gamma-lyase	CTH	>sp|P32929|CGL_HUMAN Cystathionine gamma-lyase OS=Homo sapiens GN=CTH PE=1 SV=3	1	6	6	6	5	5	5	5	5	5	22	22	22	44.508	405	405	1.5	13	13	13	13	3.354e-17	0.94459	1.0234	15.188	26	0.89533	1.1085	15.287	13	1.0054	0.93284	11.874	13	19.3	19.3	40065000	19402000	20662000	18757000	9421000	9335500
P32969	P32969	10	10	10	60S ribosomal protein L9	RPL9	>sp|P32969|RL9_HUMAN 60S ribosomal protein L9 OS=Homo sapiens GN=RPL9 PE=1 SV=1	1	10	10	10	10	10	10	10	10	10	87	87	87	21.863	192	192	1.48	41	38	41	38	6.4979e-100	0.90552	1.0172	14.824	74	0.83279	1.0345	13.094	39	1.0946	0.96619	15.271	35	87	87	670470000	337680000	332800000	361050000	192030000	169020000
P33176;O60282;Q12840	P33176	23;6;5	23;6;5	23;6;5	Kinesin-1 heavy chain	KIF5B	>sp|P33176|KINH_HUMAN Kinesin-1 heavy chain OS=Homo sapiens GN=KIF5B PE=1 SV=1	3	23	23	23	23	22	23	22	23	22	33.3	33.3	33.3	109.68	963	963;957;1032	1.52	71	78	71	78	1.001e-108	0.84197	0.89984	29.929	141	0.69571	0.86809	36.061	68	0.99881	0.91149	23.015	73	33.3	32.6	580850000	292540000	288320000	306110000	170360000	135760000
P33240;Q9H0L4	P33240	3;1	3;1	3;1	Cleavage stimulation factor subunit 2	CSTF2	>sp|P33240|CSTF2_HUMAN Cleavage stimulation factor subunit 2 OS=Homo sapiens GN=CSTF2 PE=1 SV=1	2	3	3	3	3	3	3	3	3	3	10.9	10.9	10.9	60.959	577	577;616	1.44	10	8	10	8	1.4815e-12	0.88346	0.90388	22.419	18	0.82121	0.98697	19.643	10	0.99453	0.86974	21.096	8	10.9	10.9	62582000	33392000	29190000	28075000	15900000	12175000
P33316	P33316	5	5	5	Deoxyuridine 5-triphosphate nucleotidohydrolase, mitochondrial	DUT	>sp|P33316|DUT_HUMAN Deoxyuridine 5-triphosphate nucleotidohydrolase, mitochondrial OS=Homo sapiens GN=DUT PE=1 SV=4	1	5	5	5	5	3	5	3	5	3	43.3	43.3	43.3	26.563	252	252	1.39	19	12	19	12	3.1352e-39	0.60768	0.77025	23.076	31	0.55219	0.69962	11.785	19	1.2386	1.1078	10.474	12	43.3	25.4	280520000	149340000	131180000	146460000	92041000	54422000
P33897	P33897	1	1	1	ATP-binding cassette sub-family D member 1	ABCD1	>sp|P33897|ABCD1_HUMAN ATP-binding cassette sub-family D member 1 OS=Homo sapiens GN=ABCD1 PE=1 SV=2	1	1	1	1	1	1	1	1	1	1	1.6	1.6	1.6	82.936	745	745	1.4	3	2	3	2	0.0014588	0.42654	0.51979	19.854	5	0.42301	0.51577	6.1553	3	0.74713	0.67958	19.159	2	1.6	1.6	3343500	2061500	1282100	2213600	1440000	773670
P33947	P33947	1	1	1	ER lumen protein retaining receptor 2	KDELR2	>sp|P33947|ERD22_HUMAN ER lumen protein retaining receptor 2 OS=Homo sapiens GN=KDELR2 PE=1 SV=1	1	1	1	1	1	1	1	1	1	1	4.7	4.7	4.7	24.422	212	212	1.5	3	3	3	3	0.00050308	0.9446	0.98751	7.1537	6	0.76793	0.97486	4.152	3	1.2218	1.0937	7.6961	3	4.7	4.7	25266000	12950000	12317000	14140000	7899400	6240200
P33991	P33991	14	14	14	DNA replication licensing factor MCM4	MCM4	>sp|P33991|MCM4_HUMAN DNA replication licensing factor MCM4 OS=Homo sapiens GN=MCM4 PE=1 SV=5	1	14	14	14	14	12	14	12	14	12	28.9	28.9	28.9	96.557	863	863	1.44	47	37	47	37	1.5781e-57	0.80985	0.89988	41.208	81	0.58178	0.71776	52.223	45	1.151	1.0284	15.562	36	28.9	24.4	286760000	149310000	137450000	178280000	98849000	79427000
P33992	P33992	19	19	19	DNA replication licensing factor MCM5	MCM5	>sp|P33992|MCM5_HUMAN DNA replication licensing factor MCM5 OS=Homo sapiens GN=MCM5 PE=1 SV=5	1	19	19	19	19	17	19	17	19	17	44.1	44.1	44.1	82.285	734	734	1.42	65	48	65	48	4.6384e-52	0.64763	0.77301	26.294	113	0.55784	0.69641	16.949	65	1.178	1.0501	17.633	48	44.1	38.8	342900000	197230000	145660000	217570000	139290000	78279000
P33993	P33993	12	12	12	DNA replication licensing factor MCM7	MCM7	>sp|P33993|MCM7_HUMAN DNA replication licensing factor MCM7 OS=Homo sapiens GN=MCM7 PE=1 SV=4	1	12	12	12	11	9	11	9	11	9	22.8	22.8	22.8	81.307	719	719	1.43	31	23	31	23	2.2763e-40	0.64805	0.78994	29.048	54	0.54248	0.6842	22.077	31	1.1626	1.0541	16.026	23	19.7	15.6	198660000	108730000	89926000	98488000	61294000	37193000
P34741	P34741	2	2	2	Syndecan-2	SDC2	>sp|P34741|SDC2_HUMAN Syndecan-2 OS=Homo sapiens GN=SDC2 PE=1 SV=2	1	2	2	2	2	2	2	2	2	2	11.4	11.4	11.4	22.16	201	201	1.46	7	6	7	6	2.59e-19	0.98389	1.1736	15.429	13	0.82803	1.0013	10.879	7	1.3308	1.233	8.995	6	11.4	11.4	25237000	12139000	13098000	14615000	7781100	6834200
P34896	P34896	4	4	4	Serine hydroxymethyltransferase, cytosolic	SHMT1	>sp|P34896|GLYC_HUMAN Serine hydroxymethyltransferase, cytosolic OS=Homo sapiens GN=SHMT1 PE=1 SV=1	1	4	4	4	4	4	4	4	4	4	14.1	14.1	14.1	53.082	483	483	1.55	9	11	9	11	1.1702e-13	0.71307	0.76189	29.37	20	0.63687	0.78688	11.354	9	0.79075	0.72878	36.5	11	14.1	14.1	42326000	25598000	16728000	17806000	10855000	6950200
P34897	P34897	10	10	10	Serine hydroxymethyltransferase, mitochondrial	SHMT2	>sp|P34897|GLYM_HUMAN Serine hydroxymethyltransferase, mitochondrial OS=Homo sapiens GN=SHMT2 PE=1 SV=3	1	10	10	10	10	9	10	9	10	9	40.3	40.3	40.3	55.992	504	504	1.46	52	44	52	44	1.2767e-33	1.0837	1.1984	11.555	96	0.94343	1.1803	11.596	52	1.3829	1.2251	10.9	44	40.3	34.1	577020000	263910000	313110000	291820000	148030000	143790000
P34931	P34931	9	1	1	Heat shock 70 kDa protein 1-like	HSPA1L	>sp|P34931|HS71L_HUMAN Heat shock 70 kDa protein 1-like OS=Homo sapiens GN=HSPA1L PE=1 SV=2	1	9	1	1	9	8	1	0	1	0	22.9	1.7	1.7	70.374	641	641	1	1		1		1.3373e-123	0.49378	0.56916	NaN	1	0.49378	0.56916	NaN	1	NaN	NaN	NaN	0	22.9	21.2	532290	352810	179480	532290	352810	179480
P34932	P34932	40	40	39	Heat shock 70 kDa protein 4	HSPA4	>sp|P34932|HSP74_HUMAN Heat shock 70 kDa protein 4 OS=Homo sapiens GN=HSPA4 PE=1 SV=4	1	40	40	39	40	36	40	36	39	35	57.4	57.4	56.7	94.33	840	840	1.49	152	144	152	144	4.6765e-273	0.82977	0.88695	19.757	283	0.68885	0.86892	20.931	144	1.0055	0.90479	18.453	139	57.4	54.8	1310900000	697100000	613830000	700140000	399820000	300320000
P35080	P35080	2	2	2	Profilin-2	PFN2	>sp|P35080|PROF2_HUMAN Profilin-2 OS=Homo sapiens GN=PFN2 PE=1 SV=3	1	2	2	2	2	1	2	1	2	1	25	25	25	15.046	140	140	1.25	3	1	3	1	2.0465e-05	1.1863	1.3596	73.123	4	0.61574	0.76052	77.779	3	2.6994	2.4307	NaN	1	25	7.1	13171000	5072100	8098600	10438000	4571100	5866500
P35221;P26232	P35221	22;5	22;5	21;4	Catenin alpha-1	CTNNA1	>sp|P35221|CTNA1_HUMAN Catenin alpha-1 OS=Homo sapiens GN=CTNNA1 PE=1 SV=1	2	22	22	21	21	21	21	21	20	20	42.5	42.5	41.4	100.07	906	906;953	1.5	64	63	64	63	6.509e-98	0.90684	0.98735	16.195	120	0.75593	0.93144	11.365	60	1.1862	1.0725	18.271	60	38.3	41.2	262180000	132060000	130120000	129270000	71803000	57465000
P35222	P35222	2	1	1	Catenin beta-1	CTNNB1	>sp|P35222|CTNB1_HUMAN Catenin beta-1 OS=Homo sapiens GN=CTNNB1 PE=1 SV=1	1	2	1	1	2	2	1	1	1	1	2.8	1.5	1.5	85.496	781	781	1.5	1	1	1	1	2.8858e-05	1.7931	1.8544	9.8358	2	1.4454	1.7298	NaN	1	2.2245	1.988	NaN	1	2.8	2.8	2171300	652120	1519200	1196600	384330	812230
P35232	P35232	6	6	6	Prohibitin	PHB	>sp|P35232|PHB_HUMAN Prohibitin OS=Homo sapiens GN=PHB PE=1 SV=1	1	6	6	6	6	6	6	6	6	6	35.3	35.3	35.3	29.804	272	272	1.5	20	20	20	20	9.1867e-27	0.8084	0.76323	8.2768	29	0.5879	0.74434	7.1147	14	0.88623	0.7917	7.0567	15	35.3	35.3	170450000	99921000	70527000	91585000	58375000	33210000
P35237	P35237	8	8	8	Serpin B6	SERPINB6	>sp|P35237|SPB6_HUMAN Serpin B6 OS=Homo sapiens GN=SERPINB6 PE=1 SV=3	1	8	8	8	7	8	7	8	7	8	36.2	36.2	36.2	42.621	376	376	1.48	27	25	27	25	3.0333e-36	1.0702	1.1226	10.953	52	0.92522	1.1378	12.377	27	1.2109	1.0783	8.51	25	30.9	36.2	155510000	74183000	81331000	77175000	39693000	37482000
P35241	P35241	29	19	19	Radixin	RDX	>sp|P35241|RADI_HUMAN Radixin OS=Homo sapiens GN=RDX PE=1 SV=1	1	29	19	19	29	28	19	18	19	18	54.2	36.5	36.5	68.563	583	583	1.5	58	59	58	59	4.3388e-141	1.3674	1.4716	22.727	110	1.1945	1.4833	23.752	55	1.5226	1.4618	21.087	55	54.2	54.2	291320000	121490000	169820000	150350000	64252000	86098000
P35244	P35244	4	4	4	Replication protein A 14 kDa subunit	RPA3	>sp|P35244|RFA3_HUMAN Replication protein A 14 kDa subunit OS=Homo sapiens GN=RPA3 PE=1 SV=1	1	4	4	4	4	4	4	4	4	4	45.5	45.5	45.5	13.569	121	121	1.44	10	8	10	8	1.3345e-16	0.59451	0.6632	30.496	12	0.55717	0.6757	25.253	7	0.72342	0.64062	31.286	5	45.5	45.5	24740000	14902000	9837800	13920000	8726300	5194100
P35249	P35249	7	7	7	Replication factor C subunit 4	RFC4	>sp|P35249|RFC4_HUMAN Replication factor C subunit 4 OS=Homo sapiens GN=RFC4 PE=1 SV=2	1	7	7	7	7	4	7	4	7	4	33.9	33.9	33.9	39.681	363	363	1.42	14	10	14	10	2.5989e-20	0.73908	0.84854	20.267	23	0.64108	0.82571	15.751	13	1.0784	0.97848	18.51	10	33.9	21.8	64250000	35137000	29113000	36646000	23044000	13602000
P35250	P35250	4	4	4	Replication factor C subunit 2	RFC2	>sp|P35250|RFC2_HUMAN Replication factor C subunit 2 OS=Homo sapiens GN=RFC2 PE=1 SV=3	1	4	4	4	3	4	3	4	3	4	24.3	24.3	24.3	39.157	354	354	1.56	7	9	7	9	1.9695e-13	0.9881	0.92993	14.828	16	0.75655	0.92279	18.959	7	1.0128	0.93712	11.922	9	21.8	24.3	33930000	16966000	16963000	11982000	6597100	5384700
P35251	P35251	3	3	3	Replication factor C subunit 1	RFC1	>sp|P35251|RFC1_HUMAN Replication factor C subunit 1 OS=Homo sapiens GN=RFC1 PE=1 SV=4	1	3	3	3	3	3	3	3	3	3	3.7	3.7	3.7	128.25	1148	1148	1.42	7	5	7	5	7.7927e-11	0.79088	0.93032	26.089	12	0.76534	0.92756	11.655	7	1.2073	1.0844	31.22	5	3.7	3.7	12209000	6499300	5709400	7780700	4480000	3300600
P35268	P35268	5	5	5	60S ribosomal protein L22	RPL22	>sp|P35268|RL22_HUMAN 60S ribosomal protein L22 OS=Homo sapiens GN=RPL22 PE=1 SV=2	1	5	5	5	4	5	4	5	4	5	62.5	62.5	62.5	14.787	128	128	1.56	20	25	20	25	1.953e-31	0.91745	0.93237	22.074	45	0.89654	1.1315	7.0061	20	0.93573	0.83439	22.043	25	53.1	62.5	697430000	351980000	345440000	278350000	142290000	136060000
P35269	P35269	3	3	3	General transcription factor IIF subunit 1	GTF2F1	>sp|P35269|T2FA_HUMAN General transcription factor IIF subunit 1 OS=Homo sapiens GN=GTF2F1 PE=1 SV=2	1	3	3	3	3	2	3	2	3	2	8.1	8.1	8.1	58.24	517	517	1.43	8	6	8	6	5.436e-09	1.0166	1.0515	20.937	14	0.76083	0.94054	27.058	8	1.2528	1.1167	7.3573	6	8.1	6.4	28588000	15113000	13476000	16811000	9530400	7280600
P35270	P35270	2	2	2	Sepiapterin reductase	SPR	>sp|P35270|SPRE_HUMAN Sepiapterin reductase OS=Homo sapiens GN=SPR PE=1 SV=1	1	2	2	2	2	2	2	2	2	2	11.1	11.1	11.1	28.048	261	261	1.45	6	5	6	5	6.002e-07	0.91291	0.88143	13.152	11	0.71228	0.87931	9.8601	6	1.0978	1.0185	15.779	5	11.1	11.1	14105000	7980400	6124200	7484200	4386400	3097800
P35573	P35573	5	5	5	Glycogen debranching enzyme;4-alpha-glucanotransferase;Amylo-alpha-1,6-glucosidase	AGL	>sp|P35573|GDE_HUMAN Glycogen debranching enzyme OS=Homo sapiens GN=AGL PE=1 SV=3	1	5	5	5	5	3	5	3	5	3	5	5	5	174.76	1532	1532	1.4	9	6	9	6	2.8641e-08	1.1059	1.204	14.477	15	0.92788	1.112	16.167	9	1.3469	1.2432	11.817	6	5	2.6	18591000	8726600	9864900	10487000	5499500	4987600
P35579;REV__Q9UKV3	P35579	88;1	88;1	74;1	Myosin-9	MYH9	>sp|P35579|MYH9_HUMAN Myosin-9 OS=Homo sapiens GN=MYH9 PE=1 SV=4	2	88	88	74	88	88	88	88	74	74	67	67	58.2	226.53	1960	1960;1341	1.49	479	461	479	461	0	0.93744	1.0848	22.177	772	0.76626	0.95915	17.791	395	1.4003	1.2404	18.656	377	67	67	6669800000	3230100000	3439700000	3376900000	1885400000	1491500000
P35580	P35580	44	35	34	Myosin-10	MYH10	>sp|P35580|MYH10_HUMAN Myosin-10 OS=Homo sapiens GN=MYH10 PE=1 SV=3	1	44	35	34	42	42	33	33	32	32	35.6	30.2	29.8	229	1976	1976	1.49	98	93	98	93	2.052e-198	0.68209	0.70921	18.573	186	0.56697	0.70313	20.955	96	0.79033	0.7101	15.757	90	33.8	34.4	459570000	267030000	192540000	254390000	156090000	98300000
P35606	P35606	18	18	18	Coatomer subunit beta	COPB2	>sp|P35606|COPB2_HUMAN Coatomer subunit beta OS=Homo sapiens GN=COPB2 PE=1 SV=2	1	18	18	18	18	15	18	15	18	15	33.7	33.7	33.7	102.49	906	906	1.49	46	44	46	44	2.5913e-72	1.0205	1.0236	20.89	84	0.81109	1.0175	22.35	43	1.1736	1.06	19.398	41	33.7	29	363290000	174160000	189140000	174510000	91238000	83271000
P35610	P35610	3	3	3	Sterol O-acyltransferase 1	SOAT1	>sp|P35610|SOAT1_HUMAN Sterol O-acyltransferase 1 OS=Homo sapiens GN=SOAT1 PE=1 SV=3	1	3	3	3	3	3	3	3	3	3	8.4	8.4	8.4	64.734	550	550	1.5	9	9	9	9	2.1923e-10	1.2206	1.2776	20.711	18	0.85486	1.1699	26.262	9	1.4008	1.3349	14.871	9	8.4	8.4	37295000	17280000	20015000	18423000	9134300	9288600
P35613	P35613	4	4	4	Basigin	BSG	>sp|P35613|BASI_HUMAN Basigin OS=Homo sapiens GN=BSG PE=1 SV=2	1	4	4	4	4	4	4	4	4	4	21.3	21.3	21.3	42.2	385	385	1.51	28	29	28	29	7.6986e-27	1.0797	1.1378	22.804	56	0.93436	1.1836	23.478	28	1.2501	1.1017	21.862	28	21.3	21.3	434370000	202460000	231910000	217070000	108850000	108220000
P35637	P35637	6	6	4	RNA-binding protein FUS	FUS	>sp|P35637|FUS_HUMAN RNA-binding protein FUS OS=Homo sapiens GN=FUS PE=1 SV=1	1	6	6	4	6	6	6	6	4	4	16	16	11.6	53.425	526	526	1.5	24	24	24	24	3.336e-21	0.91174	0.95054	16.585	31	0.85513	1.0684	15.282	14	0.97939	0.85039	9.5953	17	16	16	222740000	112870000	109860000	114300000	59908000	54390000
P35658	P35658	7	7	7	Nuclear pore complex protein Nup214	NUP214	>sp|P35658|NU214_HUMAN Nuclear pore complex protein Nup214 OS=Homo sapiens GN=NUP214 PE=1 SV=2	1	7	7	7	7	3	7	3	7	3	7.2	7.2	7.2	213.62	2090	2090	1.39	14	9	14	9	9.2913e-17	0.74093	0.90105	16.622	23	0.69324	0.84545	12.809	14	1.1233	1.0282	14.135	9	7.2	2.6	22091000	12676000	9414700	14917000	9003500	5913600
P35659	P35659	12	12	12	Protein DEK	DEK	>sp|P35659|DEK_HUMAN Protein DEK OS=Homo sapiens GN=DEK PE=1 SV=1	1	12	12	12	12	10	12	10	12	10	40	40	40	42.674	375	375	1.48	47	44	47	44	1.3833e-41	1.0159	1.0726	14.218	90	0.96918	1.1972	10.168	46	1.088	0.96723	8.2841	44	40	38.1	384590000	188390000	196200000	184860000	94111000	90748000
P35749	P35749	10	1	1	Myosin-11	MYH11	>sp|P35749|MYH11_HUMAN Myosin-11 OS=Homo sapiens GN=MYH11 PE=1 SV=3	1	10	1	1	9	10	0	1	0	1	6.2	1.2	1.2	227.34	1972	1972	2		1		1	5.4363e-39	1.1094	0.98073	NaN	1	NaN	NaN	NaN	0	1.1094	0.98073	NaN	1	5	6.2	1885900	899960	985950	0	0	0
P35754	P35754	2	2	2	Glutaredoxin-1	GLRX	>sp|P35754|GLRX1_HUMAN Glutaredoxin-1 OS=Homo sapiens GN=GLRX PE=1 SV=2	1	2	2	2	2	2	2	2	2	2	57.5	57.5	57.5	11.776	106	106	1.33	6	3	6	3	1.014e-10	0.61247	0.65698	17.696	9	0.55131	0.69971	16.816	6	0.6366	0.56846	21.356	3	57.5	57.5	19774000	11462000	8311500	12495000	7457300	5037700
P35998	P35998	13	13	13	26S protease regulatory subunit 7	PSMC2	>sp|P35998|PRS7_HUMAN 26S protease regulatory subunit 7 OS=Homo sapiens GN=PSMC2 PE=1 SV=3	1	13	13	13	13	13	13	13	13	13	49.2	49.2	49.2	48.633	433	433	1.5	54	53	54	53	2.352e-65	0.9353	0.98506	28.047	99	0.8032	0.99396	23.033	51	1.0914	0.98304	32.382	48	49.2	49.2	315090000	168400000	146680000	141360000	76538000	64824000
P36405	P36405	3	3	3	ADP-ribosylation factor-like protein 3	ARL3	>sp|P36405|ARL3_HUMAN ADP-ribosylation factor-like protein 3 OS=Homo sapiens GN=ARL3 PE=1 SV=2	1	3	3	3	2	1	2	1	2	1	20.9	20.9	20.9	20.455	182	182	1.33	2	1	2	1	1.205e-06	0.69316	0.87091	12.188	3	0.66103	0.81815	16.464	2	0.94656	0.87091	NaN	1	16.5	4.4	5699900	2973600	2726200	3011000	1735800	1275200
P36507	P36507	6	6	4	Dual specificity mitogen-activated protein kinase kinase 2	MAP2K2	>sp|P36507|MP2K2_HUMAN Dual specificity mitogen-activated protein kinase kinase 2 OS=Homo sapiens GN=MAP2K2 PE=1 SV=1	1	6	6	4	6	6	6	6	4	4	18.8	18.8	14.2	44.424	400	400	1.49	19	18	19	18	3.3952e-30	0.71796	0.80481	20.194	20	0.61603	0.7812	11.286	10	0.92331	0.87804	27.061	10	18.8	18.8	32021000	17400000	14621000	15728000	9257300	6471000
P36542	P36542	8	8	8	ATP synthase subunit gamma, mitochondrial	ATP5C1	>sp|P36542|ATPG_HUMAN ATP synthase subunit gamma, mitochondrial OS=Homo sapiens GN=ATP5C1 PE=1 SV=1	1	8	8	8	8	8	8	8	8	8	51	51	51	32.996	298	298	1.47	33	29	33	29	1.1129e-34	0.96498	1.0298	19.391	62	0.9136	1.1526	19.666	33	1.0574	0.93794	12.816	29	51	51	338390000	167270000	171120000	179710000	91014000	88693000
P36543;Q96A05	P36543	5;2	5;2	5;2	V-type proton ATPase subunit E 1	ATP6V1E1	>sp|P36543|VATE1_HUMAN V-type proton ATPase subunit E 1 OS=Homo sapiens GN=ATP6V1E1 PE=1 SV=1	2	5	5	5	4	5	4	5	4	5	35.4	35.4	35.4	26.145	226	226;226	1.48	11	10	11	10	3.4488e-15	0.8362	0.97586	26.304	21	0.82033	0.99039	15.346	11	0.90796	0.82277	31.368	10	29.6	35.4	32597000	17478000	15119000	14913000	7953100	6960100
P36578	P36578	18	18	18	60S ribosomal protein L4	RPL4	>sp|P36578|RL4_HUMAN 60S ribosomal protein L4 OS=Homo sapiens GN=RPL4 PE=1 SV=5	1	18	18	18	18	18	18	18	18	18	52	52	52	47.697	427	427	1.5	101	101	101	101	6.6471e-63	0.92067	0.98874	11.349	199	0.82949	1.0343	10.208	99	1.0786	0.94436	10.609	100	52	52	2369400000	1190600000	1178800000	1115900000	600910000	515040000
P36776	P36776	17	17	17	Lon protease homolog, mitochondrial	LONP1	>sp|P36776|LONM_HUMAN Lon protease homolog, mitochondrial OS=Homo sapiens GN=LONP1 PE=1 SV=2	1	17	17	17	16	16	16	16	16	16	27.1	27.1	27.1	106.49	959	959	1.49	50	48	50	48	7.3893e-73	0.84804	0.9373	13.041	97	0.71833	0.88482	11.411	49	1.0953	1.004	13.589	48	25.2	27.1	223580000	118460000	105120000	110080000	63605000	46473000
P36871	P36871	17	17	17	Phosphoglucomutase-1	PGM1	>sp|P36871|PGM1_HUMAN Phosphoglucomutase-1 OS=Homo sapiens GN=PGM1 PE=1 SV=3	1	17	17	17	17	15	17	15	17	15	50.2	50.2	50.2	61.448	562	562	1.5	54	54	54	54	7.7759e-56	0.96923	1.0176	15.096	102	0.83504	1.0428	14.458	50	1.0992	0.98805	15.741	52	50.2	41.8	305420000	156610000	148810000	145790000	79132000	66659000
P36873	P36873	8	3	3	Serine/threonine-protein phosphatase PP1-gamma catalytic subunit	PPP1CC	>sp|P36873|PP1G_HUMAN Serine/threonine-protein phosphatase PP1-gamma catalytic subunit OS=Homo sapiens GN=PPP1CC PE=1 SV=1	1	8	3	3	7	8	2	3	2	3	43.3	12.4	12.4	36.983	323	323	1.55	5	6	5	6	2.2399e-28	1.1438	1.0663	23.005	11	0.67658	0.81879	15.195	5	1.3372	1.2047	12.739	6	41.8	43.3	25924000	13780000	12144000	13219000	8243200	4976300
P36897	P36897	4	4	4	TGF-beta receptor type-1	TGFBR1	>sp|P36897|TGFR1_HUMAN TGF-beta receptor type-1 OS=Homo sapiens GN=TGFBR1 PE=1 SV=1	1	4	4	4	3	4	3	4	3	4	9.5	9.5	9.5	55.959	503	503	1.55	9	11	9	11	6.2369e-15	0.91754	1.1206	76.779	20	0.85323	1.0399	11.483	9	1.685	1.5192	105.12	11	7.8	9.5	33170000	20285000	12885000	12811000	7016400	5794500
P36952	P36952	20	20	20	Serpin B5	SERPINB5	>sp|P36952|SPB5_HUMAN Serpin B5 OS=Homo sapiens GN=SERPINB5 PE=1 SV=2	1	20	20	20	20	19	20	19	20	19	70.9	70.9	70.9	42.1	375	375	1.49	79	77	79	77	2.1682e-123	1.8195	1.6928	29.744	156	1.9962	2.5007	14.638	79	1.6738	1.4744	13.363	77	70.9	64.5	929750000	335630000	594120000	400010000	136480000	263540000
P36957	P36957	5	5	5	Dihydrolipoyllysine-residue succinyltransferase component of 2-oxoglutarate dehydrogenase complex, mitochondrial	DLST	>sp|P36957|ODO2_HUMAN Dihydrolipoyllysine-residue succinyltransferase component of 2-oxoglutarate dehydrogenase complex, mitochondrial OS=Homo sapiens GN=DLST PE=1 SV=4	1	5	5	5	5	4	5	4	5	4	13.7	13.7	13.7	48.755	453	453	1.44	15	12	15	12	5.7337e-25	0.67646	0.75906	14.193	22	0.60935	0.76307	15.461	12	0.82414	0.75667	12.209	10	13.7	12.1	49514000	26918000	22596000	27493000	16409000	11084000
P37108	P37108	9	9	9	Signal recognition particle 14 kDa protein	SRP14	>sp|P37108|SRP14_HUMAN Signal recognition particle 14 kDa protein OS=Homo sapiens GN=SRP14 PE=1 SV=2	1	9	9	9	9	9	9	9	9	9	65.4	65.4	65.4	14.57	136	136	1.5	28	28	28	28	1.8085e-26	0.89659	0.98987	20.805	53	0.76148	0.96849	22.982	27	1.1126	0.99756	15.651	26	65.4	65.4	214420000	109200000	105210000	110520000	59863000	50653000
P37198	P37198	5	5	5	Nuclear pore glycoprotein p62	NUP62	>sp|P37198|NUP62_HUMAN Nuclear pore glycoprotein p62 OS=Homo sapiens GN=NUP62 PE=1 SV=3	1	5	5	5	4	4	4	4	4	4	14.6	14.6	14.6	53.254	522	522	1.5	10	10	10	10	8.3926e-21	0.71065	0.83646	27.236	19	0.65032	0.813	24.62	9	0.9165	0.85427	30.665	10	10	12.5	36482000	20414000	16067000	15832000	9781800	6050700
P37235;P84074	P37235;P84074	7;5	7;5	5;3	Hippocalcin-like protein 1;Neuron-specific calcium-binding protein hippocalcin	HPCAL1;HPCA	>sp|P37235|HPCL1_HUMAN Hippocalcin-like protein 1 OS=Homo sapiens GN=HPCAL1 PE=1 SV=3;>sp|P84074|HPCA_HUMAN Neuron-specific calcium-binding protein hippocalcin OS=Homo sapiens GN=HPCA PE=1 SV=2	2	7	7	5	7	7	7	7	5	5	53.9	53.9	43	22.313	193	193;193	1.49	23	22	23	22	1.3592e-71	0.76337	0.93351	17.947	25	0.68014	0.87352	13.97	14	1.1614	1.0796	9.306	11	53.9	53.9	77155000	40643000	36512000	36129000	20699000	15430000
P37268	P37268	1	1	1	Squalene synthase	FDFT1	>sp|P37268|FDFT_HUMAN Squalene synthase OS=Homo sapiens GN=FDFT1 PE=1 SV=1	1	1	1	1	1	1	1	1	1	1	2.4	2.4	2.4	48.115	417	417	1.25	3	1	3	1	0.00083298	0.37964	0.46951	87.623	4	0.37112	0.46058	3.808	3	2.8909	2.6547	NaN	1	2.4	2.4	3422300	2374200	1048000	3068200	2302300	765950
P37802	P37802	11	11	11	Transgelin-2	TAGLN2	>sp|P37802|TAGL2_HUMAN Transgelin-2 OS=Homo sapiens GN=TAGLN2 PE=1 SV=3	1	11	11	11	11	10	11	10	11	10	96.5	96.5	96.5	22.391	199	199	1.49	64	62	64	62	8.6809e-99	0.69749	0.8767	26.403	82	0.64439	0.81552	6.6242	43	1.5105	1.3123	15.414	39	96.5	80.4	1511600000	754450000	757100000	880950000	515950000	364990000
P37837	P37837	14	14	14	Transaldolase	TALDO1	>sp|P37837|TALDO_HUMAN Transaldolase OS=Homo sapiens GN=TALDO1 PE=1 SV=2	1	14	14	14	14	13	14	13	14	13	46	46	46	37.54	337	337	1.48	49	45	49	45	1.9335e-55	1.1153	1.1708	9.0983	94	1.0043	1.2577	8.3789	49	1.261	1.1022	4.5927	45	46	41.2	1095100000	510050000	585050000	537040000	266320000	270720000
P38117	P38117	7	7	7	Electron transfer flavoprotein subunit beta	ETFB	>sp|P38117|ETFB_HUMAN Electron transfer flavoprotein subunit beta OS=Homo sapiens GN=ETFB PE=1 SV=3	1	7	7	7	6	7	6	7	6	7	39.6	39.6	39.6	27.843	255	255	1.51	25	26	25	26	1.5533e-26	0.84586	0.89774	13.594	51	0.75151	0.94917	10.552	25	0.89658	0.807	11.145	26	32.5	39.6	202230000	109960000	92274000	99236000	55509000	43727000
P38159;Q96E39;O75526;Q8N7X1	P38159;Q96E39;O75526	7;4;4;1	7;4;4;1	7;4;4;1	RNA-binding motif protein, X chromosome;RNA-binding motif protein, X chromosome, N-terminally processed;RNA binding motif protein, X-linked-like-1;RNA-binding motif protein, X-linked-like-2	RBMX;RBMXL1;RBMXL2	>sp|P38159|RBMX_HUMAN RNA-binding motif protein, X chromosome OS=Homo sapiens GN=RBMX PE=1 SV=3;>sp|Q96E39|RMXL1_HUMAN RNA binding motif protein, X-linked-like-1 OS=Homo sapiens GN=RBMXL1 PE=1 SV=1;>sp|O75526|RMXL2_HUMAN RNA-binding motif protein, X-linked	4	7	7	7	7	7	7	7	7	7	17.9	17.9	17.9	42.331	391	391;390;392;1067	1.52	34	37	34	37	6.1013e-29	1.1739	1.2238	21.787	70	1.1848	1.5075	16.292	34	1.1636	1.0259	12.569	36	17.9	17.9	527000000	239910000	287080000	224960000	100490000	124460000
P38398	P38398	1	1	1	Breast cancer type 1 susceptibility protein	BRCA1	>sp|P38398|BRCA1_HUMAN Breast cancer type 1 susceptibility protein OS=Homo sapiens GN=BRCA1 PE=1 SV=2	1	1	1	1	1	1	1	1	1	1	0.8	0.8	0.8	207.72	1863	1863	1.5	3	3	3	3	0.0043556	0.79473	0.88121	7.2857	6	0.73518	0.89971	0.061721	3	0.92331	0.7992	6.545	3	0.8	0.8	20889000	11207000	9682500	12684000	7080500	5603500
P38432	P38432	2	2	2	Coilin	COIL	>sp|P38432|COIL_HUMAN Coilin OS=Homo sapiens GN=COIL PE=1 SV=1	1	2	2	2	2	2	2	2	2	2	4	4	4	62.608	576	576	1.5	4	4	4	4	1.4547e-17	0.96832	1.0706	25.868	8	0.99487	1.1991	16.302	4	0.92999	0.83761	18.302	4	4	4	7420500	3598800	3821800	3235800	1491000	1744800
P38435	P38435	1	1	1	Vitamin K-dependent gamma-carboxylase	GGCX	>sp|P38435|VKGC_HUMAN Vitamin K-dependent gamma-carboxylase OS=Homo sapiens GN=GGCX PE=1 SV=2	1	1	1	1	1	1	1	1	1	1	2	2	2	87.56	758	758	1.5	3	3	3	3	5.8866e-05	1.0075	1.0407	22.71	6	0.72066	0.86918	1.7937	3	1.411	1.2637	6.2091	3	2	2	5293600	2615300	2678300	2818300	1645900	1172400
P38606	P38606	10	10	10	V-type proton ATPase catalytic subunit A	ATP6V1A	>sp|P38606|VATA_HUMAN V-type proton ATPase catalytic subunit A OS=Homo sapiens GN=ATP6V1A PE=1 SV=2	1	10	10	10	10	9	10	9	10	9	26.1	26.1	26.1	68.303	617	617	1.44	23	18	23	18	7.4823e-30	0.65891	0.81196	22.155	38	0.56849	0.70581	11.491	21	1.1823	1.0696	10.199	17	26.1	22.2	77622000	44027000	33595000	45240000	28604000	16637000
P38646	P38646	24	24	24	Stress-70 protein, mitochondrial	HSPA9	>sp|P38646|GRP75_HUMAN Stress-70 protein, mitochondrial OS=Homo sapiens GN=HSPA9 PE=1 SV=2	1	24	24	24	24	24	24	24	24	24	57.7	57.7	57.7	73.68	679	679	1.52	155	166	155	166	2.5293e-137	1.1306	1.0923	20.949	316	0.82585	1.0312	24.112	153	1.3074	1.1455	16.346	163	57.7	57.7	4087900000	1951600000	2136300000	2042600000	1091500000	951140000
P38919	P38919	13	12	12	Eukaryotic initiation factor 4A-III	EIF4A3	>sp|P38919|IF4A3_HUMAN Eukaryotic initiation factor 4A-III OS=Homo sapiens GN=EIF4A3 PE=1 SV=4	1	13	12	12	13	13	12	12	12	12	51.3	49.6	49.6	46.871	411	411	1.52	46	50	46	50	3.1458e-53	1.0076	0.9805	34.922	88	1.0132	1.262	14.105	41	1.0007	0.89662	37.799	47	51.3	51.3	335480000	166070000	169420000	148840000	71520000	77321000
P39019	P39019	6	6	6	40S ribosomal protein S19	RPS19	>sp|P39019|RS19_HUMAN 40S ribosomal protein S19 OS=Homo sapiens GN=RPS19 PE=1 SV=2	1	6	6	6	6	6	6	6	6	6	78.6	78.6	78.6	16.06	145	145	1.51	36	37	36	37	5.8715e-38	0.88012	0.97998	11.031	72	0.7666	0.95169	9.4184	36	1.1582	1.0119	11.144	36	78.6	78.6	1001300000	495810000	505490000	438400000	241710000	196690000
P39023	P39023	22	22	20	60S ribosomal protein L3	RPL3	>sp|P39023|RL3_HUMAN 60S ribosomal protein L3 OS=Homo sapiens GN=RPL3 PE=1 SV=2	1	22	22	20	22	21	22	21	20	19	68	68	64	46.108	403	403	1.5	114	114	114	114	9.6023e-96	0.92587	1.0005	17.594	210	0.82591	1.0326	9.3448	105	1.075	0.96155	22.12	105	68	67.7	2943900000	1493500000	1450300000	1501600000	801930000	699670000
P39656	P39656	5	5	5	Dolichyl-diphosphooligosaccharide--protein glycosyltransferase 48 kDa subunit	DDOST	>sp|P39656|OST48_HUMAN Dolichyl-diphosphooligosaccharide--protein glycosyltransferase 48 kDa subunit OS=Homo sapiens GN=DDOST PE=1 SV=4	1	5	5	5	5	5	5	5	5	5	21.9	21.9	21.9	50.8	456	456	1.52	12	13	12	13	9.5333e-12	1.0048	0.93714	12.269	25	0.70679	0.89809	12.688	12	1.0977	0.99679	7.0231	13	21.9	21.9	84366000	44097000	40270000	43337000	24362000	18975000
P39687;O95626;O43423	P39687	8;1;1	8;1;1	8;1;1	Acidic leucine-rich nuclear phosphoprotein 32 family member A	ANP32A	>sp|P39687|AN32A_HUMAN Acidic leucine-rich nuclear phosphoprotein 32 family member A OS=Homo sapiens GN=ANP32A PE=1 SV=1	3	8	8	8	8	8	8	8	8	8	41.8	41.8	41.8	28.585	249	249;131;234	1.51	34	36	34	36	1.133e-76	0.89474	0.96382	8.3634	65	0.80313	1.0098	4.438	32	1.0029	0.89463	7.3103	33	41.8	41.8	759520000	386920000	372600000	361610000	193320000	168280000
P39748	P39748	13	13	13	Flap endonuclease 1	FEN1	>sp|P39748|FEN1_HUMAN Flap endonuclease 1 OS=Homo sapiens GN=FEN1 PE=1 SV=1	1	13	13	13	12	13	12	13	12	13	50.3	50.3	50.3	42.592	380	380	1.51	43	44	43	44	2.8758e-70	1.0744	1.2065	14.276	87	0.98967	1.2319	9.8506	43	1.3252	1.168	17.273	44	47.9	50.3	411850000	194430000	217420000	194880000	98107000	96769000
P40121	P40121	8	8	8	Macrophage-capping protein	CAPG	>sp|P40121|CAPG_HUMAN Macrophage-capping protein OS=Homo sapiens GN=CAPG PE=1 SV=2	1	8	8	8	8	8	8	8	8	8	38.8	38.8	38.8	38.498	348	348	1.5	29	29	29	29	1.0761e-29	0.89294	1.1387	29.886	56	0.79342	1.0072	9.943	29	1.6944	1.5245	33.798	27	38.8	38.8	279270000	134950000	144320000	160250000	85779000	74471000
P40123	P40123	4	4	4	Adenylyl cyclase-associated protein 2	CAP2	>sp|P40123|CAP2_HUMAN Adenylyl cyclase-associated protein 2 OS=Homo sapiens GN=CAP2 PE=1 SV=1	1	4	4	4	3	4	3	4	3	4	12.2	12.2	12.2	52.823	477	477	1.5	7	7	7	7	3.651e-13	0.48689	0.51996	27.342	14	0.37196	0.45447	11.414	7	0.80475	0.73918	20.668	7	10.1	12.2	22734000	13985000	8749600	11482000	7783200	3698400
P40222	P40222	12	12	12	Alpha-taxilin	TXLNA	>sp|P40222|TXLNA_HUMAN Alpha-taxilin OS=Homo sapiens GN=TXLNA PE=1 SV=3	1	12	12	12	12	12	12	12	12	12	28.2	28.2	28.2	61.89	546	546	1.5	41	41	41	41	1.8581e-32	0.93135	0.98848	15.249	81	0.84682	1.0523	12.687	41	1.0298	0.92945	15	40	28.2	28.2	160460000	81310000	79151000	84321000	44965000	39356000
P40227;Q92526	P40227	22;4	22;4	22;4	T-complex protein 1 subunit zeta	CCT6A	>sp|P40227|TCPZ_HUMAN T-complex protein 1 subunit zeta OS=Homo sapiens GN=CCT6A PE=1 SV=3	2	22	22	22	22	21	22	21	22	21	65.2	65.2	65.2	58.024	531	531;530	1.51	84	89	84	89	3.5864e-132	0.94273	1.0303	12.741	170	0.80374	1.0133	11.282	83	1.2107	1.0698	14.051	87	65.2	65.2	1100900000	546610000	554260000	526480000	288310000	238170000
P40261	P40261	9	9	9	Nicotinamide N-methyltransferase	NNMT	>sp|P40261|NNMT_HUMAN Nicotinamide N-methyltransferase OS=Homo sapiens GN=NNMT PE=1 SV=1	1	9	9	9	9	8	9	8	9	8	51.1	51.1	51.1	29.574	264	264	1.46	39	33	39	33	1.1595e-88	1.1228	1.2319	19.669	71	1.1077	1.4075	11.939	38	1.1548	1.0381	20.595	33	51.1	48.1	322960000	146280000	176680000	138480000	64146000	74330000
P40429;Q6NVV1	P40429	12;4	12;4	12;4	60S ribosomal protein L13a	RPL13A	>sp|P40429|RL13A_HUMAN 60S ribosomal protein L13a OS=Homo sapiens GN=RPL13A PE=1 SV=2	2	12	12	12	11	11	11	11	11	11	77.8	77.8	77.8	23.577	203	203;102	1.5	51	51	51	51	2.5911e-34	0.91997	1.0165	13.505	99	0.83753	1.0479	14.509	51	1.1125	0.98216	11.761	48	74.4	74.9	1440900000	730230000	710640000	753670000	406570000	347110000
P40616	P40616	1	1	1	ADP-ribosylation factor-like protein 1	ARL1	>sp|P40616|ARL1_HUMAN ADP-ribosylation factor-like protein 1 OS=Homo sapiens GN=ARL1 PE=1 SV=1	1	1	1	1	1	1	1	1	1	1	5	5	5	20.417	181	181	1.5	3	3	3	3	1.2527e-06	1.0325	1.112	9.2387	6	0.85573	1.065	5.5527	3	1.3789	1.221	10.87	3	5	5	8197800	3970400	4227400	4049300	2155500	1893800
P40692	P40692	2	2	2	DNA mismatch repair protein Mlh1	MLH1	>sp|P40692|MLH1_HUMAN DNA mismatch repair protein Mlh1 OS=Homo sapiens GN=MLH1 PE=1 SV=1	1	2	2	2	2	1	2	1	2	1	6.3	6.3	6.3	84.6	756	756	1.33	6	3	6	3	2.0093e-05	0.69727	0.76886	26.697	9	0.57787	0.68703	24.347	6	0.95767	0.83928	22.82	3	6.3	2.1	5576500	2788200	2788300	3899000	2064000	1834900
P40763	P40763	12	12	12	Signal transducer and activator of transcription 3	STAT3	>sp|P40763|STAT3_HUMAN Signal transducer and activator of transcription 3 OS=Homo sapiens GN=STAT3 PE=1 SV=2	1	12	12	12	12	10	12	10	12	10	28.1	28.1	28.1	88.067	770	770	1.44	31	24	31	24	1.0215e-38	0.81824	1.0185	33.639	55	0.70866	0.86923	19.735	31	1.5775	1.4349	24.535	24	28.1	20.4	90540000	45690000	44850000	53808000	30965000	22843000
P40855	P40855	1	1	1	Peroxisomal biogenesis factor 19	PEX19	>sp|P40855|PEX19_HUMAN Peroxisomal biogenesis factor 19 OS=Homo sapiens GN=PEX19 PE=1 SV=1	1	1	1	1	1	1	1	1	1	1	7	7	7	32.806	299	299	1.5	3	3	3	3	7.381e-07	0.93332	1.03	20.81	6	0.64402	0.84999	7.268	3	1.3803	1.2747	8.3307	3	7	7	9431600	4899700	4531800	5166400	3109600	2056800
P40925	P40925	14	14	14	Malate dehydrogenase, cytoplasmic	MDH1	>sp|P40925|MDHC_HUMAN Malate dehydrogenase, cytoplasmic OS=Homo sapiens GN=MDH1 PE=1 SV=4	1	14	14	14	14	14	14	14	14	14	49.7	49.7	49.7	36.426	334	334	1.5	56	57	56	57	1.8814e-51	0.845	0.88744	8.7082	107	0.72034	0.90664	8.4668	53	0.98401	0.87462	8.5741	54	49.7	49.7	822880000	441930000	380940000	438460000	249440000	189020000
P40926	P40926	13	13	13	Malate dehydrogenase, mitochondrial	MDH2	>sp|P40926|MDHM_HUMAN Malate dehydrogenase, mitochondrial OS=Homo sapiens GN=MDH2 PE=1 SV=3	1	13	13	13	12	13	12	13	12	13	57.4	57.4	57.4	35.503	338	338	1.49	46	44	46	44	5.3101e-70	0.85727	0.99814	6.6139	89	0.80162	0.99814	5.0902	45	1.1408	0.99916	7.9168	44	50.3	57.4	1270200000	635500000	634720000	598730000	330490000	268240000
P40937	P40937	5	5	5	Replication factor C subunit 5	RFC5	>sp|P40937|RFC5_HUMAN Replication factor C subunit 5 OS=Homo sapiens GN=RFC5 PE=1 SV=1	1	5	5	5	5	4	5	4	5	4	22.6	22.6	22.6	38.496	340	340	1.45	12	10	12	10	4.699e-17	0.78286	0.86318	14.991	22	0.66541	0.8306	13.348	12	0.98913	0.88561	14.883	10	22.6	20	23779000	12566000	11213000	14303000	7933700	6369200
P40938	P40938	2	2	2	Replication factor C subunit 3	RFC3	>sp|P40938|RFC3_HUMAN Replication factor C subunit 3 OS=Homo sapiens GN=RFC3 PE=1 SV=2	1	2	2	2	2	2	2	2	2	2	8.1	8.1	8.1	40.556	356	356	1.45	6	5	6	5	2.2401e-05	0.71072	0.88904	22.91	11	0.6792	0.84402	26.569	6	1.0393	0.94581	17.111	5	8.1	8.1	32526000	17932000	14593000	16914000	9922600	6991600
P40939	P40939	20	20	20	Trifunctional enzyme subunit alpha, mitochondrial;Long-chain enoyl-CoA hydratase;Long chain 3-hydroxyacyl-CoA dehydrogenase	HADHA	>sp|P40939|ECHA_HUMAN Trifunctional enzyme subunit alpha, mitochondrial OS=Homo sapiens GN=HADHA PE=1 SV=2	1	20	20	20	20	20	20	20	20	20	40.4	40.4	40.4	82.999	763	763	1.51	70	73	70	73	3.4397e-151	0.74895	0.76418	25.558	142	0.75458	0.9403	21.594	69	0.74602	0.66983	18.018	73	40.4	40.4	567820000	324990000	242830000	247240000	142320000	104920000
P41091;Q2VIR3	P41091;Q2VIR3	15;13	15;13	15;13	Eukaryotic translation initiation factor 2 subunit 3;Putative eukaryotic translation initiation factor 2 subunit 3-like protein	EIF2S3;EIF2S3L	>sp|P41091|IF2G_HUMAN Eukaryotic translation initiation factor 2 subunit 3 OS=Homo sapiens GN=EIF2S3 PE=1 SV=3;>sp|Q2VIR3|IF2GL_HUMAN Putative eukaryotic translation initiation factor 2 subunit 3-like protein OS=Homo sapiens GN=EIF2S3L PE=5 SV=2	2	15	15	15	15	15	15	15	15	15	59.7	59.7	59.7	51.109	472	472;472	1.5	63	64	63	64	2.7724e-64	0.84758	0.94567	9.4818	126	0.7643	0.96028	7.9843	63	1.0633	0.94321	10.769	63	59.7	59.7	854890000	444830000	410060000	431800000	241340000	190460000
P41208	P41208	1	1	1	Centrin-2	CETN2	>sp|P41208|CETN2_HUMAN Centrin-2 OS=Homo sapiens GN=CETN2 PE=1 SV=1	1	1	1	1	1	1	1	1	1	1	7.6	7.6	7.6	19.738	172	172	1.6	2	3	2	3	0.0010231	0.72535	0.95827	20.351	5	0.75461	0.97399	2.3008	2	0.72535	0.68221	22.922	3	7.6	7.6	4789900	2640000	2149900	2111400	1124900	986480
P41214	P41214	2	2	2	Eukaryotic translation initiation factor 2D	EIF2D	>sp|P41214|EIF2D_HUMAN Eukaryotic translation initiation factor 2D OS=Homo sapiens GN=EIF2D PE=1 SV=3	1	2	2	2	2	1	2	1	2	1	8.6	8.6	8.6	64.706	584	584	1.43	4	3	4	3	2.0629e-06	0.72062	0.75817	15.543	7	0.55001	0.68717	18.661	4	0.90022	0.84074	8.3933	3	8.6	3.8	12678000	7135900	5542100	8344300	4780200	3564100
P41223	P41223	4	4	4	Protein BUD31 homolog	BUD31	>sp|P41223|BUD31_HUMAN Protein BUD31 homolog OS=Homo sapiens GN=BUD31 PE=1 SV=2	1	4	4	4	4	4	4	4	4	4	39.6	39.6	39.6	17	144	144	1.5	12	12	12	12	2.9856e-29	1.0821	1.0929	12.209	18	0.94937	1.1776	11.903	9	1.166	1.0701	10.355	9	39.6	39.6	31023000	14442000	16581000	14035000	6823700	7211500
P41227;Q9BSU3	P41227	11;4	11;4	11;4	N-alpha-acetyltransferase 10	NAA10	>sp|P41227|NAA10_HUMAN N-alpha-acetyltransferase 10 OS=Homo sapiens GN=NAA10 PE=1 SV=1	2	11	11	11	11	10	11	10	11	10	68.1	68.1	68.1	26.458	235	235;229	1.47	39	35	39	35	9.634e-46	0.96278	1.0628	10.601	73	0.87596	1.0842	9.7194	38	1.1862	1.0445	11.47	35	68.1	58.3	245800000	120460000	125340000	114010000	61230000	52782000
P41236;Q6NXS1	P41236;Q6NXS1	6;4	6;4	5;3	Protein phosphatase inhibitor 2;Putative protein phosphatase inhibitor 2-like protein 3	PPP1R2;PPP1R2P3	>sp|P41236|IPP2_HUMAN Protein phosphatase inhibitor 2 OS=Homo sapiens GN=PPP1R2 PE=1 SV=2;>sp|Q6NXS1|IPP2M_HUMAN Putative protein phosphatase inhibitor 2-like protein 3 OS=Homo sapiens GN=PPP1R2P3 PE=5 SV=1	2	6	6	5	6	6	6	6	5	5	38	38	34.1	23.015	205	205;205	1.5	22	22	22	22	3.9497e-27	0.69387	0.82384	23.895	39	0.54729	0.67603	12.993	20	1.1068	1.0064	16.066	19	38	38	105310000	61326000	43982000	63705000	40958000	22747000
P41240	P41240	2	2	2	Tyrosine-protein kinase CSK	CSK	>sp|P41240|CSK_HUMAN Tyrosine-protein kinase CSK OS=Homo sapiens GN=CSK PE=1 SV=1	1	2	2	2	1	1	1	1	1	1	6	6	6	50.704	450	450	1.5	1	1	1	1	0.00082606	0.88612	0.94258	5.4229	2	0.71305	0.90712	NaN	1	1.1012	0.97942	NaN	1	2.7	3.3	4682100	2537800	2144300	3796600	2105300	1691200
P41250	P41250	18	18	18	Glycine--tRNA ligase	GARS	>sp|P41250|SYG_HUMAN Glycine--tRNA ligase OS=Homo sapiens GN=GARS PE=1 SV=3	1	18	18	18	18	17	18	17	18	17	36.7	36.7	36.7	83.165	739	739	1.51	58	60	58	60	1.1604e-70	0.9583	1.0535	18.201	117	0.81957	1.023	14.093	58	1.2021	1.0811	21.561	59	36.7	34.1	603750000	297950000	305800000	287700000	155850000	131850000
P41252	P41252	31	31	31	Isoleucine--tRNA ligase, cytoplasmic	IARS	>sp|P41252|SYIC_HUMAN Isoleucine--tRNA ligase, cytoplasmic OS=Homo sapiens GN=IARS PE=1 SV=2	1	31	31	31	29	31	29	31	29	31	39.5	39.5	39.5	144.5	1262	1262	1.51	103	106	103	106	5.6195e-212	0.82775	0.89786	21.494	206	0.71046	0.88861	14.569	101	1.0158	0.90956	26.516	105	36.5	39.5	616100000	327390000	288710000	313690000	180180000	133510000
P41567;O60739	P41567;O60739	5;3	5;3	5;3	Eukaryotic translation initiation factor 1;Eukaryotic translation initiation factor 1b	EIF1;EIF1B	>sp|P41567|EIF1_HUMAN Eukaryotic translation initiation factor 1 OS=Homo sapiens GN=EIF1 PE=1 SV=1;>sp|O60739|EIF1B_HUMAN Eukaryotic translation initiation factor 1b OS=Homo sapiens GN=EIF1B PE=1 SV=2	2	5	5	5	5	5	5	5	5	5	61.9	61.9	61.9	12.732	113	113;113	1.49	18	17	18	17	5.9136e-19	0.89448	0.9544	18.934	35	0.88827	1.1161	12.93	18	0.91564	0.80648	13.443	17	61.9	61.9	148840000	76947000	71892000	74936000	38687000	36249000
P41743	P41743	1	1	1	Protein kinase C iota type	PRKCI	>sp|P41743|KPCI_HUMAN Protein kinase C iota type OS=Homo sapiens GN=PRKCI PE=1 SV=2	1	1	1	1	1	0	1	0	1	0	4.7	4.7	4.7	68.262	596	596	1	3		3		0.012246	0.70382	0.86997	14.529	3	0.70382	0.86997	14.529	3	NaN	NaN	NaN	0	4.7	0	5131400	2558800	2572600	5131400	2558800	2572600
P42126	P42126	1	1	1	Enoyl-CoA delta isomerase 1, mitochondrial	ECI1	>sp|P42126|ECI1_HUMAN Enoyl-CoA delta isomerase 1, mitochondrial OS=Homo sapiens GN=ECI1 PE=1 SV=1	1	1	1	1	1	1	1	1	1	1	7.6	7.6	7.6	32.816	302	302	1.5	5	5	5	5	3.8464e-07	0.88329	1.0005	12.407	10	0.81959	0.99094	6.783	5	1.1519	1.0102	17.304	5	7.6	7.6	46281000	24272000	22009000	22566000	11620000	10946000
P42166	P42166	20	20	14	Lamina-associated polypeptide 2, isoform alpha;Thymopoietin;Thymopentin	TMPO	>sp|P42166|LAP2A_HUMAN Lamina-associated polypeptide 2, isoform alpha OS=Homo sapiens GN=TMPO PE=1 SV=2	1	20	20	14	19	18	19	18	13	13	49.4	49.4	30.4	75.491	694	694	1.47	71	64	71	64	1.3794e-81	1.4389	1.5355	12.094	82	1.2617	1.5657	11.655	42	1.6981	1.5023	12.518	40	47.7	43.9	282520000	110250000	172270000	132810000	56091000	76716000
P42167	P42167	13	7	7	Lamina-associated polypeptide 2, isoforms beta/gamma;Thymopoietin;Thymopentin	TMPO	>sp|P42167|LAP2B_HUMAN Lamina-associated polypeptide 2, isoforms beta/gamma OS=Homo sapiens GN=TMPO PE=1 SV=2	1	13	7	7	12	11	6	6	6	6	55.5	26.4	26.4	50.67	454	454	1.51	26	27	26	27	1.1977e-59	1.0534	1.1689	17.965	53	1.039	1.2996	5.9568	26	1.0797	0.96731	14.379	27	53.7	44.5	322580000	155960000	166620000	137610000	67393000	70221000
P42224	P42224	11	11	11	Signal transducer and activator of transcription 1-alpha/beta	STAT1	>sp|P42224|STAT1_HUMAN Signal transducer and activator of transcription 1-alpha/beta OS=Homo sapiens GN=STAT1 PE=1 SV=2	1	11	11	11	9	10	9	10	9	10	24	24	24	87.334	750	750	1.41	26	18	26	18	2.4228e-110	0.74577	0.88759	37.277	42	0.52419	0.64089	32.177	24	1.1399	1.0202	32.259	18	19.9	20.8	45490000	25692000	19799000	27306000	16926000	10379000
P42285	P42285	4	4	4	Superkiller viralicidic activity 2-like 2	SKIV2L2	>sp|P42285|SK2L2_HUMAN Superkiller viralicidic activity 2-like 2 OS=Homo sapiens GN=SKIV2L2 PE=1 SV=3	1	4	4	4	4	4	4	4	4	4	5.5	5.5	5.5	117.8	1042	1042	1.5	10	10	10	10	8.6355e-12	0.92037	0.96635	17.771	18	0.91515	1.1339	10.49	9	0.92561	0.84414	13.913	9	5.5	5.5	24488000	12601000	11888000	12007000	6239000	5767900
P42330	P42330	9	9	6	Aldo-keto reductase family 1 member C3	AKR1C3	>sp|P42330|AK1C3_HUMAN Aldo-keto reductase family 1 member C3 OS=Homo sapiens GN=AKR1C3 PE=1 SV=4	1	9	9	6	8	9	8	9	5	6	52	52	40.9	36.853	323	323	1.52	38	41	38	41	2.2377e-79	0.71176	0.78555	21.723	52	0.51563	0.65732	11.384	26	1.0452	0.95305	14.014	26	43	52	167390000	96944000	70445000	94437000	61669000	32768000
P42575	P42575	1	1	1	Caspase-2;Caspase-2 subunit p18;Caspase-2 subunit p13;Caspase-2 subunit p12	CASP2	>sp|P42575|CASP2_HUMAN Caspase-2 OS=Homo sapiens GN=CASP2 PE=1 SV=2	1	1	1	1	1	1	1	1	1	1	3.1	3.1	3.1	50.685	452	452	1.33	2	1	2	1	0.0016989	1.0052	1.0194	15.044	3	1.0096	1.1542	17.567	2	1.0052	0.99644	NaN	1	3.1	3.1	609920	264750	345170	429680	191840	237840
P42677	P42677	3	3	1	40S ribosomal protein S27	RPS27	>sp|P42677|RS27_HUMAN 40S ribosomal protein S27 OS=Homo sapiens GN=RPS27 PE=1 SV=3	1	3	3	1	3	3	3	3	1	1	44	44	13.1	9.461	84	84	1.54	22	26	22	26	3.4506e-22	0.85284	0.87823	4.2068	12	0.68827	0.86577	6.064	6	0.99014	0.87823	1.4333	6	44	44	111530000	62275000	49253000	64391000	37861000	26530000
P42704	P42704	43	43	43	Leucine-rich PPR motif-containing protein, mitochondrial	LRPPRC	>sp|P42704|LPPRC_HUMAN Leucine-rich PPR motif-containing protein, mitochondrial OS=Homo sapiens GN=LRPPRC PE=1 SV=3	1	43	43	43	39	40	39	40	39	40	44.1	44.1	44.1	157.9	1394	1394	1.5	148	147	148	147	4.4643e-173	0.75676	0.81462	29.012	292	0.69083	0.85535	18.995	146	0.87427	0.77863	35.11	146	39.6	41.2	1119500000	616150000	503370000	493860000	282310000	211550000
P42765	P42765	11	11	11	3-ketoacyl-CoA thiolase, mitochondrial	ACAA2	>sp|P42765|THIM_HUMAN 3-ketoacyl-CoA thiolase, mitochondrial OS=Homo sapiens GN=ACAA2 PE=1 SV=2	1	11	11	11	11	11	11	11	11	11	55.4	55.4	55.4	41.924	397	397	1.5	52	52	52	52	6.6572e-144	1.5618	1.5576	23.688	104	1.5751	1.981	15.562	52	1.5423	1.3757	12.751	52	55.4	55.4	446400000	170790000	275610000	202940000	75084000	127860000
P42766	P42766	7	7	6	60S ribosomal protein L35	RPL35	>sp|P42766|RL35_HUMAN 60S ribosomal protein L35 OS=Homo sapiens GN=RPL35 PE=1 SV=2	1	7	7	6	7	7	7	7	6	6	52	52	47.2	14.551	123	123	1.48	29	27	29	27	4.7504e-24	0.93819	1.0127	5.9941	52	0.79838	1.0206	5.3997	26	1.1234	1.0044	6.6341	26	52	52	528550000	270070000	258480000	286680000	157310000	129370000
P43003	P43003	1	1	1	Excitatory amino acid transporter 1	SLC1A3	>sp|P43003|EAA1_HUMAN Excitatory amino acid transporter 1 OS=Homo sapiens GN=SLC1A3 PE=1 SV=1	1	1	1	1	1	1	1	1	1	1	3.9	3.9	3.9	59.572	542	542	1.4	3	2	3	2	3.7701e-06	0.69589	0.83658	25.418	5	0.69589	0.83658	5.4417	3	0.82309	0.85334	50.099	2	3.9	3.9	4175900	2189800	1986100	2725700	1534900	1190800
P43007	P43007	2	2	2	Neutral amino acid transporter A	SLC1A4	>sp|P43007|SATT_HUMAN Neutral amino acid transporter A OS=Homo sapiens GN=SLC1A4 PE=1 SV=1	1	2	2	2	2	2	2	2	2	2	7	7	7	55.722	532	532	1.44	5	4	5	4	2.5485e-18	0.93618	1.0719	8.41	9	0.9046	1.1232	5.9161	5	1.1001	1.0055	9.9671	4	7	7	16568000	7914400	8653200	8054400	3857900	4196600
P43034	P43034	12	12	12	Platelet-activating factor acetylhydrolase IB subunit alpha	PAFAH1B1	>sp|P43034|LIS1_HUMAN Platelet-activating factor acetylhydrolase IB subunit alpha OS=Homo sapiens GN=PAFAH1B1 PE=1 SV=2	1	12	12	12	10	12	10	12	10	12	31.2	31.2	31.2	46.637	410	410	1.51	39	40	39	40	8.3742e-41	0.84659	0.89378	19.176	79	0.77638	0.96876	18.692	39	0.90217	0.80046	15.381	40	29	31.2	197050000	106270000	90784000	98426000	54586000	43840000
P43121	P43121	5	5	5	Cell surface glycoprotein MUC18	MCAM	>sp|P43121|MUC18_HUMAN Cell surface glycoprotein MUC18 OS=Homo sapiens GN=MCAM PE=1 SV=2	1	5	5	5	5	5	5	5	5	5	14.1	14.1	14.1	71.607	646	646	1.54	12	14	12	14	1.8934e-14	1.0377	0.99491	10.13	26	0.76771	0.95673	8.5642	12	1.1758	1.0536	8.9322	14	14.1	14.1	60391000	29643000	30748000	29624000	16318000	13306000
P43243	P43243	16	16	16	Matrin-3	MATR3	>sp|P43243|MATR3_HUMAN Matrin-3 OS=Homo sapiens GN=MATR3 PE=1 SV=2	1	16	16	16	16	16	16	16	16	16	33.5	33.5	33.5	94.622	847	847	1.49	87	82	87	82	1.7182e-92	0.98956	1.0549	16.414	165	0.94573	1.1885	12.682	85	1.052	0.93121	11.488	80	33.5	33.5	811220000	398030000	413190000	396110000	198840000	197270000
P43246	P43246	15	15	15	DNA mismatch repair protein Msh2	MSH2	>sp|P43246|MSH2_HUMAN DNA mismatch repair protein Msh2 OS=Homo sapiens GN=MSH2 PE=1 SV=1	1	15	15	15	14	12	14	12	14	12	22.9	22.9	22.9	104.74	934	934	1.49	32	31	32	31	1.1666e-61	0.97144	1.0236	16.025	62	0.903	1.0945	12.476	31	1.0199	0.92157	12.527	31	21.7	18.6	128060000	62944000	65118000	59795000	30542000	29253000
P43304	P43304	5	5	5	Glycerol-3-phosphate dehydrogenase, mitochondrial	GPD2	>sp|P43304|GPDM_HUMAN Glycerol-3-phosphate dehydrogenase, mitochondrial OS=Homo sapiens GN=GPD2 PE=1 SV=3	1	5	5	5	5	4	5	4	5	4	13.9	13.9	13.9	80.852	727	727	1.52	11	12	11	12	3.5756e-13	0.97377	1.0643	15.386	19	0.88798	1.0941	12.912	9	1.1436	1.0313	17.321	10	13.9	10	31678000	14735000	16944000	15702000	7901400	7800800
P43307	P43307	3	3	3	Translocon-associated protein subunit alpha	SSR1	>sp|P43307|SSRA_HUMAN Translocon-associated protein subunit alpha OS=Homo sapiens GN=SSR1 PE=1 SV=3	1	3	3	3	3	3	3	3	3	3	9.8	9.8	9.8	32.235	286	286	1.5	9	9	9	9	2.3755e-09	0.85214	0.93977	13.516	18	0.74346	0.93225	9.5206	9	1.2058	1.0663	13.941	9	9.8	9.8	278380000	141470000	136910000	144640000	81368000	63275000
P43487;Q9C010	P43487	6;1	6;1	6;1	Ran-specific GTPase-activating protein	RANBP1	>sp|P43487|RANG_HUMAN Ran-specific GTPase-activating protein OS=Homo sapiens GN=RANBP1 PE=1 SV=1	2	6	6	6	6	6	6	6	6	6	42.3	42.3	42.3	23.31	201	201;78	1.51	23	24	23	24	1.069e-26	1.0238	1.1357	16.613	46	0.89006	1.1286	10.59	22	1.2975	1.1413	20.911	24	42.3	42.3	578270000	274080000	304190000	270480000	143320000	127150000
P43490	P43490	19	19	19	Nicotinamide phosphoribosyltransferase	NAMPT	>sp|P43490|NAMPT_HUMAN Nicotinamide phosphoribosyltransferase OS=Homo sapiens GN=NAMPT PE=1 SV=1	1	19	19	19	19	17	19	17	19	17	58.9	58.9	58.9	55.52	491	491	1.49	57	55	57	55	1.4676e-73	1.0124	1.0749	23.017	106	0.904	1.1243	22.333	53	1.1122	0.99519	21.443	53	58.9	51.7	243690000	124730000	118960000	117830000	62176000	55652000
P43686	P43686	12	12	12	26S protease regulatory subunit 6B	PSMC4	>sp|P43686|PRS6B_HUMAN 26S protease regulatory subunit 6B OS=Homo sapiens GN=PSMC4 PE=1 SV=2	1	12	12	12	12	12	12	12	12	12	54.3	54.3	54.3	47.366	418	418	1.52	38	41	38	41	4.6074e-51	0.92229	0.95786	15.29	78	0.78384	0.98939	15.685	38	1.0272	0.94508	14.385	40	54.3	54.3	176420000	92544000	83873000	89766000	50634000	39132000
P43897	P43897	9	9	9	Elongation factor Ts, mitochondrial	TSFM	>sp|P43897|EFTS_HUMAN Elongation factor Ts, mitochondrial OS=Homo sapiens GN=TSFM PE=1 SV=2	1	9	9	9	8	8	8	8	8	8	48.9	48.9	48.9	35.39	325	325	1.48	23	21	23	21	3.0115e-45	1.1565	1.1731	12.861	44	1.0248	1.2979	12.297	23	1.2494	1.1254	9.5986	21	37.8	39.7	136500000	60981000	75517000	65416000	31095000	34321000
P45880	P45880	12	12	12	Voltage-dependent anion-selective channel protein 2	VDAC2	>sp|P45880|VDAC2_HUMAN Voltage-dependent anion-selective channel protein 2 OS=Homo sapiens GN=VDAC2 PE=1 SV=2	1	12	12	12	12	12	12	12	12	12	61.2	61.2	61.2	31.566	294	294	1.47	47	42	47	42	1.4859e-70	1.0565	1.139	13.373	89	0.98089	1.2266	10.844	47	1.1356	0.99898	9.158	42	61.2	61.2	691830000	328230000	363600000	332030000	163460000	168570000
P45954	P45954	1	1	1	Short/branched chain specific acyl-CoA dehydrogenase, mitochondrial	ACADSB	>sp|P45954|ACDSB_HUMAN Short/branched chain specific acyl-CoA dehydrogenase, mitochondrial OS=Homo sapiens GN=ACADSB PE=1 SV=1	1	1	1	1	1	1	1	1	1	1	5.1	5.1	5.1	47.485	432	432	1.4	3	2	3	2	5.9517e-07	0.89996	1.0591	17.41	5	0.82867	0.97634	6.2822	3	1.4526	1.3111	13.453	2	5.1	5.1	1911500	905300	1006200	1218200	593820	624350
P45973	P45973	8	8	7	Chromobox protein homolog 5	CBX5	>sp|P45973|CBX5_HUMAN Chromobox protein homolog 5 OS=Homo sapiens GN=CBX5 PE=1 SV=1	1	8	8	7	8	8	8	8	7	7	44	44	39.8	22.225	191	191	1.48	27	25	27	25	1.1781e-74	0.75861	0.86794	14.797	44	0.65569	0.80945	10.642	23	1.0227	0.92103	18.388	21	44	44	142900000	76660000	66239000	76183000	44254000	31929000
P45974	P45974	12	12	12	Ubiquitin carboxyl-terminal hydrolase 5	USP5	>sp|P45974|UBP5_HUMAN Ubiquitin carboxyl-terminal hydrolase 5 OS=Homo sapiens GN=USP5 PE=1 SV=2	1	12	12	12	12	9	12	9	12	9	20.7	20.7	20.7	95.785	858	858	1.39	39	25	39	25	3.8425e-42	0.45789	0.57403	31.253	64	0.40217	0.49776	33.05	39	0.73853	0.68612	21.809	25	20.7	17.4	115670000	74241000	41425000	79321000	53646000	25675000
P46013	P46013	1	1	1	Antigen KI-67	MKI67	>sp|P46013|KI67_HUMAN Antigen KI-67 OS=Homo sapiens GN=MKI67 PE=1 SV=2	1	1	1	1	1	0	1	0	1	0	0.4	0.4	0.4	358.69	3256	3256	1	1		1		0.007798	0.6561	0.76995	NaN	1	0.6561	0.76995	NaN	1	NaN	NaN	NaN	0	0.4	0	328990	217350	111630	328990	217350	111630
P46060	P46060	14	14	14	Ran GTPase-activating protein 1	RANGAP1	>sp|P46060|RAGP1_HUMAN Ran GTPase-activating protein 1 OS=Homo sapiens GN=RANGAP1 PE=1 SV=1	1	14	14	14	14	12	14	12	14	12	34.6	34.6	34.6	63.541	587	587	1.53	33	37	33	37	1.1113e-73	0.99415	1.065	13.948	66	0.89712	1.0786	13.52	32	1.1435	1.042	13.776	34	34.6	30	137320000	68257000	69065000	66135000	34723000	31412000
P46063	P46063	15	15	15	ATP-dependent DNA helicase Q1	RECQL	>sp|P46063|RECQ1_HUMAN ATP-dependent DNA helicase Q1 OS=Homo sapiens GN=RECQL PE=1 SV=3	1	15	15	15	15	13	15	13	15	13	35	35	35	73.457	649	649	1.48	47	43	47	43	1.3643e-81	0.68209	0.66364	46.755	90	0.43852	0.54285	52.689	47	0.89872	0.81029	32.096	43	35	31.7	216750000	122490000	94261000	129690000	78681000	51006000
P46087	P46087	11	11	11	Putative ribosomal RNA methyltransferase NOP2	NOP2	>sp|P46087|NOP2_HUMAN Putative ribosomal RNA methyltransferase NOP2 OS=Homo sapiens GN=NOP2 PE=1 SV=2	1	11	11	11	10	8	10	8	10	8	23.8	23.8	23.8	89.301	812	812	1.5	23	23	23	23	2.9247e-32	0.61446	0.64121	19.253	44	0.55073	0.68611	19.853	21	0.66713	0.61214	16.298	23	22.5	17	84337000	51270000	33067000	33838000	20923000	12914000
P46108	P46108	1	1	1	Adapter molecule crk	CRK	>sp|P46108|CRK_HUMAN Adapter molecule crk OS=Homo sapiens GN=CRK PE=1 SV=2	1	1	1	1	1	1	1	1	1	1	7.9	7.9	7.9	33.83	304	304	1.5	3	3	3	3	5.4684e-08	0.80795	0.84555	12.72	6	0.68081	0.84878	17.898	3	0.84056	0.84234	7.7903	3	7.9	7.9	19667000	10788000	8878700	9193000	5285300	3907700
P46109	P46109	5	5	5	Crk-like protein	CRKL	>sp|P46109|CRKL_HUMAN Crk-like protein OS=Homo sapiens GN=CRKL PE=1 SV=1	1	5	5	5	5	4	5	4	5	4	22.8	22.8	22.8	33.777	303	303	1.52	10	11	10	11	9.7417e-16	1.0051	1.1175	17.595	18	0.77571	0.97581	17.134	9	1.1027	1.1175	17.392	9	22.8	18.8	36481000	17030000	19452000	18143000	9588200	8554400
P46459	P46459	10	10	10	Vesicle-fusing ATPase	NSF	>sp|P46459|NSF_HUMAN Vesicle-fusing ATPase OS=Homo sapiens GN=NSF PE=1 SV=3	1	10	10	10	10	8	10	8	10	8	17.1	17.1	17.1	82.593	744	744	1.42	22	16	22	16	1.1802e-33	0.84729	0.92356	17.057	34	0.7529	0.91941	19.574	20	1.0286	0.93019	12.368	14	17.1	14.4	44354000	22906000	21448000	27300000	14427000	12873000
P46776	P46776	7	7	7	60S ribosomal protein L27a	RPL27A	>sp|P46776|RL27A_HUMAN 60S ribosomal protein L27a OS=Homo sapiens GN=RPL27A PE=1 SV=2	1	7	7	7	7	7	7	7	7	7	64.2	64.2	64.2	16.561	148	148	1.51	32	33	32	33	6.952e-31	1.0104	1.0208	15.878	65	0.8486	1.0674	20.526	32	1.1324	0.99294	7.0501	33	64.2	64.2	2462000000	1210000000	1252000000	1198900000	635660000	563250000
P46777	P46777	12	12	12	60S ribosomal protein L5	RPL5	>sp|P46777|RL5_HUMAN 60S ribosomal protein L5 OS=Homo sapiens GN=RPL5 PE=1 SV=3	1	12	12	12	12	12	12	12	12	12	51.5	51.5	51.5	34.362	297	297	1.49	99	96	99	96	1.3926e-67	0.91074	0.9614	12.693	173	0.84429	1.0524	11.084	87	1.0272	0.9177	10.617	86	51.5	51.5	1710300000	866370000	843970000	827650000	441320000	386330000
P46778	P46778	8	8	8	60S ribosomal protein L21	RPL21	>sp|P46778|RL21_HUMAN 60S ribosomal protein L21 OS=Homo sapiens GN=RPL21 PE=1 SV=2	1	8	8	8	8	8	8	8	8	8	56.9	56.9	56.9	18.565	160	160	1.52	38	41	38	41	2.7854e-39	0.98882	1.0113	13.794	76	0.82937	1.0387	17.708	37	1.0936	0.96762	8.0783	39	56.9	56.9	1113400000	556570000	556820000	539660000	287720000	251940000
P46779	P46779	7	7	7	60S ribosomal protein L28	RPL28	>sp|P46779|RL28_HUMAN 60S ribosomal protein L28 OS=Homo sapiens GN=RPL28 PE=1 SV=3	1	7	7	7	7	7	7	7	7	7	69.3	69.3	69.3	15.747	137	137	1.5	37	37	37	37	2.8443e-30	0.99441	1.0315	12.582	72	0.82251	1.0355	12.565	36	1.1486	1.0252	12.776	36	69.3	69.3	827360000	415030000	412320000	429120000	232630000	196490000
P46781	P46781	11	11	11	40S ribosomal protein S9	RPS9	>sp|P46781|RS9_HUMAN 40S ribosomal protein S9 OS=Homo sapiens GN=RPS9 PE=1 SV=3	1	11	11	11	11	11	11	11	11	11	77.8	77.8	77.8	22.591	194	194	1.52	53	57	53	57	5.7058e-33	1.0123	1.0006	8.5488	110	0.77092	0.96886	6.1767	53	1.1744	1.0455	8.5961	57	77.8	77.8	1143400000	576570000	566800000	584370000	324830000	259550000
P46782	P46782	9	9	9	40S ribosomal protein S5;40S ribosomal protein S5, N-terminally processed	RPS5	>sp|P46782|RS5_HUMAN 40S ribosomal protein S5 OS=Homo sapiens GN=RPS5 PE=1 SV=4	1	9	9	9	9	9	9	9	9	9	44.6	44.6	44.6	22.876	204	204	1.51	32	33	32	33	2.9788e-45	0.94833	1.0021	11.221	64	0.7932	0.9909	11.619	32	1.1124	1.0243	10.769	32	44.6	44.6	575370000	290300000	285070000	290000000	157450000	132550000
P46783;Q9NQ39	P46783;Q9NQ39	5;3	5;3	5;3	40S ribosomal protein S10;Putative 40S ribosomal protein S10-like	RPS10;RPS10P5	>sp|P46783|RS10_HUMAN 40S ribosomal protein S10 OS=Homo sapiens GN=RPS10 PE=1 SV=1;>sp|Q9NQ39|RS10L_HUMAN Putative 40S ribosomal protein S10-like OS=Homo sapiens GN=RPS10P5 PE=5 SV=1	2	5	5	5	5	5	5	5	5	5	38.8	38.8	38.8	18.898	165	165;176	1.5	25	25	25	25	5.4068e-14	0.89156	0.95072	7.8625	50	0.75283	0.94298	7.9446	25	1.1001	0.96105	7.6841	25	38.8	38.8	604840000	315390000	289450000	298890000	168780000	130100000
P46926;Q8TDQ7	P46926	6;1	6;1	6;1	Glucosamine-6-phosphate isomerase 1	GNPDA1	>sp|P46926|GNPI1_HUMAN Glucosamine-6-phosphate isomerase 1 OS=Homo sapiens GN=GNPDA1 PE=1 SV=1	2	6	6	6	5	6	5	6	5	6	31.8	31.8	31.8	32.668	289	289;276	1.53	14	16	14	16	1.1054e-20	0.98167	1.1278	17.258	30	0.91316	1.1307	10.241	14	1.2335	1.1241	22.007	16	29.8	31.8	55415000	26629000	28786000	25464000	13372000	12092000
Q96PU5;P46934	Q96PU5;P46934	1;1	1;1	1;1	E3 ubiquitin-protein ligase NEDD4-like;E3 ubiquitin-protein ligase NEDD4	NEDD4L;NEDD4	>sp|Q96PU5|NED4L_HUMAN E3 ubiquitin-protein ligase NEDD4-like OS=Homo sapiens GN=NEDD4L PE=1 SV=2;>sp|P46934|NEDD4_HUMAN E3 ubiquitin-protein ligase NEDD4 OS=Homo sapiens GN=NEDD4 PE=1 SV=4	2	1	1	1	1	1	1	1	1	1	1.2	1.2	1.2	111.93	975	975;1319	1.75	1	3	1	3	0.0040805	1.6584	1.566	4.4543	4	1.4271	1.6631	NaN	1	1.7087	1.548	2.8926	3	1.2	1.2	3251700	1409100	1842500	616010	222480	393520
P46937	P46937	4	4	4	Yorkie homolog	YAP1	>sp|P46937|YAP1_HUMAN Yorkie homolog OS=Homo sapiens GN=YAP1 PE=1 SV=2	1	4	4	4	4	4	4	4	4	4	14.9	14.9	14.9	54.461	504	504	1.46	20	17	20	17	2.5242e-14	1.0891	1.1502	18.075	37	0.86655	1.1087	23.301	20	1.2854	1.1572	9.5039	17	14.9	14.9	139800000	67907000	71893000	82035000	42799000	39235000
P46940	P46940	55	55	52	Ras GTPase-activating-like protein IQGAP1	IQGAP1	>sp|P46940|IQGA1_HUMAN Ras GTPase-activating-like protein IQGAP1 OS=Homo sapiens GN=IQGAP1 PE=1 SV=1	1	55	55	52	55	51	55	51	52	48	48.8	48.8	47.1	189.25	1657	1657	1.48	203	185	203	185	0	1.1189	1.2434	18.237	367	0.98106	1.2444	18.288	191	1.3885	1.2434	18.227	176	48.8	46.3	2011200000	923730000	1087500000	977480000	490980000	486500000
P46976	P46976	3	3	3	Glycogenin-1	GYG1	>sp|P46976|GLYG_HUMAN Glycogenin-1 OS=Homo sapiens GN=GYG1 PE=1 SV=4	1	3	3	3	3	3	3	3	3	3	11.7	11.7	11.7	39.383	350	350	1.47	10	9	10	9	6.0563e-11	0.96009	1.0158	17.112	19	0.94647	1.1712	12.92	10	0.96457	0.88197	7.564	9	11.7	11.7	23061000	11693000	11367000	12652000	6447100	6205300
P46977	P46977	4	4	4	Dolichyl-diphosphooligosaccharide--protein glycosyltransferase subunit STT3A	STT3A	>sp|P46977|STT3A_HUMAN Dolichyl-diphosphooligosaccharide--protein glycosyltransferase subunit STT3A OS=Homo sapiens GN=STT3A PE=1 SV=2	1	4	4	4	3	4	3	4	3	4	8.8	8.8	8.8	80.529	705	705	1.52	11	12	11	12	4.5289e-11	0.9546	0.97953	11.007	23	0.86609	1.0847	10.438	11	1.0836	0.95632	9.6584	12	5.7	8.8	44141000	21245000	22896000	19605000	10101000	9504100
P47224	P47224	1	1	1	Guanine nucleotide exchange factor MSS4	RABIF	>sp|P47224|MSS4_HUMAN Guanine nucleotide exchange factor MSS4 OS=Homo sapiens GN=RABIF PE=1 SV=2	1	1	1	1	1	1	1	1	1	1	10.6	10.6	10.6	13.839	123	123	1.67	1	2	1	2	0.00010772	NaN	NaN	NaN	0	NaN	NaN	NaN	0	NaN	NaN	NaN	0	10.6	10.6	0	0	0	0	0	0
P47755	P47755	6	4	4	F-actin-capping protein subunit alpha-2	CAPZA2	>sp|P47755|CAZA2_HUMAN F-actin-capping protein subunit alpha-2 OS=Homo sapiens GN=CAPZA2 PE=1 SV=3	1	6	4	4	6	5	4	3	4	3	37.1	26.9	26.9	32.949	286	286	1.5	10	10	10	10	1.3391e-46	0.91915	0.96978	30.409	20	0.94064	1.2055	26.484	10	0.90464	0.84567	24.698	10	37.1	26.6	47251000	25484000	21767000	19887000	10437000	9449200
P47756	P47756	7	7	7	F-actin-capping protein subunit beta	CAPZB	>sp|P47756|CAPZB_HUMAN F-actin-capping protein subunit beta OS=Homo sapiens GN=CAPZB PE=1 SV=4	1	7	7	7	6	7	6	7	6	7	46.2	46.2	46.2	31.35	277	277	1.57	26	34	26	34	5.1756e-33	0.83315	0.88176	25.981	60	0.79279	0.97908	25.383	26	0.94203	0.84436	25.002	34	38.3	46.2	279100000	140560000	138530000	119410000	62244000	57162000
P47897	P47897	13	13	13	Glutamine--tRNA ligase	QARS	>sp|P47897|SYQ_HUMAN Glutamine--tRNA ligase OS=Homo sapiens GN=QARS PE=1 SV=1	1	13	13	13	12	13	12	13	12	13	27.4	27.4	27.4	87.798	775	775	1.49	42	40	42	40	1.0867e-61	0.87059	1.045	24.047	79	0.76809	0.95844	25.48	42	1.3615	1.2194	15.495	37	23.9	27.4	255500000	125540000	129960000	142320000	77611000	64706000
P47914	P47914	6	6	6	60S ribosomal protein L29	RPL29	>sp|P47914|RL29_HUMAN 60S ribosomal protein L29 OS=Homo sapiens GN=RPL29 PE=1 SV=2	1	6	6	6	6	6	6	6	6	6	40.3	40.3	40.3	17.752	159	159	1.49	29	28	29	28	5.106e-19	0.91848	1.0104	9.8109	57	0.81446	1.0261	9.3773	29	1.0925	0.99285	10.181	28	40.3	40.3	740770000	372950000	367830000	393930000	209360000	184570000
P47985;P0C7P4	P47985;P0C7P4	2;1	2;1	2;1	Cytochrome b-c1 complex subunit Rieske, mitochondrial;Cytochrome b-c1 complex subunit 11;Putative cytochrome b-c1 complex subunit Rieske-like protein 1	UQCRFS1;UQCRFS1P1	>sp|P47985|UCRI_HUMAN Cytochrome b-c1 complex subunit Rieske, mitochondrial OS=Homo sapiens GN=UQCRFS1 PE=1 SV=2;>sp|P0C7P4|UCRIL_HUMAN Putative cytochrome b-c1 complex subunit Rieske-like protein 1 OS=Homo sapiens GN=UQCRFS1P1 PE=5 SV=1	2	2	2	2	2	2	2	2	2	2	15	15	15	29.668	274	274;283	1.47	8	7	8	7	2.216e-10	0.79022	0.90174	12.063	15	0.71418	0.90551	4.729	8	0.91362	0.81295	17.646	7	15	15	56259000	29700000	26558000	28290000	15530000	12760000
P48047	P48047	6	6	6	ATP synthase subunit O, mitochondrial	ATP5O	>sp|P48047|ATPO_HUMAN ATP synthase subunit O, mitochondrial OS=Homo sapiens GN=ATP5O PE=1 SV=1	1	6	6	6	5	6	5	6	5	6	32.4	32.4	32.4	23.277	213	213	1.54	18	21	18	21	1.818e-16	0.99472	1.0684	14.94	35	0.85224	1.0763	8.6528	18	1.1417	1.0281	19.868	17	28.2	32.4	165310000	82275000	83038000	82392000	45248000	37145000
P48059;Q7Z4I7	P48059	5;2	5;2	5;2	LIM and senescent cell antigen-like-containing domain protein 1	LIMS1	>sp|P48059|LIMS1_HUMAN LIM and senescent cell antigen-like-containing domain protein 1 OS=Homo sapiens GN=LIMS1 PE=1 SV=4	2	5	5	5	5	4	5	4	5	4	20	20	20	37.251	325	325;341	1.5	11	11	11	11	3.8283e-13	1.3502	1.2142	21.193	21	0.8441	1.0374	10.439	10	1.7179	1.5292	12.352	11	20	17.5	113640000	51505000	62134000	68932000	35674000	33258000
P48147	P48147	7	7	7	Prolyl endopeptidase	PREP	>sp|P48147|PPCE_HUMAN Prolyl endopeptidase OS=Homo sapiens GN=PREP PE=1 SV=2	1	7	7	7	7	5	7	5	7	5	13	13	13	80.699	710	710	1.49	20	19	20	19	2.1374e-15	0.90128	0.96798	12.235	39	0.76864	0.94163	12.457	20	1.1327	1.0229	11.609	19	13	9.7	54961000	27694000	27267000	26651000	14422000	12229000
P48163	P48163	7	7	7	NADP-dependent malic enzyme	ME1	>sp|P48163|MAOX_HUMAN NADP-dependent malic enzyme OS=Homo sapiens GN=ME1 PE=1 SV=1	1	7	7	7	7	7	7	7	7	7	19.6	19.6	19.6	64.149	572	572	1.46	21	18	21	18	7.851e-45	0.65774	0.75382	20.839	39	0.55142	0.66812	16.892	21	1.002	0.91108	11.937	18	19.6	19.6	50356000	28676000	21680000	29027000	18272000	10755000
P48380	P48380	1	1	1	Transcription factor RFX3	RFX3	>sp|P48380|RFX3_HUMAN Transcription factor RFX3 OS=Homo sapiens GN=RFX3 PE=1 SV=2	1	1	1	1	1	0	1	0	1	0	2.8	2.8	2.8	83.529	749	749	1	1		1		0.043967	0.53176	0.67135	NaN	1	0.53176	0.67135	NaN	1	NaN	NaN	NaN	0	2.8	0	2112500	1319800	792640	2112500	1319800	792640
P48444	P48444	13	13	13	Coatomer subunit delta	ARCN1	>sp|P48444|COPD_HUMAN Coatomer subunit delta OS=Homo sapiens GN=ARCN1 PE=1 SV=1	1	13	13	13	12	12	12	12	12	12	34.2	34.2	34.2	57.21	511	511	1.49	45	44	45	44	1.1701e-40	0.94845	1.0376	14.056	89	0.82903	1.0472	13.959	45	1.1647	1.0375	14.305	44	27.8	31.7	307680000	154880000	152790000	157260000	85259000	71996000
[truncated: 2,210 more rows]
[truncated: 15 more columns]

## Sheet: significance B
													WT vs 4_13	SCR vs 4_13
[truncated: 2,987 more rows]

## Sheet: Parameter
Parameter	Value
Version	1.4.0.5
Fixed modifications	Carbamidomethyl (C)
Decoy mode	revert
Special AAs	KR
Include contaminants	TRUE
MS/MS tol. (FTMS)	0.05 Da
Top MS/MS peaks per 100 Da. (FTMS)	10
MS/MS deisotoping (FTMS)	FALSE
MS/MS tol. (ITMS)	0.5 Da
[truncated: 52 more rows]

## Sheet: experimental design
Name	Fraction	Experiment
[truncated: 6 more rows]

## Sheet: scr vs 4.13_shAHCY
												SCR vs 4_13
[truncated: 309 more rows]
